# Supplementary material for: Source-sink modifications affect leaf senescence and grain mass in wheat as revealed by proteomic analysis
Source: BMC Plant Biol. 2020 Jun 5;20:257. doi: 10.1186/s12870-020-02447-8 (PMC7275590; doi:10.1186/s12870-020-02447-8)
Supplement: Supplementary file 1 — Additional file 1 Table S1. Detailed information of the DEPs identified by iTRAQ in the LDG and LDef groups in comparison with the LC group and in the GDG and GDef groups in comparison with the GC group. GC, grains in control plants; GDef, grains in defoliated plants; GDG, grains in de-grained plants; LC, leaves in control plants; LDef, leaves in defoliated plants; LDG, leaves in the de-grained plants [file 12870_2020_2447_MOESM1_ESM.xlsx]

## Sheet: LDG-LC
Accession	Description	Score Sequest HT	Number of PSMs	Number of Unique Peptides	Number of AAs	MW in kDa	calc pI	115:113	115:114	116:113	116:114	ave
A0A077RPX9	60S ribosomal protein L36 OS=Triticum aestivum GN=TRAES_3BF008500090CFD_c1 PE=3 SV=1	3.7722	2	1	82	9.273	11.34	0.604077	0.445764	0.798283	0.589074	0.6093
A0A096UNN1	60S ribosomal protein L36 OS=Triticum aestivum PE=3 SV=1	3.7722	2	1	112	12.494	11.43	0.604077	0.445764	0.798283	0.589074	0.6093
A0A1D5S0F0	60S ribosomal protein L36 OS=Triticum aestivum PE=3 SV=1	3.7722	2	1	111	12.535	11.43	0.604077	0.445764	0.798283	0.589074	0.6093
A0A1D5S805	60S ribosomal protein L36 OS=Triticum aestivum PE=3 SV=1	3.7722	2	1	111	12.549	11.43	0.604077	0.445764	0.798283	0.589074	0.6093
A0A1D5SY80	60S ribosomal protein L36 OS=Triticum aestivum PE=3 SV=1	3.7722	2	1	129	14.636	11.11	0.604077	0.445764	0.798283	0.589074	0.6093
C3UZE4	Pathogenisis-related protein 1.1 OS=Triticum aestivum PE=2 SV=1	2.09168	3	2	164	17.609	8.24	0.520586	0.479764	0.641354	0.591062	0.558191
C3UZE5	Pathogenesis-related protein 1-1 OS=Triticum aestivum GN=Pr-1-1 PE=2 SV=1	4.87111	5	3	164	17.624	8.46	0.497683	0.415635	0.627433	0.523994	0.516186
F8S6T2	Pathogenesis-related protein 1-2 OS=Triticum aestivum GN=Pr-1-2 PE=2 SV=1	2.77944	3	1	164	17.555	8.24	0.438272	0.347067	0.581129	0.460196	0.456666
O82714	Pathogenesis-related protein 1-3 OS=Triticum aestivum GN=PR-1.1 PE=2 SV=1	2.77944	3	1	164	17.64	8.46	0.438272	0.347067	0.581129	0.460196	0.456666
O82716	Glucan endo-1,3-beta-D-glucosidase OS=Triticum aestivum PE=2 SV=1	13.95	5	1	335	35.391	8.76	0.590955	0.476886	0.738693	0.596107	0.60066
Q41584	Thaumatin-like protein OS=Triticum aestivum PE=2 SV=1	5.92462	4	2	176	18.379	4.83	0.589866	0.523769	0.692161	0.614601	0.605099
Q5I7L5	60S ribosomal protein L36 OS=Triticum aestivum PE=1 SV=1	3.7722	2	1	112	12.518	11.43	0.604077	0.445764	0.798283	0.589074	0.6093
Q8LLM3	Thaumatin-like protein 2 OS=Triticum aestivum PE=4 SV=1	2.26382	2	1	154	16.356	5.06	0.602814	0.505445	0.79329	0.665154	0.641676
S4Z381	30S ribosomal protein S14, chloroplastic OS=Triticum aestivum GN=rps14 PE=3 SV=1	1.61049	3	2	103	12.207	11.37	0.658683	0.423892	0.883234	0.568401	0.633552
W5CY36	60S ribosomal protein L36 OS=Triticum aestivum GN=TRAES_3BF091800020CFD_c1 PE=3 SV=1	3.7722	2	1	112	12.55	11.43	0.604077	0.445764	0.798283	0.589074	0.6093
W5FLH0	60S ribosomal protein L36 OS=Triticum aestivum PE=3 SV=1	3.7722	2	1	113	12.575	11.43	0.604077	0.445764	0.798283	0.589074	0.6093
W5GP51	Peroxidase OS=Triticum aestivum PE=3 SV=1	3.25038	1	1	322	34.841	8.18	0.68566	0.520548	0.792023	0.601298	0.649882
A0A0S2I9Y3	Starch synthase, chloroplastic/amyloplastic (Fragment) OS=Triticum aestivum PE=2 SV=1	2.07216	1	1	527	58.744	6.13	1.44152	1.25286	1.77778	1.54511	1.50432
A0A0S2IA14	Starch synthase, chloroplastic/amyloplastic (Fragment) OS=Triticum aestivum PE=2 SV=1	2.07216	1	1	524	58.608	6.34	1.44152	1.25286	1.77778	1.54511	1.50432
A0A0S2IA49	Starch synthase, chloroplastic/amyloplastic (Fragment) OS=Triticum aestivum PE=2 SV=1	2.07216	1	1	527	58.923	6.21	1.44152	1.25286	1.77778	1.54511	1.50432
A0A0S2IAE6	Starch synthase, chloroplastic/amyloplastic (Fragment) OS=Triticum aestivum PE=2 SV=1	2.07216	1	1	524	58.281	6.44	1.44152	1.25286	1.77778	1.54511	1.50432
A0A1B5GE54	Caleosin OS=Triticum aestivum GN=Clo3 PE=2 SV=1	2.22642	2	1	216	23.971	6.09	1.39417	1.02134	2.0835	1.52632	1.50633
A0A1D5S0G6	Uncharacterized protein OS=Triticum aestivum PE=4 SV=1	181.415	165	3	228	25.468	6.09	1.46772	1.23936	1.8063	1.52527	1.50966
A0A1D5SGN9	Uncharacterized protein OS=Triticum aestivum PE=4 SV=1	4.52675	3	3	800	88.723	5.3	1.47191	1.28747	1.73736	1.51966	1.5041
A0A1D5SI90	Uncharacterized protein OS=Triticum aestivum PE=3 SV=1	2.93651	7	3	260	29.364	7.74	1.46174	1.67281	1.70067	1.94624	1.69537
A0A1D5TFX0	Uncharacterized protein OS=Triticum aestivum PE=4 SV=1	4.7816	8	5	440	47.475	9.01	1.61591	1.40235	1.88494	1.63583	1.63476
A0A1D5TQC7	Uncharacterized protein OS=Triticum aestivum PE=4 SV=1	19.5409	23	16	1538	167.173	6.96	1.40462	1.29137	1.80308	1.65771	1.53919
A0A1D5TQC8	Uncharacterized protein OS=Triticum aestivum PE=4 SV=1	19.5409	20	15	1506	163.284	6.84	1.41374	1.28433	1.81069	1.64494	1.53842
A0A1D5TXQ4	Uncharacterized protein OS=Triticum aestivum PE=4 SV=1	3.13769	5	3	279	29.798	7.21	1.61983	1.53605	1.73058	1.64107	1.63188
A0A1D5U5C8	Uncharacterized protein OS=Triticum aestivum PE=3 SV=1	10.0004	17	5	425	45.587	7.81	1.55443	1.45122	1.71698	1.60298	1.5814
A0A1D5UEF9	Uncharacterized protein OS=Triticum aestivum PE=4 SV=1	19.5409	23	16	1607	174.175	6.67	1.40462	1.29137	1.80308	1.65771	1.53919
A0A1D5UEG1	Uncharacterized protein OS=Triticum aestivum PE=4 SV=1	19.5409	23	16	1603	173.783	6.67	1.40462	1.29137	1.80308	1.65771	1.53919
A0A1D5UEG2	Uncharacterized protein OS=Triticum aestivum PE=4 SV=1	15.8915	22	15	1630	176.749	6.64	1.40462	1.29137	1.80308	1.65771	1.53919
A0A1D5UGJ0	Uncharacterized protein OS=Triticum aestivum PE=4 SV=1	4.7816	8	5	371	39.89	8	1.61591	1.40235	1.88494	1.63583	1.63476
A0A1D5UWH3	Uncharacterized protein OS=Triticum aestivum PE=4 SV=1	19.5409	23	16	1609	174.486	6.74	1.40462	1.29137	1.80308	1.65771	1.53919
A0A1D5UYA3	Ribosomal protein L15 OS=Triticum aestivum PE=3 SV=1	2.10819	2	1	186	22.229	11.87	1.52516	1.17008	1.89308	1.45235	1.51017
A0A1D5UZF9	Uncharacterized protein OS=Triticum aestivum PE=4 SV=1	6.98645	7	4	386	43.498	5.95	1.53232	1.34541	1.72352	1.51329	1.52864
A0A1D5X4Q6	Uncharacterized protein OS=Triticum aestivum PE=4 SV=1	2.51819	4	4	765	81.641	7.55	1.75586	1.4326	2.02713	1.65392	1.71738
A0A1D5YIA9	Uncharacterized protein OS=Triticum aestivum PE=4 SV=1	4.43827	7	3	222	24.998	6.8	1.52421	1.18418	2.00334	1.55642	1.56704
A0A1D5Z5F9	Uncharacterized protein OS=Triticum aestivum PE=4 SV=1	2.51819	4	4	769	82.043	7.78	1.75586	1.4326	2.02713	1.65392	1.71738
A0A1D5Z5G0	Uncharacterized protein OS=Triticum aestivum PE=4 SV=1	2.51819	4	4	747	79.802	7.61	1.75586	1.4326	2.02713	1.65392	1.71738
A0A1D5Z5G1	Uncharacterized protein OS=Triticum aestivum PE=4 SV=1	2.51819	3	3	577	61.966	7.24	1.75586	1.4326	2.02713	1.65392	1.71738
A0A1D5Z5G2	Uncharacterized protein OS=Triticum aestivum PE=4 SV=1	2.51819	4	4	804	86.197	7.96	1.75586	1.4326	2.02713	1.65392	1.71738
A0A1D5Z9M9	Glutamate dehydrogenase OS=Triticum aestivum PE=3 SV=1	2.00198	2	2	469	50.274	8.28	2.09652	2.09321	1.78323	1.78041	1.93834
A0A1D5Z9N0	Glutamate dehydrogenase OS=Triticum aestivum PE=3 SV=1	2.00198	2	2	423	45.25	6.9	2.09652	2.09321	1.78323	1.78041	1.93834
A0A1D5ZWQ6	Glutamate dehydrogenase OS=Triticum aestivum PE=3 SV=1	2.00198	4	3	456	48.962	8.02	2.09652	2.09321	1.78323	1.78041	1.93834
A0A1D5ZZR4	Uncharacterized protein OS=Triticum aestivum PE=4 SV=1	5.33027	10	3	561	56.717	9.04	1.39185	1.29446	1.81661	1.6895	1.54811
A0A1D5ZZR5	Uncharacterized protein OS=Triticum aestivum PE=4 SV=1	2.27883	9	3	472	47.754	7.14	1.39185	1.29446	1.81661	1.6895	1.54811
A0A1D6A5B6	Uncharacterized protein OS=Triticum aestivum PE=4 SV=1	5.66349	9	3	216	23.812	9.63	1.54494	1.08839	2.00936	1.41557	1.51457
A0A1D6A8Y1	Uncharacterized protein OS=Triticum aestivum PE=4 SV=1	2.13298	7	3	325	36.277	7.31	2.72549	0.997608	7.33007	2.68301	3.43404
A0A1D6ADS9	Ferredoxin-thioredoxin reductase, catalytic chain OS=Triticum aestivum PE=3 SV=1	2.1321	4	3	159	17.175	7.27	1.84067	1.47747	1.60091	1.28502	1.55102
A0A1D6AFS1	Uncharacterized protein OS=Triticum aestivum PE=4 SV=1	1.87876	3	3	617	67.777	7.8	1.49707	1.38723	2.0088	1.86141	1.68863
A0A1D6AS31	Uncharacterized protein OS=Triticum aestivum PE=4 SV=1	1.87876	3	3	570	62.721	5.47	1.49707	1.38723	2.0088	1.86141	1.68863
A0A1D6B0W8	Uncharacterized protein OS=Triticum aestivum PE=4 SV=1	2.1321	4	3	162	17.206	7.24	1.84067	1.47747	1.60091	1.28502	1.55102
A0A1D6B115	Uncharacterized protein OS=Triticum aestivum PE=4 SV=1	5.97404	4	4	772	84.542	9.96	1.56016	1.19667	1.96252	1.5053	1.55616
A0A1D6B116	Uncharacterized protein OS=Triticum aestivum PE=4 SV=1	5.97404	4	4	641	70.701	9.85	1.56016	1.19667	1.96252	1.5053	1.55616
A0A1D6BF21	Uncharacterized protein OS=Triticum aestivum PE=3 SV=1	4.20752	5	5	592	66.689	8.12	1.63019	1.21519	1.90755	1.42194	1.54372
A0A1D6BGU7	Ferredoxin-thioredoxin reductase, catalytic chain OS=Triticum aestivum PE=3 SV=1	2.1321	4	3	157	16.965	7.56	1.84067	1.47747	1.60091	1.28502	1.55102
A0A1D6BGU8	Uncharacterized protein OS=Triticum aestivum PE=4 SV=1	2.1321	4	3	200	22.148	9	1.84067	1.47747	1.60091	1.28502	1.55102
A0A1D6BGU9	Ferredoxin-thioredoxin reductase, catalytic chain OS=Triticum aestivum PE=3 SV=1	2.1321	4	3	123	13.108	8.81	1.84067	1.47747	1.60091	1.28502	1.55102
A0A1D6BMJ6	Fructose-bisphosphate aldolase OS=Triticum aestivum PE=3 SV=1	129.632	125	2	360	37.85	6.8	1.36858	1.2906	1.85196	1.74644	1.5644
A0A1D6BMJ7	Fructose-bisphosphate aldolase OS=Triticum aestivum PE=3 SV=1	87.0161	89	2	258	27.214	7.91	1.36858	1.2906	1.85196	1.74644	1.5644
A0A1D6BMJ8	Fructose-bisphosphate aldolase OS=Triticum aestivum PE=3 SV=1	114.078	104	2	276	29.402	6.77	1.36858	1.2906	1.85196	1.74644	1.5644
A0A1D6BW01	Starch synthase, chloroplastic/amyloplastic OS=Triticum aestivum PE=3 SV=1	2.07216	1	1	644	70.768	6.13	1.44152	1.25286	1.77778	1.54511	1.50432
A0A1D6D1I0	Starch synthase, chloroplastic/amyloplastic OS=Triticum aestivum PE=3 SV=1	2.07216	1	1	655	72.02	6.15	1.44152	1.25286	1.77778	1.54511	1.50432
A0A1D6RKM9	Ribosomal protein L15 OS=Triticum aestivum PE=3 SV=1	2.10819	2	1	186	22.243	11.87	1.52516	1.17008	1.89308	1.45235	1.51017
A0A1D6S529	Uncharacterized protein OS=Triticum aestivum PE=4 SV=1	2.51819	4	4	771	82.255	7.14	1.75586	1.4326	2.02713	1.65392	1.71738
A0A1D6S8Q3	Lipoxygenase OS=Triticum aestivum PE=3 SV=1	5.97404	6	6	907	102.261	6.14	1.56016	1.19667	1.96252	1.5053	1.55616
A0A1D6S8Q4	Lipoxygenase OS=Triticum aestivum PE=3 SV=1	5.97404	6	6	776	88.667	5.83	1.56016	1.19667	1.96252	1.5053	1.55616
A8QQC6	GdhA protein (Fragment) OS=Triticum aestivum GN=GdhA PE=4 SV=1	2.00198	1	1	116	12.654	8.46	1.78639	1.78357	1.67722	1.67457	1.73044
A8QQC9	GdhA protein (Fragment) OS=Triticum aestivum GN=GdhA PE=4 SV=1	2.00198	1	1	116	12.639	8.47	1.78639	1.78357	1.67722	1.67457	1.73044
E7D433	EF-hand calcium-binding protein OS=Triticum aestivum GN=Clo3 PE=2 SV=1	2.22642	2	1	219	24.215	6.21	1.39417	1.02134	2.0835	1.52632	1.50633
E9NX12	Glutamate dehydrogenase OS=Triticum aestivum GN=GDH PE=2 SV=1	2.00198	4	3	411	44.212	6.61	2.09652	2.09321	1.78323	1.78041	1.93834
O48623	Phosphoenolpyruvate carboxylase (Fragment) OS=Triticum aestivum GN=pepc PE=2 SV=1	1.88201	1	1	328	37.221	7.93	1.52574	1.18402	1.88456	1.46247	1.5142
O82072	Phospoenolpyruvate carboxylase OS=Triticum aestivum GN=PEPC PE=3 SV=1	1.88201	1	1	972	110.082	5.88	1.52574	1.18402	1.88456	1.46247	1.5142
Q43654	Starch synthase 1, chloroplastic/amyloplastic OS=Triticum aestivum GN=WSSI-2 PE=2 SV=2	2.07216	1	1	647	70.96	6.24	1.44152	1.25286	1.77778	1.54511	1.50432
Q6R326	S-like RNase OS=Triticum aestivum GN=WRN2 PE=2 SV=1	2.41031	2	1	228	24.987	5.19	1.54478	1.87161	1.55821	1.88788	1.71562
Q75QN9	Cold shock domain protein 2 OS=Triticum aestivum GN=WCSP2 PE=2 SV=1	2.54335	2	1	205	19.214	5.91	1.46774	1.16006	2.01075	1.58924	1.55695
Q8GZC1	Thylakoid-bound ascorbate peroxidase (Fragment) OS=Triticum aestivum PE=2 SV=1	10.1107	17	1	374	41.302	5.68	2.20159	1.55261	1.51822	1.07068	1.58578
Q8LGQ9	Betaine-aldehyde dehydrogenase OS=Triticum aestivum GN=BADH PE=2 SV=1	2.77535	3	2	503	54.373	5.6	1.43413	1.29459	2.03144	1.83378	1.64849
Q8S2Z6	S-like RNase OS=Triticum aestivum PE=2 SV=1	2.93651	7	3	245	27.693	6.76	1.46174	1.67281	1.70067	1.94624	1.69537
Q93XQ6	Peptidyl-prolyl cis-trans isomerase OS=Triticum aestivum GN=CyP2 PE=2 SV=1	10.2093	9	1	171	18.367	8.25	3.18182	1.20393	3.65584	1.38329	2.35622
Q9AXK5	Sucrose-6F-phosphate phosphohydrolase SPP2 OS=Triticum aestivum PE=2 SV=1	1.90703	1	1	422	47.165	6.48	1.57143	1.40397	1.88627	1.68525	1.63673
Q9LEC0	Starch synthase, chloroplastic/amyloplastic OS=Triticum aestivum GN=wSsI-1 PE=2 SV=1	2.07216	1	1	647	70.96	6.15	1.44152	1.25286	1.77778	1.54511	1.50432
Q9SQG9	Starch synthase, chloroplastic/amyloplastic OS=Triticum aestivum PE=2 SV=1	2.07216	1	1	647	70.974	6.15	1.44152	1.25286	1.77778	1.54511	1.50432
Q9XEN6	Chitinase IV OS=Triticum aestivum GN=Cht4 PE=2 SV=1	2.07061	4	1	272	29.007	4.87	1.66318	1.32915	1.9075	1.52441	1.60606
U3RA73	Tyrosine phosphorylation protein A OS=Triticum aestivum GN=TypA1 PE=2 SV=1	4.28459	4	4	675	74.205	7.02	1.53195	1.38204	2.01783	1.82038	1.68805
W5AI61	Uncharacterized protein OS=Triticum aestivum PE=3 SV=1	2.93651	7	3	245	27.702	6.65	1.46174	1.67281	1.70067	1.94624	1.69537
W5ATB2	Uncharacterized protein OS=Triticum aestivum PE=4 SV=1	4.7816	8	5	371	39.952	8	1.61591	1.40235	1.88494	1.63583	1.63476
W5B2F5	Ribosomal protein L15 OS=Triticum aestivum PE=3 SV=1	2.10819	2	1	204	24.424	11.78	1.52516	1.17008	1.89308	1.45235	1.51017
W5BAA2	Uncharacterized protein OS=Triticum aestivum PE=4 SV=1	4.7816	8	5	371	39.94	7.68	1.61591	1.40235	1.88494	1.63583	1.63476
W5EPQ7	Uncharacterized protein OS=Triticum aestivum PE=4 SV=1	5.66349	9	3	216	23.816	9.63	1.54494	1.08839	2.00936	1.41557	1.51457
W5FEX7	Ribosomal protein L15 OS=Triticum aestivum PE=3 SV=1	2.10819	2	1	204	24.41	11.78	1.52516	1.17008	1.89308	1.45235	1.51017
W5G5P5	Uncharacterized protein OS=Triticum aestivum PE=4 SV=1	2.13298	7	3	291	32.555	5.78	2.72549	0.997608	7.33007	2.68301	3.43404
W5GHG3	Caleosin OS=Triticum aestivum GN=Clo3 PE=2 SV=1	2.22642	2	1	219	24.229	6.37	1.39417	1.02134	2.0835	1.52632	1.50633
W5GZB8	Uncharacterized protein OS=Triticum aestivum PE=4 SV=1	2.13298	7	3	291	32.533	5.96	2.72549	0.997608	7.33007	2.68301	3.43404
W5GZB9	Uncharacterized protein OS=Triticum aestivum PE=4 SV=1	5.66349	9	3	212	23.534	9.73	1.54494	1.08839	2.00936	1.41557	1.51457

## Sheet: LDef-LC
Accession	Description	Score Sequest HT	Number of PSMs	Number of Unique Peptides	Number of AAs	MW in kDa	calc pI	117:113	117:114	118:113	118:114	ave
F8S6T2	Pathogenesis-related protein 1-2 OS=Triticum aestivum GN=Pr-1-2 PE=2 SV=1	2.77944	3	1	164	17.555	8.24	0.541446	0.428771	0.527337	0.417598	0.478788
O82714	Pathogenesis-related protein 1-3 OS=Triticum aestivum GN=PR-1.1 PE=2 SV=1	2.77944	3	1	164	17.64	8.46	0.541446	0.428771	0.527337	0.417598	0.478788
C3UZE5	Pathogenesis-related protein 1-1 OS=Triticum aestivum GN=Pr-1-1 PE=2 SV=1	4.87111	5	3	164	17.624	8.46	0.618165	0.516254	0.62836	0.524768	0.571887
A0A1D6BSN9	Plastocyanin OS=Triticum aestivum PE=3 SV=1	7.20713	5	1	147	14.758	5.86	0.546842	0.614665	0.538515	0.605304	0.576332
O82716	Glucan endo-1,3-beta-D-glucosidase OS=Triticum aestivum PE=2 SV=1	13.95	5	1	335	35.391	8.76	0.757789	0.611517	0.716583	0.578264	0.666038
A0A096UR24	Uncharacterized protein OS=Triticum aestivum PE=3 SV=1	2.48063	8	5	464	51.476	5.87	1.73611	1.49007	1.49537	1.28344	1.50125
A0A1D5XW87	Uncharacterized protein OS=Triticum aestivum PE=4 SV=1	7.51544	8	3	300	33.066	8.72	1.55708	1.32	1.70624	1.44645	1.50744
A0A1D5XW88	Uncharacterized protein OS=Triticum aestivum PE=4 SV=1	7.51544	8	3	328	36.376	9.01	1.55708	1.32	1.70624	1.44645	1.50744
A0A1D5XW89	Uncharacterized protein OS=Triticum aestivum PE=4 SV=1	7.51544	8	3	300	33.313	8.65	1.55708	1.32	1.70624	1.44645	1.50744
W5E8I6	Glutathione s-transferase OS=Triticum aestivum PE=4 SV=1	7.51544	8	3	295	33.062	8.65	1.55708	1.32	1.70624	1.44645	1.50744
A0A1D5TCN3	Cytochrome b-c1 complex subunit Rieske, mitochondrial OS=Triticum aestivum PE=4 SV=1	3.43706	3	2	267	29.067	8.88	1.92161	1.08531	1.93308	1.09179	1.50795
Q1PBH3	Tocopherol cyclase OS=Triticum aestivum GN=TC PE=2 SV=1	2.38845	1	1	467	52.041	7.2	1.46455	1.81791	1.23105	1.52807	1.51039
A0A1D6C3J8	Uncharacterized protein OS=Triticum aestivum PE=4 SV=1	8.77091	9	4	320	34.163	7.12	1.80403	1.30291	1.70513	1.23148	1.51089
A0A1D6CPK7	Uncharacterized protein OS=Triticum aestivum PE=4 SV=1	8.77091	9	4	305	32.195	9.41	1.80403	1.30291	1.70513	1.23148	1.51089
A0A1D6CPK8	Uncharacterized protein OS=Triticum aestivum PE=4 SV=1	8.77091	9	4	330	35.133	7.09	1.80403	1.30291	1.70513	1.23148	1.51089
W5I3H6	Uncharacterized protein OS=Triticum aestivum PE=4 SV=1	8.77091	9	4	320	33.96	7.12	1.80403	1.30291	1.70513	1.23148	1.51089
A0A1D6D5D4	Plastocyanin OS=Triticum aestivum PE=3 SV=1	40.2394	43	3	154	15.593	5.87	1.77797	1.23995	1.78983	1.24823	1.51399
B2B9T8	V-type proton ATPase subunit F OS=Triticum aestivum GN=TRAES_3BF067200020CFD_c1 PE=2 SV=1	1.75408	4	1	130	14.37	5.57	1.50375	1.73844	1.3175	1.52312	1.5207
A0A1D6BRH4	Uncharacterized protein OS=Triticum aestivum PE=4 SV=1	6.73122	6	3	320	34.073	7.87	1.86034	1.31968	1.72067	1.22061	1.53032
A0A1D5TCT8	Glutamyl-tRNA(Gln) amidotransferase subunit A, chloroplastic/mitochondrial OS=Triticum aestivum GN=GATA PE=3 SV=1	2.56216	3	2	541	56.941	6.23	1.57143	1.53488	1.54464	1.50872	1.53992
A0A1D5U015	Glutamyl-tRNA(Gln) amidotransferase subunit A, chloroplastic/mitochondrial OS=Triticum aestivum GN=GATA PE=3 SV=1	2.56216	3	2	541	56.796	6.06	1.57143	1.53488	1.54464	1.50872	1.53992
A0A1D5SR31	Phosphotransferase OS=Triticum aestivum PE=3 SV=1	4.39012	6	5	507	54.675	6.68	1.77903	1.42691	1.64355	1.31824	1.54193
A0A1D5Z9M9	Glutamate dehydrogenase OS=Triticum aestivum PE=3 SV=1	2.00198	2	2	469	50.274	8.28	1.38133	1.37915	1.71994	1.71722	1.54941
A0A1D5Z9N0	Glutamate dehydrogenase OS=Triticum aestivum PE=3 SV=1	2.00198	2	2	423	45.25	6.9	1.38133	1.37915	1.71994	1.71722	1.54941
A0A1D5ZWQ6	Glutamate dehydrogenase OS=Triticum aestivum PE=3 SV=1	2.00198	4	3	456	48.962	8.02	1.38133	1.37915	1.71994	1.71722	1.54941
E9NX12	Glutamate dehydrogenase OS=Triticum aestivum GN=GDH PE=2 SV=1	2.00198	4	3	411	44.212	6.61	1.38133	1.37915	1.71994	1.71722	1.54941
W5BY57	Uncharacterized protein OS=Triticum aestivum PE=4 SV=1	40.7666	28	5	226	23.596	4.42	1.73913	1.41497	1.71739	1.39728	1.56719
A0A1D6A852	Uncharacterized protein OS=Triticum aestivum PE=4 SV=1	26.4545	46	4	127	12.976	9.01	1.83574	1.44666	1.70939	1.34708	1.58472
A0A1D6ARS9	Uncharacterized protein OS=Triticum aestivum PE=4 SV=1	26.4545	46	4	127	12.962	9.01	1.83574	1.44666	1.70939	1.34708	1.58472
Q6XW17	Photosystem II polypeptide (Fragment) OS=Triticum aestivum PE=2 SV=1	26.4545	46	4	99	10.187	8.65	1.83574	1.44666	1.70939	1.34708	1.58472
W5EHI0	Uncharacterized protein OS=Triticum aestivum PE=4 SV=1	1.85357	5	3	143	16.087	9.66	2.20555	1.95857	1.15385	1.02464	1.58565
A0A1D6B115	Uncharacterized protein OS=Triticum aestivum PE=4 SV=1	5.97404	4	4	772	84.542	9.96	1.60947	1.23449	1.99803	1.53253	1.59363
A0A1D6B116	Uncharacterized protein OS=Triticum aestivum PE=4 SV=1	5.97404	4	4	641	70.701	9.85	1.60947	1.23449	1.99803	1.53253	1.59363
A0A1D6S8Q3	Lipoxygenase OS=Triticum aestivum PE=3 SV=1	5.97404	6	6	907	102.261	6.14	1.60947	1.23449	1.99803	1.53253	1.59363
A0A1D6S8Q4	Lipoxygenase OS=Triticum aestivum PE=3 SV=1	5.97404	6	6	776	88.667	5.83	1.60947	1.23449	1.99803	1.53253	1.59363
Q6LBU2	RbcL gene product (30 AA) (Fragment) OS=Triticum aestivum PE=4 SV=1	43.0991	54	3	30	3.424	4.73	1.8717	1.25888	1.93962	1.30457	1.59369
A0A1D5TRZ7	Uncharacterized protein OS=Triticum aestivum PE=4 SV=1	7.80522	15	3	207	23.132	9.54	1.76015	1.38298	1.81044	1.42249	1.59402
A0A1D6A5B6	Uncharacterized protein OS=Triticum aestivum PE=4 SV=1	5.66349	9	3	216	23.812	9.63	1.94195	1.36807	1.82022	1.28232	1.60314
W5EPQ7	Uncharacterized protein OS=Triticum aestivum PE=4 SV=1	5.66349	9	3	216	23.816	9.63	1.94195	1.36807	1.82022	1.28232	1.60314
W5GZB9	Uncharacterized protein OS=Triticum aestivum PE=4 SV=1	5.66349	9	3	212	23.534	9.73	1.94195	1.36807	1.82022	1.28232	1.60314
A0A1D5UAF0	Chlorophyll a-b binding protein, chloroplastic OS=Triticum aestivum PE=3 SV=1	4.51873	2	1	156	17.081	5.5	1.96552	1.04796	2.23088	1.18945	1.60845
A3FKE5	Superoxide dismutase (Fragment) OS=Triticum aestivum GN=SOD PE=2 SV=1	2.99806	8	1	174	19.308	7.27	1.94064	1.22126	2.02283	1.27299	1.61443
A0A1D6BRX1	Ferredoxin OS=Triticum aestivum PE=3 SV=1	9.98432	50	3	127	13.449	5.25	1.84799	1.33113	1.92125	1.38391	1.62107
A0A1D6CVC4	Ferredoxin OS=Triticum aestivum PE=3 SV=1	9.98432	50	3	143	15.263	4.68	1.84799	1.33113	1.92125	1.38391	1.62107
P00228	Ferredoxin, chloroplastic OS=Triticum aestivum GN=PETF PE=1 SV=2	9.98432	50	3	143	15.277	4.68	1.84799	1.33113	1.92125	1.38391	1.62107
A0A1D5WFY6	Uncharacterized protein OS=Triticum aestivum PE=4 SV=1	9.46099	11	3	376	41.391	5.74	1.94755	1.31543	1.92386	1.29943	1.62157
P46285	Sedoheptulose-1,7-bisphosphatase, chloroplastic OS=Triticum aestivum PE=2 SV=1	91.187	117	1	393	42.034	6.43	2.07662	1.34821	1.8723	1.21556	1.62817
A0A1D5SI90	Uncharacterized protein OS=Triticum aestivum PE=3 SV=1	2.93651	7	3	260	29.364	7.74	1.58121	1.80952	1.46309	1.67435	1.63204
Q8S2Z6	S-like RNase OS=Triticum aestivum PE=2 SV=1	2.93651	7	3	245	27.693	6.76	1.58121	1.80952	1.46309	1.67435	1.63204
W5AI61	Uncharacterized protein OS=Triticum aestivum PE=3 SV=1	2.93651	7	3	245	27.702	6.65	1.58121	1.80952	1.46309	1.67435	1.63204
A0A1D6ARG9	Peptidylprolyl isomerase OS=Triticum aestivum PE=4 SV=1	17.1871	11	1	221	22.45	9.03	1.79328	1.39843	1.92773	1.50328	1.65568
A0A1B5GE54	Caleosin OS=Triticum aestivum GN=Clo3 PE=2 SV=1	2.22642	2	1	216	23.971	6.09	1.96699	1.44097	1.85631	1.35989	1.65604
E7D433	EF-hand calcium-binding protein OS=Triticum aestivum GN=Clo3 PE=2 SV=1	2.22642	2	1	219	24.215	6.21	1.96699	1.44097	1.85631	1.35989	1.65604
W5GHG3	Caleosin OS=Triticum aestivum GN=Clo3 PE=2 SV=1	2.22642	2	1	219	24.229	6.37	1.96699	1.44097	1.85631	1.35989	1.65604
Q75QN9	Cold shock domain protein 2 OS=Triticum aestivum GN=WCSP2 PE=2 SV=1	2.54335	2	1	205	19.214	5.91	1.94265	1.53541	1.83871	1.45326	1.69251
Q93XQ6	Peptidyl-prolyl cis-trans isomerase OS=Triticum aestivum GN=CyP2 PE=2 SV=1	10.2093	9	1	171	18.367	8.25	3.33117	1.26044	4.17532	1.57985	2.5867
A0A1D6A8Y1	Uncharacterized protein OS=Triticum aestivum PE=4 SV=1	2.13298	7	3	325	36.277	7.31	3.00654	1.10048	4.97712	1.82177	2.72648
W5G5P5	Uncharacterized protein OS=Triticum aestivum PE=4 SV=1	2.13298	7	3	291	32.555	5.78	3.00654	1.10048	4.97712	1.82177	2.72648
W5GZB8	Uncharacterized protein OS=Triticum aestivum PE=4 SV=1	2.13298	7	3	291	32.533	5.96	3.00654	1.10048	4.97712	1.82177	2.72648

## Sheet: GDG-GC
Accession	Description	Score Sequest HT	Number of PSMs	Number of Unique Peptides	Number of AAs	MW in kDa	calc pI	115:113	115:114	116:113	116:114	ave
A0A024FRN3	Protein disulfide-isomerase OS=Triticum aestivum GN=TaPDIL1-2 PE=2 SV=1	154.046	140	3	512	56.39	5.14	1.21361	0.920768	1.76582	1.33974	1.30998
A0A060N0S6	Omega-gliadin (Fragment) OS=Triticum aestivum GN=gli PE=2 SV=1	3.85481	2	1	366	42.718	5.67	1.61346	1.25599	2.15769	1.67964	1.6767
A0A1D5RRD3	60S ribosomal protein L29 OS=Triticum aestivum PE=3 SV=1	1.81078	1	1	60	6.969	10.9	1.41416	0.906924	2.04602	1.31215	1.41981
A0A1D5TQL0	Superoxide dismutase [Cu-Zn] OS=Triticum aestivum PE=3 SV=1	10.441	11	1	214	21.621	7.43	1.51479	0.854283	2.00789	1.13237	1.37733
A0A1D5TQL1	Superoxide dismutase [Cu-Zn] OS=Triticum aestivum PE=3 SV=1	10.441	11	1	231	23.593	8.65	1.51479	0.854283	2.00789	1.13237	1.37733
A0A1D5TQL3	Superoxide dismutase [Cu-Zn] OS=Triticum aestivum PE=3 SV=1	10.441	11	1	242	24.591	8.03	1.51479	0.854283	2.00789	1.13237	1.37733
A0A1D5UFM0	40S ribosomal protein S12 OS=Triticum aestivum PE=3 SV=1	34.2456	19	1	143	15.225	5.52	1.63793	0.978121	2.35345	1.40541	1.59373
A0A1D5UVS7	40S ribosomal protein S12 OS=Triticum aestivum PE=3 SV=1	7.66775	9	1	148	15.779	5.52	1.63793	0.978121	2.35345	1.40541	1.59373
A0A1D5XQP7	Protein disulfide-isomerase OS=Triticum aestivum PE=3 SV=1	154.046	140	3	488	54.16	5.29	1.21361	0.920768	1.76582	1.33974	1.30998
A0A1D5XQP9	Protein disulfide-isomerase OS=Triticum aestivum PE=3 SV=1	118.489	118	1	407	45.031	5.54	1.21507	0.938182	1.75353	1.35394	1.31518
A0A1D5YAH1	Serine hydroxymethyltransferase OS=Triticum aestivum PE=3 SV=1	2.52261	4	3	427	46.903	8.62	1.24342	0.978008	1.75822	1.38292	1.34064
A0A1D5YDJ6	Prefoldin subunit 4 OS=Triticum aestivum PE=3 SV=1	2.66805	1	1	126	14.488	4.51	1.31756	1.10094	2.1731	1.81582	1.60185
A0A1D5ZBI7	Succinate dehydrogenase [ubiquinone] flavoprotein subunit, mitochondrial OS=Triticum aestivum PE=3 SV=1	5.63296	2	2	521	57.596	6.14	1.07264	1.29808	1.43019	1.73077	1.38292
A0A1D5Z4H2	Prefoldin subunit 4 OS=Triticum aestivum PE=3 SV=1	2.66805	2	2	126	14.435	4.46	1.31763	0.828872	2.17173	1.36616	1.4211
A0A1D5ZVH3	Prefoldin subunit 4 OS=Triticum aestivum PE=3 SV=1	2.66805	2	2	126	14.414	4.51	1.31763	0.828872	2.17173	1.36616	1.4211
A0A1D6BSN8	Plastocyanin OS=Triticum aestivum PE=3 SV=1	5.10298	2	1	155	15.606	5.87	1.3533	0.926393	1.97696	1.35331	1.40249
A0A1D6BSN9	Plastocyanin OS=Triticum aestivum PE=3 SV=1	5.10298	2	1	147	14.758	5.86	1.3533	0.926393	1.97696	1.35331	1.40249
A1XC18	Heat shock protein XF20-1 (Fragment) OS=Triticum aestivum GN=hs-xf20-1 PE=2 SV=1	8.30106	10	1	224	26.295	8.12	1.47545	1.67695	1.30749	1.48605	1.48649
A1XC19	Heat shock protein XF20-2 (Fragment) OS=Triticum aestivum GN=hs-xf20-2 PE=2 SV=1	8.30106	10	1	223	26.194	8.12	1.47545	1.67695	1.30749	1.48605	1.48649
B9A8E3	Protein disulfide-isomerase OS=Triticum aestivum GN=pdi2 PE=2 SV=1	154.046	140	3	512	56.378	5.14	1.21361	0.920768	1.76582	1.33974	1.30998
C3VQ50	Superoxide dismutase [Cu-Zn] OS=Triticum aestivum GN=SOD1 PE=2 SV=1	10.441	11	1	152	15.126	6.18	1.51479	0.854283	2.00789	1.13237	1.37733
E0W6G5	Dy-type high molecular weight glutenin OS=Triticum aestivum subsp. yunnanense GN=1Dy12* PE=4 SV=1	168.46	217	1	658	70.624	7.96	1.25962	0.654346	2.20769	1.14685	1.31713
F8THZ6	Protein disulfide-isomerase OS=Triticum aestivum GN=PDI PE=3 SV=1	151.242	135	2	515	56.612	5.05	1.35158	0.926136	2.03151	1.39205	1.42532
H9AXB3	Serpin-N3.2 OS=Triticum aestivum PE=2 SV=1	15.0495	33	3	398	42.969	5.33	1.23903	1.06641	1.64902	1.41927	1.34343
P0CZ09	Avenin-like a5 OS=Triticum aestivum PE=3 SV=1	178.745	133	1	173	18.911	7.85	1.00191	2.33853	2.28721	5.33853	2.74155
P93692	Serpin-Z2B OS=Triticum aestivum PE=1 SV=1	15.0495	33	3	398	42.954	5.33	1.23903	1.06641	1.64902	1.41927	1.34343
Q0Q5D4	Globulin 1 OS=Triticum aestivum PE=4 SV=1	122.688	76	3	226	24.542	7.83	1.25373	1.02066	1.62537	1.32321	1.30574
Q41593	Serpin-Z1A OS=Triticum aestivum GN=WZCI PE=1 SV=1	39.7954	43	3	398	43.091	5.9	1.77386	1.16154	1.442	0.944231	1.33041
Q571R2	Putative omega-gliadin (Fragment) OS=Triticum aestivum GN=gli PE=2 SV=2	2.64582	2	1	375	43.954	5.33	4.48214	1.75832	5.54464	2.17513	3.49006
Q6JAB5	Protein disulfide isomerase (Fragment) OS=Triticum aestivum GN=PDI4D PE=3 SV=1	73.8954	49	2	188	20.603	4.89	1.35158	0.926136	2.03151	1.39205	1.42532
Q6LBU2	RbcL gene product (30 AA) (Fragment) OS=Triticum aestivum PE=4 SV=1	18.2713	7	3	30	3.424	4.73	1.26703	0.855932	1.96416	1.32688	1.3535
Q84UH6	Dehydroascorbate reductase OS=Triticum aestivum GN=DHAR PE=2 SV=1	18.1498	17	1	212	23.343	6.29	1.153	1.02958	1.78864	1.59718	1.3921
Q8H0B8	Cold regulated protein OS=Triticum aestivum GN=Wcor18 PE=2 SV=1	4.81745	3	3	165	17.733	4.97	1.35468	0.715525	2.41051	1.2732	1.43848
Q93XQ8	Protein disulfide-isomerase OS=Triticum aestivum GN=PDI2 PE=2 SV=1	154.046	140	3	512	56.406	5.14	1.21361	0.920768	1.76582	1.33974	1.30998
Q9AUJ7	Eukaryotic translation initiation factor 4B1 OS=Triticum aestivum GN=EIF4B PE=1 SV=1	4.65765	4	1	527	56.793	8.56	1.29855	1.06921	1.65217	1.36038	1.34508
Q9FUW7	Omega gliadin storage protein OS=Triticum aestivum PE=4 SV=1	3.85481	2	1	280	32.533	5.02	1.61346	1.25599	2.15769	1.67964	1.6767
R9XT67	Omega-gliadin OS=Triticum aestivum PE=4 SV=1	3.85481	2	1	321	37.374	8.51	1.61346	1.25599	2.15769	1.67964	1.6767
U5U6L8	Omega-gliadin OS=Triticum aestivum PE=4 SV=1	3.85481	2	1	211	24.37	9.19	1.61346	1.25599	2.15769	1.67964	1.6767
U5U6M9	Omega-gliadin OS=Triticum aestivum PE=4 SV=1	3.85481	2	1	291	33.771	8.51	1.61346	1.25599	2.15769	1.67964	1.6767
U5U6N3	Omega-gliadin OS=Triticum aestivum PE=4 SV=1	3.85481	2	1	275	31.96	7.42	1.61346	1.25599	2.15769	1.67964	1.6767
U5U7B7	Omega-gliadin OS=Triticum aestivum PE=4 SV=1	3.85481	2	1	217	25.063	9.19	1.61346	1.25599	2.15769	1.67964	1.6767
W5B1E5	Superoxide dismutase [Cu-Zn] OS=Triticum aestivum PE=3 SV=1	10.441	11	1	152	15.111	6.18	1.51479	0.854283	2.00789	1.13237	1.37733
W5DL22	Plastocyanin OS=Triticum aestivum PE=3 SV=1	5.10298	2	1	153	15.515	5.39	1.3533	0.926393	1.97696	1.35331	1.40249
A0A060APV7	Defensin OS=Triticum aestivum GN=PDF25 PE=2 SV=1	1.95144	2	1	84	9.158	9.44	0.495465	0.365079	0.795918	0.586466	0.560732
A0A068B0K3	Plastid acetyl-CoA carboxylase (Fragment) OS=Triticum aestivum subsp. tibeticum GN=Acc-1 PE=4 SV=1	2.23453	1	1	232	25.776	6.64	0.693291	0.554514	0.896699	0.717206	0.715427
A0A068B0L8	Plastid acetyl-CoA carboxylase (Fragment) OS=Triticum aestivum subsp. tibeticum GN=Acc-1 PE=4 SV=1	2.23453	1	1	232	25.773	6.21	0.693291	0.554514	0.896699	0.717206	0.715427
A0A068B0M7	Plastid acetyl-CoA carboxylase (Fragment) OS=Triticum aestivum subsp. yunnanense GN=Acc-1 PE=4 SV=1	2.23453	1	1	232	25.795	6.21	0.693291	0.554514	0.896699	0.717206	0.715427
A0A068B226	Plastid acetyl-CoA carboxylase (Fragment) OS=Triticum aestivum subsp. yunnanense GN=Acc-1 PE=4 SV=1	2.23453	1	1	232	25.747	6.21	0.693291	0.554514	0.896699	0.717206	0.715427
A0A068B2H1	Plastid acetyl-CoA carboxylase (Fragment) OS=Triticum aestivum subsp. yunnanense GN=Acc-1 PE=4 SV=1	2.23453	1	1	232	25.835	6.21	0.693291	0.554514	0.896699	0.717206	0.715427
A0A068B2I1	Plastid acetyl-CoA carboxylase (Fragment) OS=Triticum aestivum subsp. tibeticum GN=Acc-1 PE=4 SV=1	2.23453	1	1	232	25.806	6.43	0.693291	0.554514	0.896699	0.717206	0.715427
A0A068B3I5	Plastid acetyl-CoA carboxylase (Fragment) OS=Triticum aestivum subsp. tibeticum GN=Acc-1 PE=4 SV=1	2.23453	1	1	232	25.843	6.54	0.693291	0.554514	0.896699	0.717206	0.715427
A0A068B675	Plastid acetyl-CoA carboxylase (Fragment) OS=Triticum aestivum subsp. yunnanense GN=Acc-1 PE=4 SV=1	2.23453	1	1	232	25.777	6.43	0.693291	0.554514	0.896699	0.717206	0.715427
A0A077RSE3	Pyruvate kinase OS=Triticum aestivum GN=TRAES_3BF026900020CFD_c1 PE=3 SV=1	1.80665	4	1	513	55.442	7.5	1	0.0101937	1	0.0101937	0.505097
A0A1D5RS51	Chlorophyll a-b binding protein, chloroplastic OS=Triticum aestivum PE=3 SV=1	3.06814	1	1	266	28.18	5.27	0.644287	0.446531	1.00118	0.693878	0.696468
A0A1D5SFR8	Chlorophyll a-b binding protein, chloroplastic OS=Triticum aestivum PE=3 SV=1	3.06814	1	1	243	25.807	5.25	0.644287	0.446531	1.00118	0.693878	0.696468
A0A1D5UXN7	Amine oxidase OS=Triticum aestivum PE=3 SV=1	3.79612	4	4	733	81.067	7.46	0.656466	0.564516	0.748272	0.643463	0.65318
A0A1D5UXN8	Amine oxidase OS=Triticum aestivum PE=3 SV=1	3.79612	4	4	685	75.571	8.25	0.656466	0.564516	0.748272	0.643463	0.65318
A0A1D5UXN9	Amine oxidase OS=Triticum aestivum PE=3 SV=1	1.90243	3	3	651	71.752	8.57	0.624545	0.571072	0.765455	0.699917	0.665247
A0A1D5V1G4	Histone deacetylase OS=Triticum aestivum PE=4 SV=1	1.75385	1	1	698	76.452	5.74	0.806733	0.615604	0.865337	0.660324	0.736999
A0A1D5WW05	Pyruvate kinase OS=Triticum aestivum PE=3 SV=1	1.80665	4	1	513	55.501	7.28	1	0.0101937	1	0.0101937	0.505097
A0A1D5WW06	Pyruvate kinase OS=Triticum aestivum PE=3 SV=1	1.80665	4	1	494	53.565	6.64	1	0.0101937	1	0.0101937	0.505097
A0A1D5YQ60	Inosine-5'-monophosphate dehydrogenase OS=Triticum aestivum PE=3 SV=1	2.787	1	1	437	45.568	5.63	0.63552	0.735994	0.645461	0.747506	0.69112
A0A1D5ZBF1	Alpha-mannosidase OS=Triticum aestivum PE=3 SV=1	4.14078	2	1	984	109.988	6.13	0.887043	0.73893	0.740864	0.617159	0.745999
A0A1D5ZBF2	Alpha-mannosidase OS=Triticum aestivum PE=3 SV=1	4.14078	2	1	1018	113.735	6.09	0.887043	0.73893	0.740864	0.617159	0.745999
A0A1D5ZBI7	Inosine-5'-monophosphate dehydrogenase OS=Triticum aestivum PE=3 SV=1	2.787	1	1	434	45.181	5.5	0.63552	0.735994	0.645461	0.747506	0.69112
A0A1D5ZBP2	Dihydrolipoamide acetyltransferase component of pyruvate dehydrogenase complex OS=Triticum aestivum PE=3 SV=1	1.91555	2	1	475	48.829	8.91	0.31954	0.358247	1.05632	1.18428	0.729597
A0A1D5ZLG5	Beta-galactosidase OS=Triticum aestivum PE=3 SV=1	2.15023	2	1	912	101.194	5.59	0.697566	0.609158	0.902622	0.788226	0.749393
A0A1D5ZLG6	Beta-galactosidase OS=Triticum aestivum PE=3 SV=1	2.15023	2	1	904	100.272	5.59	0.697566	0.609158	0.902622	0.788226	0.749393
A0A1D5ZUF5	Inosine-5'-monophosphate dehydrogenase OS=Triticum aestivum PE=3 SV=1	2.787	2	2	497	52.098	6.06	0.765506	0.925051	0.606627	0.73306	0.757561
A0A1D5ZV85	Dihydrolipoamide acetyltransferase component of pyruvate dehydrogenase complex OS=Triticum aestivum PE=3 SV=1	1.91555	2	1	474	48.633	8.75	0.31954	0.358247	1.05632	1.18428	0.729597
A0A1D6DCS6	Amine oxidase OS=Triticum aestivum PE=3 SV=1	3.79612	4	4	698	77.174	6.71	0.656466	0.564516	0.748272	0.643463	0.65318
A0A1D6DDV5	Beta-galactosidase OS=Triticum aestivum PE=3 SV=1	2.15023	2	1	722	79.729	5.81	0.697566	0.609158	0.902622	0.788226	0.749393
A0A1D6RQH6	Pyruvate kinase OS=Triticum aestivum PE=3 SV=1	1.80665	4	1	543	59.02	7.25	1	0.0101937	1	0.0101937	0.505097
A7J2I3	Plasma membrane intrinsic protein OS=Triticum aestivum GN=AQP4 PE=2 SV=1	4.65043	2	2	284	29.875	9.17	0.731573	0.521569	1.011	0.720784	0.746232
A9UID3	Low-molecular-weight glutenin subunit protein 1-94 OS=Triticum aestivum x Thinopyrum elongatum PE=4 SV=1	223.798	160	1	381	43.308	8.34	0.532151	0.454115	1.0122	0.863765	0.715557
B1A0F0	Plastid acetyl-CoA carboxylase (Fragment) OS=Triticum aestivum GN=Acc-1 PE=4 SV=1	2.23453	1	1	232	25.747	6.21	0.693291	0.554514	0.896699	0.717206	0.715427
B2Y2Q6	Low molecular weight glutenin subunit OS=Triticum aestivum GN=GluB3-2 PE=4 SV=1	250.031	178	1	370	42.083	8.34	0.589438	0.543171	0.780239	0.718995	0.657961
B2Y2Q7	Low molecular weight glutenin OS=Triticum aestivum GN=GluB3-2 PE=2 SV=1	250.031	178	1	369	41.955	8.34	0.589438	0.543171	0.780239	0.718995	0.657961
B2Y2S3	Low molecular weight glutenin subunit OS=Triticum aestivum GN=GluB3-2 PE=4 SV=1	233.685	167	1	369	41.982	8.34	0.716734	0.612403	0.925403	0.790698	0.761309
D0V7D7	Plastid acetyl-CoA carboxylase (Fragment) OS=Triticum aestivum GN=Acc-1 PE=4 SV=1	2.23453	1	1	232	25.821	6.21	0.693291	0.554514	0.896699	0.717206	0.715427
D0V7D9	Plastid acetyl-CoA carboxylase (Fragment) OS=Triticum aestivum GN=Acc-1 PE=4 SV=1	2.23453	1	1	232	25.848	6.43	0.693291	0.554514	0.896699	0.717206	0.715427
D0V7E1	Plastid acetyl-CoA carboxylase (Fragment) OS=Triticum aestivum var. vavilovii GN=Acc-1 PE=4 SV=1	2.23453	1	1	232	25.807	6.21	0.693291	0.554514	0.896699	0.717206	0.715427
D0V7E3	Plastid acetyl-CoA carboxylase (Fragment) OS=Triticum aestivum var. vavilovii GN=Acc-1 PE=4 SV=1	2.23453	1	1	232	25.863	6.54	0.693291	0.554514	0.896699	0.717206	0.715427
D0V7F1	Plastid acetyl-CoA carboxylase (Fragment) OS=Triticum aestivum subsp. yunnanense GN=Acc-1 PE=4 SV=1	2.23453	1	1	232	25.881	6.8	0.693291	0.554514	0.896699	0.717206	0.715427
D3U328	Low molecular weight glutenin subunit D3-3 OS=Triticum aestivum GN=LMW-GS PE=4 SV=1	223.798	160	1	383	43.341	8.34	0.532151	0.454115	1.0122	0.863765	0.715557
D9ZLW0	Outer membrane channel protein OEP16-2 OS=Triticum aestivum GN=OEP16-2 PE=4 SV=1	1.78178	1	1	173	17.949	7.27	0.613546	0.611111	0.713147	0.710317	0.66203
F6K744	Chlorophyll a-b binding protein, chloroplastic OS=Triticum aestivum PE=2 SV=1	3.06814	1	1	266	28.196	5.27	0.644287	0.446531	1.00118	0.693878	0.696468
F8SGM4	Low-molecular-weight glutenin subunit OS=Triticum aestivum PE=2 SV=1	98.0333	84	1	326	36.842	8.15	0.532151	0.454115	1.0122	0.863765	0.715557
F8SGN3	Low-molecular-weight glutenin subunit OS=Triticum aestivum PE=2 SV=1	98.0333	84	1	354	40.046	8.15	0.532151	0.454115	1.0122	0.863765	0.715557
F8SGN4	Low-molecular-weight glutenin subunit OS=Triticum aestivum PE=2 SV=1	98.0333	84	1	354	40.05	8.15	0.532151	0.454115	1.0122	0.863765	0.715557
G3E8E1	Aquaporin 7 OS=Triticum aestivum GN=AQP7 PE=2 SV=1	1.73079	1	1	286	30.336	8.13	0.73817	0.553191	1	0.749409	0.760193
G5EII3	Tonoplast intrinsic protein 3;1 OS=Triticum aestivum GN=TIP3;1 PE=2 SV=1	2.71014	2	1	263	27.56	8.5	0.483942	0.90327	0.511679	0.955041	0.713483
I1XB41	Low molecular weight glutenin subunit (Fragment) OS=Triticum aestivum PE=4 SV=1	250.031	178	1	330	37.744	8.34	0.589438	0.543171	0.780239	0.718995	0.657961
I1XB60	Low molecular weight glutenin subunit (Fragment) OS=Triticum aestivum PE=4 SV=1	250.031	178	1	329	37.616	8.34	0.589438	0.543171	0.780239	0.718995	0.657961
K0HZJ2	LMW glutenin OS=Triticum aestivum GN=Glu PE=4 SV=1	135.652	85	1	369	42.123	7.93	0.716734	0.612403	0.925403	0.790698	0.761309
K0I5W1	LMW glutenin OS=Triticum aestivum GN=Glu PE=4 SV=1	233.685	167	1	369	42.122	8.34	0.716734	0.612403	0.925403	0.790698	0.761309
O48960	Acetyl-coenzyme A carboxylase (Fragment) OS=Triticum aestivum GN=Acc-1,1 PE=4 SV=1	2.23453	2	2	619	66.719	6.44	0.693291	0.554514	0.896699	0.717206	0.715427
P01543	Purothionin A-1 OS=Triticum aestivum GN=THI1.3 PE=1 SV=2	15.525	26	3	136	14.615	5.07	0.75	0.574007	0.96816	0.740975	0.758286
Q00M55	LMW-GS P-32 OS=Triticum aestivum GN=GluD3-3 PE=4 SV=1	223.798	160	1	354	40.006	8.34	0.532151	0.454115	1.0122	0.863765	0.715557
Q00M56	LMW-GS P-31 OS=Triticum aestivum GN=GluD3-3 PE=2 SV=1	98.0333	84	1	354	40.062	8.15	0.532151	0.454115	1.0122	0.863765	0.715557
Q0GNF9	Low molecular weight glutenin OS=Triticum aestivum GN=lmw-gs PE=4 SV=1	250.031	178	1	287	32.403	8.13	0.589438	0.543171	0.780239	0.718995	0.657961
Q0KIW4	Granule-bound starch synthase I (Fragment) OS=Triticum aestivum GN=waxy PE=4 SV=1	2.66579	2	2	223	24.056	5.99	0.695506	0.56685	0.994382	0.81044	0.766794
Q5MFN4	Low molecular weight glutenin (Fragment) OS=Triticum aestivum PE=2 SV=1	250.031	178	1	283	32.383	8.15	0.589438	0.543171	0.780239	0.718995	0.657961
Q5MFQ0	Low molecular weight glutenin OS=Triticum aestivum PE=2 SV=1	250.031	178	1	281	31.728	8.51	0.589438	0.543171	0.780239	0.718995	0.657961
Q6J160	S-type low molecular weight glutenin L4-55 (Fragment) OS=Triticum aestivum PE=4 SV=1	223.798	160	1	246	27.777	8.15	0.532151	0.454115	1.0122	0.863765	0.715557
Q8L4W1	Acetyl-CoA carboxylase (Fragment) OS=Triticum aestivum GN=Acc-1 PE=4 SV=1	2.23453	1	1	232	25.834	6.43	0.693291	0.554514	0.896699	0.717206	0.715427
Q8W3W3	Low-molecular-weight glutenin subunit group 4 type II OS=Triticum aestivum GN=lmw-gs PE=4 SV=1	223.798	160	1	297	33.456	8.34	0.532151	0.454115	1.0122	0.863765	0.715557
Q8W3W4	Low-molecular-weight glutenin subunit group 4 type II OS=Triticum aestivum GN=lmw-gs PE=4 SV=1	223.798	160	1	340	38.417	8.51	0.532151	0.454115	1.0122	0.863765	0.715557
Q9M7C4	Plasma membrane intrinsic protein 1 OS=Triticum aestivum GN=PIP1 PE=2 SV=1	1.73079	1	1	290	30.322	9.06	0.73817	0.553191	1	0.749409	0.760193
R9XT50	LMW-GS OS=Triticum aestivum GN=glu-3 PE=4 SV=1	250.031	178	1	335	37.991	8.69	0.589438	0.543171	0.780239	0.718995	0.657961
R9XVA5	LMW-GS OS=Triticum aestivum GN=glu-3 PE=4 SV=1	124.267	102	1	378	42.925	8.63	0.589438	0.543171	0.780239	0.718995	0.657961
R9XWG9	LMW-GS OS=Triticum aestivum GN=glu-3 PE=4 SV=1	250.031	178	1	311	35.269	8.53	0.589438	0.543171	0.780239	0.718995	0.657961
R9XY33	Aquaporin (Fragment) OS=Triticum aestivum GN=PIP2-9b PE=3 SV=1	1.73079	1	1	203	20.96	9.5	0.73817	0.553191	1	0.749409	0.760193
V9P7D7	LMW-i glutenin subunit 37 OS=Triticum aestivum GN=LMW-i PE=4 SV=1	47.2353	49	1	351	40.026	8.51	0.736559	0.570358	0.995699	0.771024	0.76841
W5B2R4	Histone deacetylase OS=Triticum aestivum PE=4 SV=1	1.75385	1	1	633	69.61	5.25	0.806733	0.615604	0.865337	0.660324	0.736999

## Sheet: GDef-GC
Accession	Description	Score Sequest HT	Number of PSMs	Number of Unique Peptides	Number of AAs	MW in kDa	calc pI	117:113	117:114	118:113	118:114	ave
A0A024CK72	LEA protein OS=Triticum aestivum GN=LEA4 PE=4 SV=1	5.80207	4	1	180	18.747	5.77	1.61931	1.45477	1.40828	1.26518	1.43688
A0A024CKY0	LEA protein OS=Triticum aestivum GN=LEA5 PE=2 SV=1	5.80207	4	1	163	16.92	7.24	1.61931	1.45477	1.40828	1.26518	1.43688
A0A060N0S6	Omega-gliadin (Fragment) OS=Triticum aestivum GN=gli PE=2 SV=1	3.85481	2	1	366	42.718	5.67	2.10962	1.64222	1.88462	1.46707	1.77588
A0A077RSE3	Pyruvate kinase OS=Triticum aestivum GN=TRAES_3BF026900020CFD_c1 PE=3 SV=1	1.80665	4	1	513	55.442	7.5	88	0.897044	63.6	0.648318	38.2863
A0A143BQE8	Abscisic acid responsive protein Rab 15 (Fragment) OS=Triticum aestivum PE=4 SV=1	5.80207	4	1	111	11.392	8.81	1.61931	1.45477	1.40828	1.26518	1.43688
A0A160EE37	LEA-3 protein OS=Triticum aestivum PE=2 SV=1	5.80207	10	1	189	19.178	8.92	1.61931	1.45477	1.40828	1.26518	1.43688
A0A1D5RRD3	60S ribosomal protein L29 OS=Triticum aestivum PE=3 SV=1	1.81078	1	1	60	6.969	10.9	1.66903	1.07037	1.70265	1.09194	1.3835
A0A1D5SR31	Phosphotransferase OS=Triticum aestivum PE=3 SV=1	6.72977	8	1	507	54.675	6.68	1.88272	0.911355	1.66872	0.807769	1.31764
A0A1D5UFM0	40S ribosomal protein S12 OS=Triticum aestivum PE=3 SV=1	34.2456	19	1	143	15.225	5.52	2.08621	1.24582	1.64224	0.980695	1.48874
A0A1D5UVS7	40S ribosomal protein S12 OS=Triticum aestivum PE=3 SV=1	7.66775	9	1	148	15.779	5.52	2.08621	1.24582	1.64224	0.980695	1.48874
A0A1D5WW05	Pyruvate kinase OS=Triticum aestivum PE=3 SV=1	1.80665	4	1	513	55.501	7.28	88	0.897044	63.6	0.648318	38.2863
A0A1D5WW06	Pyruvate kinase OS=Triticum aestivum PE=3 SV=1	1.80665	4	1	494	53.565	6.64	88	0.897044	63.6	0.648318	38.2863
A0A1D5Z4H2	Prefoldin subunit 4 OS=Triticum aestivum PE=3 SV=1	2.66805	2	2	126	14.435	4.46	1.80547	1.13576	1.70821	1.07457	1.431
A0A1D5ZVH3	Prefoldin subunit 4 OS=Triticum aestivum PE=3 SV=1	2.66805	2	2	126	14.414	4.51	1.80547	1.13576	1.70821	1.07457	1.431
A0A1D6DDQ0	Sucrose synthase OS=Triticum aestivum PE=3 SV=1	6.90604	9	1	809	92.245	6.73	1.7172	1.1448	1.52332	1.01555	1.35022
A0A1D6RQH6	Pyruvate kinase OS=Triticum aestivum PE=3 SV=1	1.80665	4	1	543	59.02	7.25	88	0.897044	63.6	0.648318	38.2863
A1XC18	Heat shock protein XF20-1 (Fragment) OS=Triticum aestivum GN=hs-xf20-1 PE=2 SV=1	8.30106	10	1	224	26.295	8.12	1.31654	1.49633	1.29457	1.47137	1.3947
A1XC19	Heat shock protein XF20-2 (Fragment) OS=Triticum aestivum GN=hs-xf20-2 PE=2 SV=1	8.30106	10	1	223	26.194	8.12	1.31654	1.49633	1.29457	1.47137	1.3947
A7VL26	Group3 late embryogenesis abundant protein OS=Triticum aestivum GN=Wrab18 PE=4 SV=1	5.80207	4	1	169	17.503	5.72	1.61931	1.45477	1.40828	1.26518	1.43688
C0LF30	Serpin 1 OS=Triticum aestivum GN=SER1 PE=2 SV=1	36.8785	55	3	399	43.09	5.69	1.71843	1.22506	1.66724	1.18856	1.44982
E6Y289	Translationally-controlled tumor protein OS=Triticum aestivum PE=2 SV=1	7.08189	6	3	168	18.766	4.74	1.54949	1.09794	1.54096	1.0919	1.32007
F8THZ6	Protein disulfide-isomerase OS=Triticum aestivum GN=PDI PE=3 SV=1	151.242	135	2	515	56.612	5.05	1.62852	1.11591	1.48093	1.01477	1.31003
G3LUU7	CytHSP70 (Fragment) OS=Triticum aestivum GN=CytHSP70 PE=2 SV=1	39.8526	39	2	540	59.191	5.12	1.81629	1.02045	1.74697	0.9815	1.3913
H9AXB3	Serpin-N3.2 OS=Triticum aestivum PE=2 SV=1	15.0495	33	3	398	42.969	5.33	1.5416	1.32682	1.52496	1.3125	1.42647
M1MQ64	Serpin 3 (Fragment) OS=Triticum aestivum GN=SER3 PE=2 SV=1	30.8218	28	2	194	21.126	4.93	1.59193	1.14148	1.46936	1.05359	1.31409
P93692	Serpin-Z2B OS=Triticum aestivum PE=1 SV=1	15.0495	33	3	398	42.954	5.33	1.5416	1.32682	1.52496	1.3125	1.42647
P93693	Serpin-Z1B OS=Triticum aestivum PE=1 SV=1	32.9832	54	3	399	43.006	5.69	1.70339	1.22263	1.65254	1.18613	1.44117
Q53UC8	Delta-1-pyrroline-5-carboxylate synthase OS=Triticum aestivum GN=WP5CS PE=2 SV=1	2.00914	2	2	716	77.534	6.55	1.35489	1.50639	1.1092	1.23323	1.30092
Q571R2	Putative omega-gliadin (Fragment) OS=Triticum aestivum GN=gli PE=2 SV=2	2.64582	2	1	375	43.954	5.33	2.54464	0.998249	4.62946	1.81611	2.49712
Q58QF6	Delta-1-pyrroline-5-carboxylate synthase OS=Triticum aestivum PE=2 SV=1	2.00914	2	2	716	77.652	6.6	1.35489	1.50639	1.1092	1.23323	1.30092
Q6JAB5	Protein disulfide isomerase (Fragment) OS=Triticum aestivum GN=PDI4D PE=3 SV=1	73.8954	49	2	188	20.603	4.89	1.62852	1.11591	1.48093	1.01477	1.31003
Q7X9K3	Elongation factor-1 alpha (Fragment) OS=Triticum aestivum PE=2 SV=1	11.9684	12	3	143	15.48	9.79	1.67568	0.979979	1.62162	0.948367	1.30641
Q84UH6	Dehydroascorbate reductase OS=Triticum aestivum GN=DHAR PE=2 SV=1	18.1498	17	1	212	23.343	6.29	1.49054	1.33099	1.53628	1.37183	1.43241
Q8GV47	LEA3 protein OS=Triticum aestivum GN=LEA3 PE=2 SV=1	12.7789	8	1	211	21.838	8.85	1.61931	1.45477	1.40828	1.26518	1.43688
Q8GV48	LEA2 protein OS=Triticum aestivum GN=LEA2 PE=2 SV=1	5.80207	4	1	211	22.064	6.8	1.61931	1.45477	1.40828	1.26518	1.43688
Q8H0B8	Cold regulated protein OS=Triticum aestivum GN=Wcor18 PE=2 SV=1	4.81745	3	3	165	17.733	4.97	2.50246	1.32177	2.46305	1.30095	1.89706
Q9FUW7	Omega gliadin storage protein OS=Triticum aestivum PE=4 SV=1	3.85481	2	1	280	32.533	5.02	2.10962	1.64222	1.88462	1.46707	1.77588
Q9M4M0	Alpha-gliadin OS=Triticum aestivum PE=2 SV=1	4.60236	3	1	276	32.191	7.75	1.16985	2.09677	1.10124	1.97379	1.58541
Q9ST58	Serpin-Z1C OS=Triticum aestivum PE=1 SV=1	18.8832	18	4	398	42.855	5.97	1.72848	1.39386	1.62252	1.30841	1.51332
Q9XFD0	ABA-inducible protein WRAB1 OS=Triticum aestivum GN=Wrab19 PE=2 SV=1	5.80207	4	1	179	18.279	8.69	1.61931	1.45477	1.40828	1.26518	1.43688
R9XT67	Omega-gliadin OS=Triticum aestivum PE=4 SV=1	3.85481	2	1	321	37.374	8.51	2.10962	1.64222	1.88462	1.46707	1.77588
U5U6L8	Omega-gliadin OS=Triticum aestivum PE=4 SV=1	3.85481	2	1	211	24.37	9.19	2.10962	1.64222	1.88462	1.46707	1.77588
U5U6M9	Omega-gliadin OS=Triticum aestivum PE=4 SV=1	3.85481	2	1	291	33.771	8.51	2.10962	1.64222	1.88462	1.46707	1.77588
U5U6N3	Omega-gliadin OS=Triticum aestivum PE=4 SV=1	3.85481	2	1	275	31.96	7.42	2.10962	1.64222	1.88462	1.46707	1.77588
U5U7B7	Omega-gliadin OS=Triticum aestivum PE=4 SV=1	3.85481	2	1	217	25.063	9.19	2.10962	1.64222	1.88462	1.46707	1.77588
W5EMZ6	Sucrose synthase OS=Triticum aestivum PE=3 SV=1	6.90604	9	1	507	58.397	7.08	1.7172	1.1448	1.52332	1.01555	1.35022
X5D3C3	Heat shock protein 70 (Fragment) OS=Triticum aestivum PE=2 SV=1	39.8526	39	2	539	59.063	5.08	1.81629	1.02045	1.74697	0.9815	1.3913
A0A077RUH5	Protein-lysine N-methyltransferase TRAES_3BF007900010CFD_c1 OS=Triticum aestivum GN=TRAES_3BF007900010CFD_c1 PE=3 SV=1	2.20459	1	1	357	38.429	4.51	0.690881	0.973856	0.485317	0.684096	0.708537
A0A0S2GKA3	Low-molecular-weight glutenin subunit OS=Triticum aestivum GN=LMW-GS PE=4 SV=1	13.9944	50	1	303	34.09	7.9	0.721068	0.369957	0.727992	0.373509	0.548132
A0A1D5WJE2	Protein-lysine N-methyltransferase OS=Triticum aestivum PE=3 SV=1	2.20459	1	1	357	38.518	4.54	0.690881	0.973856	0.485317	0.684096	0.708537
A0A1D5YZ49	Chlorophyll a-b binding protein, chloroplastic OS=Triticum aestivum PE=3 SV=1	2.53571	1	1	214	22.403	4.58	0.987899	0.638691	0.836084	0.540541	0.750804
A0A1D5YZ50	Chlorophyll a-b binding protein, chloroplastic OS=Triticum aestivum PE=3 SV=1	2.53571	1	1	212	22.5	8.13	0.987899	0.638691	0.836084	0.540541	0.750804
A0A1D5ZLT0	Chlorophyll a-b binding protein, chloroplastic OS=Triticum aestivum PE=3 SV=1	2.53571	1	1	265	28.001	5.43	0.987899	0.638691	0.836084	0.540541	0.750804
A0A1D6DB83	Protein-lysine N-methyltransferase OS=Triticum aestivum PE=3 SV=1	2.20459	1	1	357	38.536	4.56	0.690881	0.973856	0.485317	0.684096	0.708537
A0A1D6DB86	Protein-lysine N-methyltransferase OS=Triticum aestivum PE=3 SV=1	2.20459	1	1	350	38.348	4.74	0.690881	0.973856	0.485317	0.684096	0.708537
A0A1D6S1V3	Chlorophyll a-b binding protein, chloroplastic OS=Triticum aestivum PE=3 SV=1	2.53571	1	1	273	28.584	7.49	0.987899	0.638691	0.836084	0.540541	0.750804
A9UID3	Low-molecular-weight glutenin subunit protein 1-94 OS=Triticum aestivum x Thinopyrum elongatum PE=4 SV=1	223.798	160	1	381	43.308	8.34	0.701774	0.598865	0.74612	0.636708	0.670866
B2Y2Q6	Low molecular weight glutenin subunit OS=Triticum aestivum GN=GluB3-2 PE=4 SV=1	250.031	178	1	370	42.083	8.34	0.743612	0.685243	0.642249	0.591837	0.665735
B2Y2Q7	Low molecular weight glutenin OS=Triticum aestivum GN=GluB3-2 PE=2 SV=1	250.031	178	1	369	41.955	8.34	0.743612	0.685243	0.642249	0.591837	0.665735
B2Y2S3	Low molecular weight glutenin subunit OS=Triticum aestivum GN=GluB3-2 PE=4 SV=1	233.685	167	1	369	41.982	8.34	0.758065	0.647717	0.757056	0.646856	0.702424
D0PX24	Low molecular weight glutinen subunit OS=Triticum aestivum GN=LWMXY22-3 PE=4 SV=1	13.9944	50	1	298	33.67	7.9	0.721068	0.369957	0.727992	0.373509	0.548132
D2K763	LMW-m glutenin subunit (Fragment) OS=Triticum aestivum GN=Glu-3 PE=4 SV=1	13.9944	50	1	302	34.016	7.91	0.721068	0.369957	0.727992	0.373509	0.548132
D3U328	Low molecular weight glutenin subunit D3-3 OS=Triticum aestivum GN=LMW-GS PE=4 SV=1	223.798	160	1	383	43.341	8.34	0.701774	0.598865	0.74612	0.636708	0.670866
D3UAL8	Low molecular weight glutenin subunit B3-3 (Fragment) OS=Triticum aestivum PE=4 SV=1	125.764	79	1	345	39.631	8.35	0.680233	0.711246	0.705426	0.737589	0.708623
D7RFI3	LMW glutenin subunit Glu-D3 (Fragment) OS=Triticum aestivum PE=4 SV=1	35.9252	72	1	301	34.055	7.9	0.721068	0.369957	0.727992	0.373509	0.548132
F4YT76	Low-molecular-weight glutenin subunit (Fragment) OS=Triticum aestivum PE=4 SV=1	13.9944	50	1	301	34.056	7.91	0.721068	0.369957	0.727992	0.373509	0.548132
F4YT77	Low-molecular-weight glutenin subunit (Fragment) OS=Triticum aestivum PE=4 SV=1	13.9944	50	1	300	33.748	7.9	0.721068	0.369957	0.727992	0.373509	0.548132
F8SGM2	Low-molecular-weight glutenin subunit OS=Triticum aestivum PE=2 SV=1	13.9944	50	1	303	34.13	8.32	0.721068	0.369957	0.727992	0.373509	0.548132
F8SGM4	Low-molecular-weight glutenin subunit OS=Triticum aestivum PE=2 SV=1	98.0333	84	1	326	36.842	8.15	0.701774	0.598865	0.74612	0.636708	0.670866
F8SGN3	Low-molecular-weight glutenin subunit OS=Triticum aestivum PE=2 SV=1	98.0333	84	1	354	40.046	8.15	0.701774	0.598865	0.74612	0.636708	0.670866
F8SGN4	Low-molecular-weight glutenin subunit OS=Triticum aestivum PE=2 SV=1	98.0333	84	1	354	40.05	8.15	0.701774	0.598865	0.74612	0.636708	0.670866
G5EII3	Tonoplast intrinsic protein 3;1 OS=Triticum aestivum GN=TIP3;1 PE=2 SV=1	2.71014	2	1	263	27.56	8.5	0.455474	0.850136	0.544526	1.01635	0.716621
H6VLP8	LMW-GS (Fragment) OS=Triticum aestivum GN=glu-3 PE=4 SV=1	35.9252	72	1	301	34.044	7.58	0.721068	0.369957	0.727992	0.373509	0.548132
H9XH00	Low-molecular-weight glutenin subunit OS=Triticum aestivum GN=LMW-3 PE=4 SV=1	13.9944	50	1	303	34.162	7.96	0.721068	0.369957	0.727992	0.373509	0.548132
I1XB41	Low molecular weight glutenin subunit (Fragment) OS=Triticum aestivum PE=4 SV=1	250.031	178	1	330	37.744	8.34	0.743612	0.685243	0.642249	0.591837	0.665735
I1XB60	Low molecular weight glutenin subunit (Fragment) OS=Triticum aestivum PE=4 SV=1	250.031	178	1	329	37.616	8.34	0.743612	0.685243	0.642249	0.591837	0.665735
I3QPG3	Low molecular weight glutenin subunit t128 OS=Aegilops crassa GN=LMW PE=4 SV=1	13.9944	50	1	305	34.544	7.91	0.721068	0.369957	0.727992	0.373509	0.548132
I3QPG4	Low molecular weight glutenin subunit t128 OS=Aegilops cylindrica GN=LMW PE=4 SV=1	13.9944	50	1	304	34.382	8.13	0.721068	0.369957	0.727992	0.373509	0.548132
I3QPG5	Low molecular weight glutenin subunit t128 OS=Aegilops tauschii GN=LMW PE=4 SV=1	13.9944	50	1	306	34.61	7.91	0.721068	0.369957	0.727992	0.373509	0.548132
I3QPG6	Low molecular weight glutenin subunit t128 OS=Triticum aestivum GN=LMW PE=4 SV=1	13.9944	50	1	305	34.531	8.13	0.721068	0.369957	0.727992	0.373509	0.548132
I3QPH1	Low molecular weight glutenin subunit t128 (Fragment) OS=Aegilops crassa GN=LMW PE=4 SV=1	13.9944	50	1	240	27.66	7.61	0.721068	0.369957	0.727992	0.373509	0.548132
I3QPH3	Low molecular weight glutenin subunit t128 (Fragment) OS=Aegilops tauschii GN=LMW PE=4 SV=1	13.9944	50	1	237	27.448	7.59	0.721068	0.369957	0.727992	0.373509	0.548132
I3XHQ2	Low molecular weight glutenin subunit LMW-10 OS=Triticum aestivum PE=4 SV=1	13.9944	50	1	303	34.163	8.51	0.721068	0.369957	0.727992	0.373509	0.548132
K0HZJ2	LMW glutenin OS=Triticum aestivum GN=Glu PE=4 SV=1	135.652	85	1	369	42.123	7.93	0.758065	0.647717	0.757056	0.646856	0.702424
K0I5W1	LMW glutenin OS=Triticum aestivum GN=Glu PE=4 SV=1	233.685	167	1	369	42.122	8.34	0.758065	0.647717	0.757056	0.646856	0.702424
K7XED9	Low molecular weight glutenin subunit OS=Triticum aestivum GN=glu-3 PE=4 SV=1	13.9944	50	1	303	34.076	7.9	0.721068	0.369957	0.727992	0.373509	0.548132
K7XRG7	Low molecular weight glutenin subunit OS=Triticum aestivum GN=glu-3 PE=4 SV=1	13.9944	50	1	303	34.153	8.13	0.721068	0.369957	0.727992	0.373509	0.548132
P93792	Low-molecular-weight glutenin storage protein OS=Triticum aestivum PE=2 SV=1	13.9944	50	1	303	34.175	8.13	0.721068	0.369957	0.727992	0.373509	0.548132
Q00M55	LMW-GS P-32 OS=Triticum aestivum GN=GluD3-3 PE=4 SV=1	223.798	160	1	354	40.006	8.34	0.701774	0.598865	0.74612	0.636708	0.670866
Q00M56	LMW-GS P-31 OS=Triticum aestivum GN=GluD3-3 PE=2 SV=1	98.0333	84	1	354	40.062	8.15	0.701774	0.598865	0.74612	0.636708	0.670866
Q0GNF9	Low molecular weight glutenin OS=Triticum aestivum GN=lmw-gs PE=4 SV=1	250.031	178	1	287	32.403	8.13	0.743612	0.685243	0.642249	0.591837	0.665735
Q0PW09	Low molecular weight glutenin subunit K1 OS=Triticum aestivum PE=4 SV=1	13.9944	50	1	303	34.111	7.91	0.721068	0.369957	0.727992	0.373509	0.548132
Q0QBR5	LMW-glutenin P3-41 OS=Triticum aestivum GN=GluD3-4 PE=4 SV=1	13.9944	50	1	304	34.23	7.9	0.721068	0.369957	0.727992	0.373509	0.548132
Q3YB19	LMW-glutenin G177-3 OS=Thinopyrum ponticum x Triticum aestivum PE=4 SV=1	13.9944	50	1	301	33.887	7.85	0.721068	0.369957	0.727992	0.373509	0.548132
Q3YB20	LMW-glutenin G177-2 OS=Thinopyrum ponticum x Triticum aestivum PE=4 SV=1	13.9944	50	1	303	34.136	7.9	0.721068	0.369957	0.727992	0.373509	0.548132
Q41547	(T.aestivum) gamma-gliadin class B-I (Fragment) OS=Triticum aestivum PE=2 SV=1	13.9944	50	1	323	36.736	8.81	0.721068	0.369957	0.727992	0.373509	0.548132
Q52NZ2	Low molecular weight glutenin subunit OS=Triticum aestivum PE=4 SV=1	13.9944	50	1	303	34.132	7.9	0.721068	0.369957	0.727992	0.373509	0.548132
Q52NZ6	Low molecular weight glutenin subunit OS=Triticum aestivum PE=4 SV=1	30.5595	67	1	291	32.819	8.32	0.721068	0.369957	0.727992	0.373509	0.548132
Q5MFN4	Low molecular weight glutenin (Fragment) OS=Triticum aestivum PE=2 SV=1	250.031	178	1	283	32.383	8.15	0.743612	0.685243	0.642249	0.591837	0.665735
Q5MFP1	Low molecular weight glutenin OS=Triticum aestivum PE=2 SV=1	13.9944	50	1	303	34.108	7.9	0.721068	0.369957	0.727992	0.373509	0.548132
Q5MFP3	Low molecular weight glutenin OS=Triticum aestivum PE=2 SV=1	13.9944	50	1	303	34.058	7.9	0.721068	0.369957	0.727992	0.373509	0.548132
Q5MFQ0	Low molecular weight glutenin OS=Triticum aestivum PE=2 SV=1	250.031	178	1	281	31.728	8.51	0.743612	0.685243	0.642249	0.591837	0.665735
Q6J160	S-type low molecular weight glutenin L4-55 (Fragment) OS=Triticum aestivum PE=4 SV=1	223.798	160	1	246	27.777	8.15	0.701774	0.598865	0.74612	0.636708	0.670866
Q8W3V5	LMW-glutenin P3-42 OS=Triticum aestivum GN=lmw-gs PE=2 SV=1	13.9944	50	1	303	34.102	7.9	0.721068	0.369957	0.727992	0.373509	0.548132
Q8W3W3	Low-molecular-weight glutenin subunit group 4 type II OS=Triticum aestivum GN=lmw-gs PE=4 SV=1	223.798	160	1	297	33.456	8.34	0.701774	0.598865	0.74612	0.636708	0.670866
Q8W3W4	Low-molecular-weight glutenin subunit group 4 type II OS=Triticum aestivum GN=lmw-gs PE=4 SV=1	223.798	160	1	340	38.417	8.51	0.701774	0.598865	0.74612	0.636708	0.670866
Q9FXQ8	TaWIN2 OS=Triticum aestivum GN=TaWIN2<italic> PE=2 SV=1	9.17627	24	1	259	28.68	4.89	0.773333	0.901846	0.58	0.676385	0.732891
Q9LLR4	Sec61p OS=Triticum aestivum GN=sec61 PE=2 SV=1	2.07434	2	1	475	52.193	8.75	0.583777	0.869307	0.552527	0.822772	0.707096
R4JAT4	Low-molecular-weight glutenin subunit (Fragment) OS=Triticum aestivum GN=LMW-GS PE=4 SV=1	13.9944	50	1	229	26.433	7.61	0.721068	0.369957	0.727992	0.373509	0.548132
R4JB49	Low-molecular-weight glutenin subunit OS=Triticum aestivum GN=LMW-GS PE=4 SV=1	13.9944	50	1	299	33.626	7.91	0.721068	0.369957	0.727992	0.373509	0.548132
R9XT50	LMW-GS OS=Triticum aestivum GN=glu-3 PE=4 SV=1	250.031	178	1	335	37.991	8.69	0.743612	0.685243	0.642249	0.591837	0.665735
R9XVA5	LMW-GS OS=Triticum aestivum GN=glu-3 PE=4 SV=1	124.267	102	1	378	42.925	8.63	0.743612	0.685243	0.642249	0.591837	0.665735
R9XWG5	LMW-GS OS=Triticum aestivum GN=glu-3 PE=4 SV=1	13.9944	50	1	303	34.112	7.9	0.721068	0.369957	0.727992	0.373509	0.548132
R9XWG9	LMW-GS OS=Triticum aestivum GN=glu-3 PE=4 SV=1	250.031	178	1	311	35.269	8.53	0.743612	0.685243	0.642249	0.591837	0.665735
R9YQY5	Low-molecular-weight glutenin subunit Glu-A3 (Fragment) OS=Triticum aestivum PE=4 SV=1	13.9944	50	1	298	33.645	7.91	0.721068	0.369957	0.727992	0.373509	0.548132
V9P6P2	LMW-m glutenin subunit 16 (Fragment) OS=Triticum aestivum GN=Glu-3 PE=4 SV=1	13.9944	50	1	285	32.182	7.9	0.721068	0.369957	0.727992	0.373509	0.548132
V9P6Q3	LMW-m glutenin subunit 31 OS=Triticum aestivum GN=LMW-m PE=4 SV=1	13.9944	50	1	257	29.394	7.96	0.721068	0.369957	0.727992	0.373509	0.548132
V9P7D6	LMW-m glutenin subunit 32 (Fragment) OS=Triticum aestivum GN=LMW-m PE=4 SV=1	13.9944	50	1	257	29.322	8.21	0.721068	0.369957	0.727992	0.373509	0.548132
V9P7D7	LMW-i glutenin subunit 37 OS=Triticum aestivum GN=LMW-i PE=4 SV=1	47.2353	49	1	351	40.026	8.51	0.873118	0.676103	0.845161	0.654455	0.762209
W5FQG6	40S ribosomal protein S26 OS=Triticum aestivum PE=3 SV=1	16.7719	8	1	144	15.668	11.03	0.491922	1.01611	0.483008	0.997699	0.747185
X2JC78	Low-molecular-weight glutenin subunit Glu-A3 (Fragment) OS=Triticum aestivum PE=4 SV=1	13.9944	50	1	298	33.661	8.13	0.721068	0.369957	0.727992	0.373509	0.548132
