# Supplementary material for: Source-sink modifications affect leaf senescence and grain mass in wheat as revealed by proteomic analysis
Source: BMC Plant Biol. 2020 Jun 5;20:257. doi: 10.1186/s12870-020-02447-8 (PMC7275590; doi:10.1186/s12870-020-02447-8)
Supplement: Supplementary file 2 — Additional file 2 Table S2. Two manipulation-related DEPs identified in GO categories and were grouped into three levels: biological process (BP), cellular component (CC) and molecular function (MF) [file 12870_2020_2447_MOESM2_ESM.xlsx]

## Sheet: LDG-LC(BP)
maxLevel	levels	GO_Name	GO_ID	Pvalue	Pvalue_adjusted	PAS_Value	PAS_Zscore	max_zscore	min_zscore	Genes	Count	Pop_Hit	List_Total	Background_Genes	URL	PATHS
4	4	carbon fixation	GO:0015977	7.95e-06	0.00181	0.54	0.13	7.43838	-0.810067	rbcL|1.509660852;B1131G08.12|1.514196379;OSJNBa0057D11.22|1.514196379	3	24	35	21379	http://www.ebi.ac.uk/QuickGO/GTerm?id=GO:0015977	[]
4	4	oxidation-reduction process	GO:0055114	1.33e-05	0.00181	2.77	2.45	7.43838	-0.810067	rbcL|1.509660852;Os07g0143000|1.634756293;GLU|1.539193233;Os07g0657900|1.528635399;OSJNBb0060J21.2|1.938341132;B1267B06.4|1.514566225;Os09g0249900|1.551015731;OJ1225_F07.1|1.556162291;CM-LOX1|1.556162291;B1131G08.12|1.514196379;OSJNBa0057D11.22|1.514196379;APX8|1.585777735;BADH2|1.64848681;OSJNBa0082C09.13|0.64988213	14	2433	35	21379	http://www.ebi.ac.uk/QuickGO/GTerm?id=GO:0055114	[]
4	4	organonitrogen compound metabolic process	GO:1901564	1.5e-05	0.00181	2.64	2.32	7.43838	-0.810067	OJ1281_H05.4|0.609299551;P0408C03.28|0.609299551;GLU|1.539193233;PDX11|1.581402095;OSJNBa0018H09.6|1.510168916;Os07g0657900|1.528635399;OSJNBb0060J21.2|1.938341132;B1267B06.4|1.514566225;P0556B08.18|1.564395211;BADH2|1.64848681;Cht5|1.606059278;rps14|0.63355226;OJ1523_A02.2|1.510168916	13	2111	35	21379	http://www.ebi.ac.uk/QuickGO/GTerm?id=GO:1901564	[]
4	4	small molecule metabolic process	GO:0044281	0.000278	0.0224	2.19	1.85	7.43838	-0.810067	GLU|1.539193233;PDX11|1.581402095;Os07g0657900|1.528635399;OSJNBb0060J21.2|1.938341132;B1267B06.4|1.514566225;OJ1225_F07.1|1.556162291;CM-LOX1|1.556162291;P0556B08.18|1.564395211;B1131G08.12|1.514196379;OSJNBa0057D11.22|1.514196379;BADH2|1.64848681	11	2040	35	21379	http://www.ebi.ac.uk/QuickGO/GTerm?id=GO:0044281	[]
5	5	carbohydrate biosynthetic process	GO:0016051	0.000308	0.0224	0.95	0.55	7.43838	-0.810067	SSII-1|1.504316302;rbcL|1.509660852;Os07g0657900|1.528635399;Os09g0249900|1.551015731;SPP2|1.636729243	5	367	35	21379	http://www.ebi.ac.uk/QuickGO/GTerm?id=GO:0016051	[]
9	7,8,9	starch biosynthetic process	GO:0019252	0.00055	0.0299	0.55	0.14	7.43838	-0.810067	SSII-1|1.504316302;Os07g0657900|1.528635399;Os09g0249900|1.551015731	3	98	35	21379	http://www.ebi.ac.uk/QuickGO/GTerm?id=GO:0019252	[]
5	5	organonitrogen compound biosynthetic process	GO:1901566	0.000618	0.0299	1.77	1.41	7.43838	-0.810067	OJ1281_H05.4|0.609299551;P0408C03.28|0.609299551;GLU|1.539193233;PDX11|1.581402095;OSJNBa0018H09.6|1.510168916;Os07g0657900|1.528635399;BADH2|1.64848681;rps14|0.63355226;OJ1523_A02.2|1.510168916	9	1530	35	21379	http://www.ebi.ac.uk/QuickGO/GTerm?id=GO:1901566	[]
4	4	generation of precursor metabolites and energy	GO:0006091	0.000748	0.0299	0.92	0.53	7.43838	-0.810067	Os10g0100300|1.548107241;B1267B06.4|1.514566225;P0556B08.18|1.564395211;B1131G08.12|1.514196379;OSJNBa0057D11.22|1.514196379	5	446	35	21379	http://www.ebi.ac.uk/QuickGO/GTerm?id=GO:0006091	[]
4	4	single-organism biosynthetic process	GO:0044711	0.000803	0.0299	1.93	1.58	7.43838	-0.810067	SSII-1|1.504316302;rbcL|1.509660852;GLU|1.539193233;PDX11|1.581402095;Os07g0657900|1.528635399;Os09g0249900|1.551015731;OJ1225_F07.1|1.556162291;CM-LOX1|1.556162291;BADH2|1.64848681;SPP2|1.636729243	10	1936	35	21379	http://www.ebi.ac.uk/QuickGO/GTerm?id=GO:0044711	[]
8	7,8	starch metabolic process	GO:0005982	0.000853	0.0299	0.55	0.14	7.43838	-0.810067	SSII-1|1.504316302;Os07g0657900|1.528635399;Os09g0249900|1.551015731	3	114	35	21379	http://www.ebi.ac.uk/QuickGO/GTerm?id=GO:0005982	[]
5	4,5	cellular carbohydrate biosynthetic process	GO:0034637	0.00105	0.0299	0.77	0.36	7.43838	-0.810067	SSII-1|1.504316302;Os07g0657900|1.528635399;Os09g0249900|1.551015731;SPP2|1.636729243	4	277	35	21379	http://www.ebi.ac.uk/QuickGO/GTerm?id=GO:0034637	[]
5	5	hydrogen peroxide catabolic process	GO:0042744	0.00133	0.0299	0.38	-0.04	7.43838	-0.810067	Os07g0657900|1.528635399;APX8|1.585777735	2	33	35	21379	http://www.ebi.ac.uk/QuickGO/GTerm?id=GO:0042744	[]
3	3	single-organism metabolic process	GO:0044710	0.00133	0.0299	3.56	3.27	7.43838	-0.810067	SSII-1|1.504316302;rbcL|1.509660852;Os07g0143000|1.634756293;GLU|1.539193233;PDX11|1.581402095;Os07g0657900|1.528635399;OSJNBb0060J21.2|1.938341132;B1267B06.4|1.514566225;Os09g0249900|1.551015731;OJ1225_F07.1|1.556162291;CM-LOX1|1.556162291;P0556B08.18|1.564395211;B1131G08.12|1.514196379;OSJNBa0057D11.22|1.514196379;APX8|1.585777735;BADH2|1.64848681;SPP2|1.636729243;OSJNBa0082C09.13|0.64988213	18	5630	35	21379	http://www.ebi.ac.uk/QuickGO/GTerm?id=GO:0044710	[]
6	6	carboxylic acid metabolic process	GO:0019752	0.00135	0.0299	1.6	1.23	7.43838	-0.810067	GLU|1.539193233;Os07g0657900|1.528635399;OSJNBb0060J21.2|1.938341132;OJ1225_F07.1|1.556162291;CM-LOX1|1.556162291;P0556B08.18|1.564395211;B1131G08.12|1.514196379;OSJNBa0057D11.22|1.514196379	8	1365	35	21379	http://www.ebi.ac.uk/QuickGO/GTerm?id=GO:0019752	[]
6	5,6	regulation of polysaccharide metabolic process	GO:0032881	0.00164	0.0299	0	-0.44	7.43838	-0.810067	Os07g0657900|1.528635399	1	1	35	21379	http://www.ebi.ac.uk/QuickGO/GTerm?id=GO:0032881	[]
7	6,7	regulation of glucan biosynthetic process	GO:0010962	0.00164	0.0299	0	-0.44	7.43838	-0.810067	Os07g0657900|1.528635399	1	1	35	21379	http://www.ebi.ac.uk/QuickGO/GTerm?id=GO:0010962	[]
10	7,8,9,10	regulation of starch biosynthetic process	GO:0010581	0.00164	0.0299	0	-0.44	7.43838	-0.810067	Os07g0657900|1.528635399	1	1	35	21379	http://www.ebi.ac.uk/QuickGO/GTerm?id=GO:0010581	[]
4	4	response to oxidative stress	GO:0006979	0.00235	0.033	0.8	0.4	7.43838	-0.810067	Os07g0657900|1.528635399;OJ1115_D03.25|1.688626602;APX8|1.585777735;OSJNBa0082C09.13|0.64988213	4	345	35	21379	http://www.ebi.ac.uk/QuickGO/GTerm?id=GO:0006979	[]
4	4	carbohydrate metabolic process	GO:0005975	0.00244	0.033	1.57	1.2	7.43838	-0.810067	SSII-1|1.504316302;rbcL|1.509660852;Os07g0657900|1.528635399;Os09g0249900|1.551015731;P0556B08.18|1.564395211;P0660F12.19|0.600660235;SPP2|1.636729243;Cht5|1.606059278	8	1498	35	21379	http://www.ebi.ac.uk/QuickGO/GTerm?id=GO:0005975	[]
8	5,6,7,8	regulation of chlorophyll biosynthetic process	GO:0010380	0.00327	0.033	0	-0.44	7.43838	-0.810067	Os07g0657900|1.528635399	1	2	35	21379	http://www.ebi.ac.uk/QuickGO/GTerm?id=GO:0010380	[]
7	6,7	glycine betaine biosynthetic process	GO:0031456	0.00327	0.033	0	-0.44	7.43838	-0.810067	BADH2|1.64848681	1	2	35	21379	http://www.ebi.ac.uk/QuickGO/GTerm?id=GO:0031456	[]
5	5	glycine betaine metabolic process	GO:0031455	0.00327	0.033	0	-0.44	7.43838	-0.810067	BADH2|1.64848681	1	2	35	21379	http://www.ebi.ac.uk/QuickGO/GTerm?id=GO:0031455	[]
4	4	choline metabolic process	GO:0019695	0.00327	0.033	0	-0.44	7.43838	-0.810067	BADH2|1.64848681	1	2	35	21379	http://www.ebi.ac.uk/QuickGO/GTerm?id=GO:0019695	[]
4	4	tricarboxylic acid cycle	GO:0006099	0.00353	0.0347	0.36	-0.06	7.43838	-0.810067	B1131G08.12|1.514196379;OSJNBa0057D11.22|1.514196379	2	54	35	21379	http://www.ebi.ac.uk/QuickGO/GTerm?id=GO:0006099	[]
8	8	citrate metabolic process	GO:0006101	0.00366	0.0347	0.36	-0.06	7.43838	-0.810067	B1131G08.12|1.514196379;OSJNBa0057D11.22|1.514196379	2	55	35	21379	http://www.ebi.ac.uk/QuickGO/GTerm?id=GO:0006101	[]
8	6,7,8	glucan biosynthetic process	GO:0009250	0.00372	0.0347	0.55	0.14	7.43838	-0.810067	SSII-1|1.504316302;Os07g0657900|1.528635399;Os09g0249900|1.551015731	3	191	35	21379	http://www.ebi.ac.uk/QuickGO/GTerm?id=GO:0009250	[]
7	7	tricarboxylic acid metabolic process	GO:0072350	0.00406	0.0356	0.36	-0.06	7.43838	-0.810067	B1131G08.12|1.514196379;OSJNBa0057D11.22|1.514196379	2	58	35	21379	http://www.ebi.ac.uk/QuickGO/GTerm?id=GO:0072350	[]
2	2	metabolic process	GO:0008152	0.00409	0.0356	7.55	7.44	7.43838	-0.810067	OJ1281_H05.4|0.609299551;SSII-1|1.504316302;P0408C03.28|0.609299551;rbcL|1.509660852;Os03g0151800|1.504098743;P0569E11.38|1.695365932;Os07g0143000|1.634756293;GLU|1.539193233;PDX11|1.581402095;OSJNBa0018H09.6|1.510168916;Os07g0657900|1.528635399;Os03g0827700|1.717375771;P0003B09.29|1.567035634;OSJNBb0060J21.2|1.938341132;Os10g0100300|1.548107241;B1267B06.4|1.514566225;GLX-I|3.434044391;Os09g02499…	35	18273	35	21379	http://www.ebi.ac.uk/QuickGO/GTerm?id=GO:0008152	[]
4	4	organic substance biosynthetic process	GO:1901576	0.00416	0.0356	3.11	2.81	7.43838	-0.810067	OJ1281_H05.4|0.609299551;SSII-1|1.504316302;P0408C03.28|0.609299551;rbcL|1.509660852;GLU|1.539193233;PDX11|1.581402095;OSJNBa0018H09.6|1.510168916;Os07g0657900|1.528635399;Os09g0249900|1.551015731;OJ1225_F07.1|1.556162291;CM-LOX1|1.556162291;OSJNBa0026J14.15|1.556946602;BADH2|1.64848681;SPP2|1.636729243;rps14|0.63355226;OJ1523_A02.2|1.510168916	16	5150	35	21379	http://www.ebi.ac.uk/QuickGO/GTerm?id=GO:1901576	[]
5	5	polysaccharide metabolic process	GO:0005976	0.00479	0.0356	0.76	0.35	7.43838	-0.810067	SSII-1|1.504316302;Os07g0657900|1.528635399;Os09g0249900|1.551015731;Cht5|1.606059278	4	421	35	21379	http://www.ebi.ac.uk/QuickGO/GTerm?id=GO:0005976	[]
11	9,11	L-glutamate biosynthetic process	GO:0097054	0.0049	0.0356	0	-0.44	7.43838	-0.810067	GLU|1.539193233	1	3	35	21379	http://www.ebi.ac.uk/QuickGO/GTerm?id=GO:0097054	[]
7	6,7	regulation of chlorophyll metabolic process	GO:0090056	0.0049	0.0356	0	-0.44	7.43838	-0.810067	Os07g0657900|1.528635399	1	3	35	21379	http://www.ebi.ac.uk/QuickGO/GTerm?id=GO:0090056	[]
6	5,6	regulation of cellular carbohydrate metabolic process	GO:0010675	0.0049	0.0356	0	-0.44	7.43838	-0.810067	Os07g0657900|1.528635399	1	3	35	21379	http://www.ebi.ac.uk/QuickGO/GTerm?id=GO:0010675	[]
10	8,10	glutamate biosynthetic process	GO:0006537	0.0049	0.0356	0	-0.44	7.43838	-0.810067	GLU|1.539193233	1	3	35	21379	http://www.ebi.ac.uk/QuickGO/GTerm?id=GO:0006537	[]
6	6	regulation of tetrapyrrole biosynthetic process	GO:1901463	0.0049	0.0356	0	-0.44	7.43838	-0.810067	Os07g0657900|1.528635399	1	3	35	21379	http://www.ebi.ac.uk/QuickGO/GTerm?id=GO:1901463	[]
5	5	cellular response to oxygen levels	GO:0071453	0.0049	0.0356	0	-0.44	7.43838	-0.810067	BADH2|1.64848681	1	3	35	21379	http://www.ebi.ac.uk/QuickGO/GTerm?id=GO:0071453	[]
6	6	cellular response to decreased oxygen levels	GO:0036294	0.0049	0.0356	0	-0.44	7.43838	-0.810067	BADH2|1.64848681	1	3	35	21379	http://www.ebi.ac.uk/QuickGO/GTerm?id=GO:0036294	[]
7	6,7	aerobic respiration	GO:0009060	0.00539	0.0383	0.36	-0.06	7.43838	-0.810067	B1131G08.12|1.514196379;OSJNBa0057D11.22|1.514196379	2	67	35	21379	http://www.ebi.ac.uk/QuickGO/GTerm?id=GO:0009060	[]
5	5	regulation of carbohydrate biosynthetic process	GO:0043255	0.00653	0.0456	0	-0.44	7.43838	-0.810067	Os07g0657900|1.528635399	1	4	35	21379	http://www.ebi.ac.uk/QuickGO/GTerm?id=GO:0043255	[]
6	5,6	cellular polysaccharide biosynthetic process	GO:0033692	0.0067	0.0459	0.55	0.14	7.43838	-0.810067	SSII-1|1.504316302;Os07g0657900|1.528635399;Os09g0249900|1.551015731	3	236	35	21379	http://www.ebi.ac.uk/QuickGO/GTerm?id=GO:0033692	[]
5	5	hydrogen peroxide metabolic process	GO:0042743	0.00705	0.0474	0.38	-0.04	7.43838	-0.810067	Os07g0657900|1.528635399;APX8|1.585777735	2	77	35	21379	http://www.ebi.ac.uk/QuickGO/GTerm?id=GO:0042743	[]
3	3	cellular metabolic process	GO:0044237	0.00731	0.0482	5.56	5.36	7.43838	-0.810067	OJ1281_H05.4|0.609299551;SSII-1|1.504316302;P0408C03.28|0.609299551;rbcL|1.509660852;P0569E11.38|1.695365932;GLU|1.539193233;PDX11|1.581402095;OSJNBa0018H09.6|1.510168916;Os07g0657900|1.528635399;OSJNBb0060J21.2|1.938341132;Os10g0100300|1.548107241;B1267B06.4|1.514566225;Os09g0249900|1.551015731;OJ1115_D03.25|1.688626602;OJ1225_F07.1|1.556162291;CM-LOX1|1.556162291;P0556B08.18|1.564395211;B1131G0…	27	11921	35	21379	http://www.ebi.ac.uk/QuickGO/GTerm?id=GO:0044237	[]
5	5	response to reactive oxygen species	GO:0000302	0.00759	0.0489	0.41	-0.01	7.43838	-0.810067	Os07g0657900|1.528635399;OJ1115_D03.25|1.688626602	2	80	35	21379	http://www.ebi.ac.uk/QuickGO/GTerm?id=GO:0000302	[]
5	4,5	cellular carbohydrate metabolic process	GO:0044262	0.00802	0.0489	0.77	0.36	7.43838	-0.810067	SSII-1|1.504316302;Os07g0657900|1.528635399;Os09g0249900|1.551015731;SPP2|1.636729243	4	488	35	21379	http://www.ebi.ac.uk/QuickGO/GTerm?id=GO:0044262	[]
5	5	regulation of carbohydrate metabolic process	GO:0006109	0.00816	0.0489	0	-0.44	7.43838	-0.810067	Os07g0657900|1.528635399	1	5	35	21379	http://www.ebi.ac.uk/QuickGO/GTerm?id=GO:0006109	[]
5	5	regulation of cofactor metabolic process	GO:0051193	0.00816	0.0489	0	-0.44	7.43838	-0.810067	Os07g0657900|1.528635399	1	5	35	21379	http://www.ebi.ac.uk/QuickGO/GTerm?id=GO:0051193	[]
6	5,6	regulation of tetrapyrrole metabolic process	GO:1901401	0.00816	0.0489	0	-0.44	7.43838	-0.810067	Os07g0657900|1.528635399	1	5	35	21379	http://www.ebi.ac.uk/QuickGO/GTerm?id=GO:1901401	[]
3	3	biosynthetic process	GO:0009058	0.00821	0.0489	3.11	2.81	7.43838	-0.810067	OJ1281_H05.4|0.609299551;SSII-1|1.504316302;P0408C03.28|0.609299551;rbcL|1.509660852;GLU|1.539193233;PDX11|1.581402095;OSJNBa0018H09.6|1.510168916;Os07g0657900|1.528635399;Os09g0249900|1.551015731;OJ1225_F07.1|1.556162291;CM-LOX1|1.556162291;OSJNBa0026J14.15|1.556946602;BADH2|1.64848681;SPP2|1.636729243;rps14|0.63355226;OJ1523_A02.2|1.510168916	16	5498	35	21379	http://www.ebi.ac.uk/QuickGO/GTerm?id=GO:0009058	[]
6	6	translation	GO:0006412	0.0084	0.0492	-0.36	-0.81	7.43838	-0.810067	OJ1281_H05.4|0.609299551;P0408C03.28|0.609299551;OSJNBa0018H09.6|1.510168916;rps14|0.63355226;OJ1523_A02.2|1.510168916	5	781	35	21379	http://www.ebi.ac.uk/QuickGO/GTerm?id=GO:0006412	[]
4	4	cellular aldehyde metabolic process	GO:0006081	0.00882	0.0505	0.56	0.15	7.43838	-0.810067	PDX11|1.581402095;Os07g0657900|1.528635399;B1267B06.4|1.514566225	3	261	35	21379	http://www.ebi.ac.uk/QuickGO/GTerm?id=GO:0006081	[]
7	6,7	peptide biosynthetic process	GO:0043043	0.0089	0.0505	-0.36	-0.81	7.43838	-0.810067	OJ1281_H05.4|0.609299551;P0408C03.28|0.609299551;OSJNBa0018H09.6|1.510168916;rps14|0.63355226;OJ1523_A02.2|1.510168916	5	792	35	21379	http://www.ebi.ac.uk/QuickGO/GTerm?id=GO:0043043	[]
6	6	polysaccharide biosynthetic process	GO:0000271	0.00958	0.053	0.55	0.14	7.43838	-0.810067	SSII-1|1.504316302;Os07g0657900|1.528635399;Os09g0249900|1.551015731	3	269	35	21379	http://www.ebi.ac.uk/QuickGO/GTerm?id=GO:0000271	[]
4	4	cofactor metabolic process	GO:0051186	0.00971	0.053	0.76	0.35	7.43838	-0.810067	PDX11|1.581402095;Os07g0657900|1.528635399;B1267B06.4|1.514566225;P0556B08.18|1.564395211	4	516	35	21379	http://www.ebi.ac.uk/QuickGO/GTerm?id=GO:0051186	[]
9	4,8,9	ammonia assimilation cycle	GO:0019676	0.00978	0.053	0	-0.44	7.43838	-0.810067	GLU|1.539193233	1	6	35	21379	http://www.ebi.ac.uk/QuickGO/GTerm?id=GO:0019676	[]
5	5	peptide metabolic process	GO:0006518	0.00995	0.0531	-0.36	-0.81	7.43838	-0.810067	OJ1281_H05.4|0.609299551;P0408C03.28|0.609299551;OSJNBa0018H09.6|1.510168916;rps14|0.63355226;OJ1523_A02.2|1.510168916	5	814	35	21379	http://www.ebi.ac.uk/QuickGO/GTerm?id=GO:0006518	[]
5	5	pyridine-containing compound metabolic process	GO:0072524	0.0102	0.0535	0.57	0.16	7.43838	-0.810067	PDX11|1.581402095;B1267B06.4|1.514566225;P0556B08.18|1.564395211	3	275	35	21379	http://www.ebi.ac.uk/QuickGO/GTerm?id=GO:0072524	[]
6	6	amide biosynthetic process	GO:0043604	0.0105	0.0545	-0.36	-0.81	7.43838	-0.810067	OJ1281_H05.4|0.609299551;P0408C03.28|0.609299551;OSJNBa0018H09.6|1.510168916;rps14|0.63355226;OJ1523_A02.2|1.510168916	5	825	35	21379	http://www.ebi.ac.uk/QuickGO/GTerm?id=GO:0043604	[]
6	5,6	cellular respiration	GO:0045333	0.0108	0.0551	0.36	-0.06	7.43838	-0.810067	B1131G08.12|1.514196379;OSJNBa0057D11.22|1.514196379	2	96	35	21379	http://www.ebi.ac.uk/QuickGO/GTerm?id=GO:0045333	[]
5	5	reductive pentose-phosphate cycle	GO:0019253	0.0114	0.0555	0	-0.44	7.43838	-0.810067	rbcL|1.509660852	1	7	35	21379	http://www.ebi.ac.uk/QuickGO/GTerm?id=GO:0019253	[]
5	5	photosynthesis, dark reaction	GO:0019685	0.0114	0.0555	0	-0.44	7.43838	-0.810067	rbcL|1.509660852	1	7	35	21379	http://www.ebi.ac.uk/QuickGO/GTerm?id=GO:0019685	[]
8	7,8	chloroplast RNA processing	GO:0031425	0.0114	0.0555	0	-0.44	7.43838	-0.810067	OJ1115_D03.25|1.688626602	1	7	35	21379	http://www.ebi.ac.uk/QuickGO/GTerm?id=GO:0031425	[]
7	6,7	cellular glucan metabolic process	GO:0006073	0.0116	0.0555	0.55	0.14	7.43838	-0.810067	SSII-1|1.504316302;Os07g0657900|1.528635399;Os09g0249900|1.551015731	3	289	35	21379	http://www.ebi.ac.uk/QuickGO/GTerm?id=GO:0006073	[]
6	6	glucan metabolic process	GO:0044042	0.0116	0.0555	0.55	0.14	7.43838	-0.810067	SSII-1|1.504316302;Os07g0657900|1.528635399;Os09g0249900|1.551015731	3	289	35	21379	http://www.ebi.ac.uk/QuickGO/GTerm?id=GO:0044042	[]
4	4	reactive oxygen species metabolic process	GO:0072593	0.0126	0.0592	0.38	-0.04	7.43838	-0.810067	Os07g0657900|1.528635399;APX8|1.585777735	2	104	35	21379	http://www.ebi.ac.uk/QuickGO/GTerm?id=GO:0072593	[]
7	6,7	sucrose biosynthetic process	GO:0005986	0.013	0.0601	0	-0.44	7.43838	-0.810067	SPP2|1.636729243	1	8	35	21379	http://www.ebi.ac.uk/QuickGO/GTerm?id=GO:0005986	[]
5	5	cellular amide metabolic process	GO:0043603	0.0131	0.0601	-0.36	-0.81	7.43838	-0.810067	OJ1281_H05.4|0.609299551;P0408C03.28|0.609299551;OSJNBa0018H09.6|1.510168916;rps14|0.63355226;OJ1523_A02.2|1.510168916	5	872	35	21379	http://www.ebi.ac.uk/QuickGO/GTerm?id=GO:0043603	[]
3	3	nitrogen compound metabolic process	GO:0006807	0.0132	0.0601	3.85	3.58	7.43838	-0.810067	OJ1281_H05.4|0.609299551;P0408C03.28|0.609299551;P0569E11.38|1.695365932;GLU|1.539193233;PDX11|1.581402095;OSJNBa0018H09.6|1.510168916;Os07g0657900|1.528635399;OSJNBb0060J21.2|1.938341132;Os10g0100300|1.548107241;B1267B06.4|1.514566225;OJ1115_D03.25|1.688626602;P0556B08.18|1.564395211;OSJNBa0026J14.15|1.556946602;BADH2|1.64848681;B1331F11.9|2.356221481;Cht5|1.606059278;rps14|0.63355226;OJ1523_A02…	18	6846	35	21379	http://www.ebi.ac.uk/QuickGO/GTerm?id=GO:0006807	[]
5	4,5	energy derivation by oxidation of organic compounds	GO:0015980	0.0147	0.0659	0.36	-0.06	7.43838	-0.810067	B1131G08.12|1.514196379;OSJNBa0057D11.22|1.514196379	2	113	35	21379	http://www.ebi.ac.uk/QuickGO/GTerm?id=GO:0015980	[]
6	5,6	cellular polysaccharide metabolic process	GO:0044264	0.0171	0.0748	0.55	0.14	7.43838	-0.810067	SSII-1|1.504316302;Os07g0657900|1.528635399;Os09g0249900|1.551015731	3	334	35	21379	http://www.ebi.ac.uk/QuickGO/GTerm?id=GO:0044264	[]
4	4	photosynthesis	GO:0015979	0.0171	0.0748	0.55	0.14	7.43838	-0.810067	rbcL|1.509660852;Os10g0100300|1.548107241;B1267B06.4|1.514566225	3	334	35	21379	http://www.ebi.ac.uk/QuickGO/GTerm?id=GO:0015979	[]
6	4,5,6	disaccharide metabolic process	GO:0005984	0.0181	0.078	0.4	-0.01	7.43838	-0.810067	Os09g0249900|1.551015731;SPP2|1.636729243	2	126	35	21379	http://www.ebi.ac.uk/QuickGO/GTerm?id=GO:0005984	[]
3	3	response to stress	GO:0006950	0.0184	0.0785	1.41	1.04	7.43838	-0.810067	Os07g0657900|1.528635399;OJ1115_D03.25|1.688626602;CM-LOX1|1.556162291;APX8|1.585777735;BADH2|1.64848681;Cht5|1.606059278;OSJNBa0082C09.13|0.64988213	7	1697	35	21379	http://www.ebi.ac.uk/QuickGO/GTerm?id=GO:0006950	[]
5	5	response to decreased oxygen levels	GO:0036293	0.0211	0.089	0	-0.44	7.43838	-0.810067	BADH2|1.64848681	1	13	35	21379	http://www.ebi.ac.uk/QuickGO/GTerm?id=GO:0036293	[]
5	5	oligosaccharide metabolic process	GO:0009311	0.022	0.0915	0.4	-0.01	7.43838	-0.810067	Os09g0249900|1.551015731;SPP2|1.636729243	2	140	35	21379	http://www.ebi.ac.uk/QuickGO/GTerm?id=GO:0009311	[]
6	6	pyridoxal phosphate biosynthetic process	GO:0042823	0.0227	0.0915	0	-0.44	7.43838	-0.810067	PDX11|1.581402095	1	14	35	21379	http://www.ebi.ac.uk/QuickGO/GTerm?id=GO:0042823	[]
4	4	response to oxygen levels	GO:0070482	0.0227	0.0915	0	-0.44	7.43838	-0.810067	BADH2|1.64848681	1	14	35	21379	http://www.ebi.ac.uk/QuickGO/GTerm?id=GO:0070482	[]
5	5	pyridoxal phosphate metabolic process	GO:0042822	0.0227	0.0915	0	-0.44	7.43838	-0.810067	PDX11|1.581402095	1	14	35	21379	http://www.ebi.ac.uk/QuickGO/GTerm?id=GO:0042822	[]
7	7	dicarboxylic acid biosynthetic process	GO:0043650	0.0243	0.0918	0	-0.44	7.43838	-0.810067	GLU|1.539193233	1	15	35	21379	http://www.ebi.ac.uk/QuickGO/GTerm?id=GO:0043650	[]
8	5,8	removal of superoxide radicals	GO:0019430	0.0243	0.0918	0	-0.44	7.43838	-0.810067	Os07g0657900|1.528635399	1	15	35	21379	http://www.ebi.ac.uk/QuickGO/GTerm?id=GO:0019430	[]
7	7	cellular response to superoxide	GO:0071451	0.0243	0.0918	0	-0.44	7.43838	-0.810067	Os07g0657900|1.528635399	1	15	35	21379	http://www.ebi.ac.uk/QuickGO/GTerm?id=GO:0071451	[]
6	6	cellular response to oxygen radical	GO:0071450	0.0243	0.0918	0	-0.44	7.43838	-0.810067	Os07g0657900|1.528635399	1	15	35	21379	http://www.ebi.ac.uk/QuickGO/GTerm?id=GO:0071450	[]
6	4,6	vitamin B6 metabolic process	GO:0042816	0.0243	0.0918	0	-0.44	7.43838	-0.810067	PDX11|1.581402095	1	15	35	21379	http://www.ebi.ac.uk/QuickGO/GTerm?id=GO:0042816	[]
7	5,6,7	vitamin B6 biosynthetic process	GO:0042819	0.0243	0.0918	0	-0.44	7.43838	-0.810067	PDX11|1.581402095	1	15	35	21379	http://www.ebi.ac.uk/QuickGO/GTerm?id=GO:0042819	[]
5	5	aldehyde biosynthetic process	GO:0046184	0.0259	0.0969	0	-0.44	7.43838	-0.810067	PDX11|1.581402095	1	16	35	21379	http://www.ebi.ac.uk/QuickGO/GTerm?id=GO:0046184	[]
8	7,8	glutamate metabolic process	GO:0006536	0.0275	0.102	0	-0.44	7.43838	-0.810067	GLU|1.539193233	1	17	35	21379	http://www.ebi.ac.uk/QuickGO/GTerm?id=GO:0006536	[]
5	5	superoxide metabolic process	GO:0006801	0.0291	0.107	0	-0.44	7.43838	-0.810067	Os07g0657900|1.528635399	1	18	35	21379	http://www.ebi.ac.uk/QuickGO/GTerm?id=GO:0006801	[]
6	6	cellular response to reactive oxygen species	GO:0034614	0.0307	0.11	0	-0.44	7.43838	-0.810067	Os07g0657900|1.528635399	1	19	35	21379	http://www.ebi.ac.uk/QuickGO/GTerm?id=GO:0034614	[]
5	5	coenzyme metabolic process	GO:0006732	0.031	0.11	0.57	0.16	7.43838	-0.810067	PDX11|1.581402095;B1267B06.4|1.514566225;P0556B08.18|1.564395211	3	420	35	21379	http://www.ebi.ac.uk/QuickGO/GTerm?id=GO:0006732	[]
4	4	positive regulation of molecular function	GO:0044093	0.0312	0.11	0.37	-0.05	7.43838	-0.810067	Os07g0657900|1.528635399;Os09g0249900|1.551015731	2	169	35	21379	http://www.ebi.ac.uk/QuickGO/GTerm?id=GO:0044093	[]
5	5	positive regulation of catalytic activity	GO:0043085	0.0312	0.11	0.37	-0.05	7.43838	-0.810067	Os07g0657900|1.528635399;Os09g0249900|1.551015731	2	169	35	21379	http://www.ebi.ac.uk/QuickGO/GTerm?id=GO:0043085	[]
6	4,6	ethanolamine-containing compound metabolic process	GO:0042439	0.0323	0.111	0	-0.44	7.43838	-0.810067	BADH2|1.64848681	1	20	35	21379	http://www.ebi.ac.uk/QuickGO/GTerm?id=GO:0042439	[]
5	5	cell wall macromolecule catabolic process	GO:0016998	0.0323	0.111	0	-0.44	7.43838	-0.810067	Cht5|1.606059278	1	20	35	21379	http://www.ebi.ac.uk/QuickGO/GTerm?id=GO:0016998	[]
5	5	small molecule biosynthetic process	GO:0044283	0.0338	0.111	0.77	0.37	7.43838	-0.810067	GLU|1.539193233;PDX11|1.581402095;OJ1225_F07.1|1.556162291;CM-LOX1|1.556162291	4	754	35	21379	http://www.ebi.ac.uk/QuickGO/GTerm?id=GO:0044283	[]
7	7	glucosamine-containing compound catabolic process	GO:1901072	0.0338	0.111	0	-0.44	7.43838	-0.810067	Cht5|1.606059278	1	21	35	21379	http://www.ebi.ac.uk/QuickGO/GTerm?id=GO:1901072	[]
8	7,8	chitin catabolic process	GO:0006032	0.0338	0.111	0	-0.44	7.43838	-0.810067	Cht5|1.606059278	1	21	35	21379	http://www.ebi.ac.uk/QuickGO/GTerm?id=GO:0006032	[]
6	6	aminoglycan catabolic process	GO:0006026	0.0338	0.111	0	-0.44	7.43838	-0.810067	Cht5|1.606059278	1	21	35	21379	http://www.ebi.ac.uk/QuickGO/GTerm?id=GO:0006026	[]
6	6	chitin metabolic process	GO:0006030	0.0338	0.111	0	-0.44	7.43838	-0.810067	Cht5|1.606059278	1	21	35	21379	http://www.ebi.ac.uk/QuickGO/GTerm?id=GO:0006030	[]
6	6	amino sugar catabolic process	GO:0046348	0.0338	0.111	0	-0.44	7.43838	-0.810067	Cht5|1.606059278	1	21	35	21379	http://www.ebi.ac.uk/QuickGO/GTerm?id=GO:0046348	[]
7	7	monocarboxylic acid metabolic process	GO:0032787	0.0352	0.112	0.76	0.36	7.43838	-0.810067	Os07g0657900|1.528635399;OJ1225_F07.1|1.556162291;CM-LOX1|1.556162291;P0556B08.18|1.564395211	4	764	35	21379	http://www.ebi.ac.uk/QuickGO/GTerm?id=GO:0032787	[]
6	6	response to superoxide	GO:0000303	0.0354	0.112	0	-0.44	7.43838	-0.810067	Os07g0657900|1.528635399	1	22	35	21379	http://www.ebi.ac.uk/QuickGO/GTerm?id=GO:0000303	[]
5	5	response to oxygen radical	GO:0000305	0.0354	0.112	0	-0.44	7.43838	-0.810067	Os07g0657900|1.528635399	1	22	35	21379	http://www.ebi.ac.uk/QuickGO/GTerm?id=GO:0000305	[]
6	6	glucosamine-containing compound metabolic process	GO:1901071	0.0354	0.112	0	-0.44	7.43838	-0.810067	Cht5|1.606059278	1	22	35	21379	http://www.ebi.ac.uk/QuickGO/GTerm?id=GO:1901071	[]
6	6	fatty acid biosynthetic process	GO:0006633	0.0397	0.124	0.38	-0.04	7.43838	-0.810067	OJ1225_F07.1|1.556162291;CM-LOX1|1.556162291	2	193	35	21379	http://www.ebi.ac.uk/QuickGO/GTerm?id=GO:0006633	[]
5	5	photosynthesis, light reaction	GO:0019684	0.0408	0.127	0.37	-0.05	7.43838	-0.810067	Os10g0100300|1.548107241;B1267B06.4|1.514566225	2	196	35	21379	http://www.ebi.ac.uk/QuickGO/GTerm?id=GO:0019684	[]
3	3	organic substance metabolic process	GO:0071704	0.0419	0.129	5.58	5.38	7.43838	-0.810067	OJ1281_H05.4|0.609299551;SSII-1|1.504316302;P0408C03.28|0.609299551;rbcL|1.509660852;P0569E11.38|1.695365932;GLU|1.539193233;PDX11|1.581402095;OSJNBa0018H09.6|1.510168916;Os07g0657900|1.528635399;OSJNBb0060J21.2|1.938341132;Os10g0100300|1.548107241;B1267B06.4|1.514566225;Os09g0249900|1.551015731;OJ1115_D03.25|1.688626602;OJ1225_F07.1|1.556162291;CM-LOX1|1.556162291;P0556B08.18|1.564395211;B1131G0…	27	13219	35	21379	http://www.ebi.ac.uk/QuickGO/GTerm?id=GO:0071704	[]
5	5	aminoglycan metabolic process	GO:0006022	0.0433	0.132	0	-0.44	7.43838	-0.810067	Cht5|1.606059278	1	27	35	21379	http://www.ebi.ac.uk/QuickGO/GTerm?id=GO:0006022	[]
3	3	single-organism cellular process	GO:0044763	0.0435	0.132	3.53	3.24	7.43838	-0.810067	SSII-1|1.504316302;Os03g0151800|1.504098743;GLU|1.539193233;PDX11|1.581402095;Os07g0657900|1.528635399;OSJNBb0060J21.2|1.938341132;B1267B06.4|1.514566225;Os09g0249900|1.551015731;OJ1225_F07.1|1.556162291;CM-LOX1|1.556162291;P0556B08.18|1.564395211;B1131G08.12|1.514196379;OSJNBa0057D11.22|1.514196379;APX8|1.585777735;BADH2|1.64848681;B1331F11.9|2.356221481;SPP2|1.636729243	17	7117	35	21379	http://www.ebi.ac.uk/QuickGO/GTerm?id=GO:0044763	[]
5	5	glyceraldehyde-3-phosphate metabolic process	GO:0019682	0.0439	0.132	0.36	-0.06	7.43838	-0.810067	Os07g0657900|1.528635399;B1267B06.4|1.514566225	2	204	35	21379	http://www.ebi.ac.uk/QuickGO/GTerm?id=GO:0019682	[]
5	5	amino sugar metabolic process	GO:0006040	0.0449	0.134	0	-0.44	7.43838	-0.810067	Cht5|1.606059278	1	28	35	21379	http://www.ebi.ac.uk/QuickGO/GTerm?id=GO:0006040	[]
7	5,6,7	sucrose metabolic process	GO:0005985	0.0464	0.137	0	-0.44	7.43838	-0.810067	SPP2|1.636729243	1	29	35	21379	http://www.ebi.ac.uk/QuickGO/GTerm?id=GO:0005985	[]
7	7	glutamine metabolic process	GO:0006541	0.0496	0.144	0	-0.44	7.43838	-0.810067	GLU|1.539193233	1	31	35	21379	http://www.ebi.ac.uk/QuickGO/GTerm?id=GO:0006541	[]
6	6	response to cadmium ion	GO:0046686	0.0496	0.144	0	-0.44	7.43838	-0.810067	Os07g0657900|1.528635399	1	31	35	21379	http://www.ebi.ac.uk/QuickGO/GTerm?id=GO:0046686	[]
5	5	cellular response to oxidative stress	GO:0034599	0.0511	0.147	0	-0.44	7.43838	-0.810067	Os07g0657900|1.528635399	1	32	35	21379	http://www.ebi.ac.uk/QuickGO/GTerm?id=GO:0034599	[]
5	5	cofactor biosynthetic process	GO:0051188	0.0515	0.147	0.38	-0.04	7.43838	-0.810067	PDX11|1.581402095;Os07g0657900|1.528635399	2	223	35	21379	http://www.ebi.ac.uk/QuickGO/GTerm?id=GO:0051188	[]
6	6	pyridine-containing compound biosynthetic process	GO:0072525	0.0527	0.149	0	-0.44	7.43838	-0.810067	PDX11|1.581402095	1	33	35	21379	http://www.ebi.ac.uk/QuickGO/GTerm?id=GO:0072525	[]
7	6,7	RNA modification	GO:0009451	0.0544	0.153	0.56	0.15	7.43838	-0.810067	Os10g0100300|1.548107241;B1331F11.9|2.356221481	2	230	35	21379	http://www.ebi.ac.uk/QuickGO/GTerm?id=GO:0009451	[]
4	4	carbohydrate derivative metabolic process	GO:1901135	0.0578	0.161	0.76	0.36	7.43838	-0.810067	Os07g0657900|1.528635399;B1267B06.4|1.514566225;P0556B08.18|1.564395211;Cht5|1.606059278	4	898	35	21379	http://www.ebi.ac.uk/QuickGO/GTerm?id=GO:1901135	[]
2	2	single-organism process	GO:0044699	0.0603	0.165	4.3	4.04	7.43838	-0.810067	SSII-1|1.504316302;rbcL|1.509660852;Os03g0151800|1.504098743;Os07g0143000|1.634756293;GLU|1.539193233;PDX11|1.581402095;Os07g0657900|1.528635399;OSJNBb0060J21.2|1.938341132;Os10g0100300|1.548107241;B1267B06.4|1.514566225;Os09g0249900|1.551015731;OJ1225_F07.1|1.556162291;CM-LOX1|1.556162291;P0556B08.18|1.564395211;B1131G08.12|1.514196379;OSJNBa0057D11.22|1.514196379;APX8|1.585777735;BADH2|1.648486…	21	9727	35	21379	http://www.ebi.ac.uk/QuickGO/GTerm?id=GO:0044699	[]
6	5,6	disaccharide biosynthetic process	GO:0046351	0.0604	0.165	0	-0.44	7.43838	-0.810067	SPP2|1.636729243	1	38	35	21379	http://www.ebi.ac.uk/QuickGO/GTerm?id=GO:0046351	[]
4	4	stomatal complex morphogenesis	GO:0010103	0.0604	0.165	0	-0.44	7.43838	-0.810067	Os10g0100300|1.548107241	1	38	35	21379	http://www.ebi.ac.uk/QuickGO/GTerm?id=GO:0010103	[]
4	4	single-organism catabolic process	GO:0044712	0.0644	0.174	0.58	0.17	7.43838	-0.810067	Os07g0657900|1.528635399;P0556B08.18|1.564395211;APX8|1.585777735	3	565	35	21379	http://www.ebi.ac.uk/QuickGO/GTerm?id=GO:0044712	[]
5	5	carbohydrate catabolic process	GO:0016052	0.0647	0.174	0.4	-0.02	7.43838	-0.810067	P0556B08.18|1.564395211;Cht5|1.606059278	2	254	35	21379	http://www.ebi.ac.uk/QuickGO/GTerm?id=GO:0016052	[]
4	4	ammonium ion metabolic process	GO:0097164	0.065	0.174	0	-0.44	7.43838	-0.810067	BADH2|1.64848681	1	41	35	21379	http://www.ebi.ac.uk/QuickGO/GTerm?id=GO:0097164	[]
9	7,9	glutamine family amino acid biosynthetic process	GO:0009084	0.0666	0.175	0	-0.44	7.43838	-0.810067	GLU|1.539193233	1	42	35	21379	http://www.ebi.ac.uk/QuickGO/GTerm?id=GO:0009084	[]
6	6	cellular modified amino acid biosynthetic process	GO:0042398	0.0666	0.175	0	-0.44	7.43838	-0.810067	BADH2|1.64848681	1	42	35	21379	http://www.ebi.ac.uk/QuickGO/GTerm?id=GO:0042398	[]
4	4	organophosphate metabolic process	GO:0019637	0.0672	0.175	0.76	0.35	7.43838	-0.810067	PDX11|1.581402095;Os07g0657900|1.528635399;B1267B06.4|1.514566225;P0556B08.18|1.564395211	4	945	35	21379	http://www.ebi.ac.uk/QuickGO/GTerm?id=GO:0019637	[]
4	4	organic hydroxy compound metabolic process	GO:1901615	0.0674	0.175	0.42	0	7.43838	-0.810067	PDX11|1.581402095;BADH2|1.64848681	2	260	35	21379	http://www.ebi.ac.uk/QuickGO/GTerm?id=GO:1901615	[]
8	7,8	nicotinamide nucleotide metabolic process	GO:0046496	0.0679	0.175	0.37	-0.05	7.43838	-0.810067	B1267B06.4|1.514566225;P0556B08.18|1.564395211	2	261	35	21379	http://www.ebi.ac.uk/QuickGO/GTerm?id=GO:0046496	[]
7	6,7	pyridine nucleotide metabolic process	GO:0019362	0.0683	0.175	0.37	-0.05	7.43838	-0.810067	B1267B06.4|1.514566225;P0556B08.18|1.564395211	2	262	35	21379	http://www.ebi.ac.uk/QuickGO/GTerm?id=GO:0019362	[]
5	5	carbohydrate derivative catabolic process	GO:1901136	0.0711	0.179	0	-0.44	7.43838	-0.810067	Cht5|1.606059278	1	45	35	21379	http://www.ebi.ac.uk/QuickGO/GTerm?id=GO:1901136	[]
6	6	oligosaccharide biosynthetic process	GO:0009312	0.0711	0.179	0	-0.44	7.43838	-0.810067	SPP2|1.636729243	1	45	35	21379	http://www.ebi.ac.uk/QuickGO/GTerm?id=GO:0009312	[]
4	4	cellular nitrogen compound metabolic process	GO:0034641	0.0739	0.185	3.17	2.87	7.43838	-0.810067	OJ1281_H05.4|0.609299551;P0408C03.28|0.609299551;P0569E11.38|1.695365932;PDX11|1.581402095;OSJNBa0018H09.6|1.510168916;Os07g0657900|1.528635399;Os10g0100300|1.548107241;B1267B06.4|1.514566225;OJ1115_D03.25|1.688626602;P0556B08.18|1.564395211;OSJNBa0026J14.15|1.556946602;BADH2|1.64848681;B1331F11.9|2.356221481;rps14|0.63355226;OJ1523_A02.2|1.510168916	15	6425	35	21379	http://www.ebi.ac.uk/QuickGO/GTerm?id=GO:0034641	[]
8	8	pyruvate metabolic process	GO:0006090	0.0753	0.187	0.38	-0.04	7.43838	-0.810067	Os07g0657900|1.528635399;P0556B08.18|1.564395211	2	277	35	21379	http://www.ebi.ac.uk/QuickGO/GTerm?id=GO:0006090	[]
5	5	fatty acid metabolic process	GO:0006631	0.0772	0.191	0.38	-0.04	7.43838	-0.810067	OJ1225_F07.1|1.556162291;CM-LOX1|1.556162291	2	281	35	21379	http://www.ebi.ac.uk/QuickGO/GTerm?id=GO:0006631	[]
7	7	monocarboxylic acid biosynthetic process	GO:0072330	0.0786	0.192	0.38	-0.04	7.43838	-0.810067	OJ1225_F07.1|1.556162291;CM-LOX1|1.556162291	2	284	35	21379	http://www.ebi.ac.uk/QuickGO/GTerm?id=GO:0072330	[]
6	4,5,6	stomatal complex development	GO:0010374	0.0787	0.192	0	-0.44	7.43838	-0.810067	Os10g0100300|1.548107241	1	50	35	21379	http://www.ebi.ac.uk/QuickGO/GTerm?id=GO:0010374	[]
6	6	carboxylic acid biosynthetic process	GO:0046394	0.0802	0.192	0.57	0.16	7.43838	-0.810067	GLU|1.539193233;OJ1225_F07.1|1.556162291;CM-LOX1|1.556162291	3	620	35	21379	http://www.ebi.ac.uk/QuickGO/GTerm?id=GO:0046394	[]
5	5	organic acid biosynthetic process	GO:0016053	0.0802	0.192	0.57	0.16	7.43838	-0.810067	GLU|1.539193233;OJ1225_F07.1|1.556162291;CM-LOX1|1.556162291	3	620	35	21379	http://www.ebi.ac.uk/QuickGO/GTerm?id=GO:0016053	[]
5	5	response to metal ion	GO:0010038	0.0803	0.192	0	-0.44	7.43838	-0.810067	Os07g0657900|1.528635399	1	51	35	21379	http://www.ebi.ac.uk/QuickGO/GTerm?id=GO:0010038	[]
2	2	cellular process	GO:0009987	0.0823	0.193	5.74	5.55	7.43838	-0.810067	OJ1281_H05.4|0.609299551;SSII-1|1.504316302;P0408C03.28|0.609299551;rbcL|1.509660852;Os03g0151800|1.504098743;P0569E11.38|1.695365932;GLU|1.539193233;PDX11|1.581402095;OSJNBa0018H09.6|1.510168916;Os07g0657900|1.528635399;OSJNBb0060J21.2|1.938341132;Os10g0100300|1.548107241;B1267B06.4|1.514566225;Os09g0249900|1.551015731;OJ1115_D03.25|1.688626602;OJ1225_F07.1|1.556162291;CM-LOX1|1.556162291;P0556B…	28	14494	35	21379	http://www.ebi.ac.uk/QuickGO/GTerm?id=GO:0009987	[]
5	5	lipid biosynthetic process	GO:0008610	0.0823	0.193	0.57	0.16	7.43838	-0.810067	Os07g0657900|1.528635399;OJ1225_F07.1|1.556162291;CM-LOX1|1.556162291	3	627	35	21379	http://www.ebi.ac.uk/QuickGO/GTerm?id=GO:0008610	[]
6	6	oxidoreduction coenzyme metabolic process	GO:0006733	0.0824	0.193	0.37	-0.05	7.43838	-0.810067	B1267B06.4|1.514566225;P0556B08.18|1.564395211	2	292	35	21379	http://www.ebi.ac.uk/QuickGO/GTerm?id=GO:0006733	[]
4	4	response to wounding	GO:0009611	0.0848	0.196	0	-0.44	7.43838	-0.810067	CM-LOX1|1.556162291	1	54	35	21379	http://www.ebi.ac.uk/QuickGO/GTerm?id=GO:0009611	[]
7	5,6,7	water-soluble vitamin biosynthetic process	GO:0042364	0.0848	0.196	0	-0.44	7.43838	-0.810067	PDX11|1.581402095	1	54	35	21379	http://www.ebi.ac.uk/QuickGO/GTerm?id=GO:0042364	[]
5	5	photorespiration	GO:0009853	0.0908	0.207	0	-0.44	7.43838	-0.810067	rbcL|1.509660852	1	58	35	21379	http://www.ebi.ac.uk/QuickGO/GTerm?id=GO:0009853	[]
8	7,8	mRNA modification	GO:0016556	0.0908	0.207	0	-0.44	7.43838	-0.810067	Os10g0100300|1.548107241	1	58	35	21379	http://www.ebi.ac.uk/QuickGO/GTerm?id=GO:0016556	[]
6	6	water-soluble vitamin metabolic process	GO:0006767	0.0923	0.209	0	-0.44	7.43838	-0.810067	PDX11|1.581402095	1	59	35	21379	http://www.ebi.ac.uk/QuickGO/GTerm?id=GO:0006767	[]
9	6,8,9	carotenoid biosynthetic process	GO:0016117	0.0967	0.217	0	-0.44	7.43838	-0.810067	Os07g0657900|1.528635399	1	62	35	21379	http://www.ebi.ac.uk/QuickGO/GTerm?id=GO:0016117	[]
8	7,8	tetraterpenoid biosynthetic process	GO:0016109	0.0967	0.217	0	-0.44	7.43838	-0.810067	Os07g0657900|1.528635399	1	62	35	21379	http://www.ebi.ac.uk/QuickGO/GTerm?id=GO:0016109	[]
7	7	tetraterpenoid metabolic process	GO:0016108	0.0997	0.219	0	-0.44	7.43838	-0.810067	Os07g0657900|1.528635399	1	64	35	21379	http://www.ebi.ac.uk/QuickGO/GTerm?id=GO:0016108	[]
8	8	carotenoid metabolic process	GO:0016116	0.0997	0.219	0	-0.44	7.43838	-0.810067	Os07g0657900|1.528635399	1	64	35	21379	http://www.ebi.ac.uk/QuickGO/GTerm?id=GO:0016116	[]
5	4,5	vitamin biosynthetic process	GO:0009110	0.0997	0.219	0	-0.44	7.43838	-0.810067	PDX11|1.581402095	1	64	35	21379	http://www.ebi.ac.uk/QuickGO/GTerm?id=GO:0009110	[]
6	5,6	photosynthetic electron transport chain	GO:0009767	0.101	0.221	0	-0.44	7.43838	-0.810067	B1267B06.4|1.514566225	1	65	35	21379	http://www.ebi.ac.uk/QuickGO/GTerm?id=GO:0009767	[]
3	3	primary metabolic process	GO:0044238	0.106	0.228	5.16	4.95	7.43838	-0.810067	OJ1281_H05.4|0.609299551;SSII-1|1.504316302;P0408C03.28|0.609299551;rbcL|1.509660852;P0569E11.38|1.695365932;GLU|1.539193233;OSJNBa0018H09.6|1.510168916;Os07g0657900|1.528635399;OSJNBb0060J21.2|1.938341132;Os10g0100300|1.548107241;B1267B06.4|1.514566225;Os09g0249900|1.551015731;OJ1115_D03.25|1.688626602;OJ1225_F07.1|1.556162291;CM-LOX1|1.556162291;P0556B08.18|1.564395211;B1131G08.12|1.514196379;O…	25	12765	35	21379	http://www.ebi.ac.uk/QuickGO/GTerm?id=GO:0044238	[]
7	5,6,7	maltose metabolic process	GO:0000023	0.106	0.228	0	-0.44	7.43838	-0.810067	Os09g0249900|1.551015731	1	68	35	21379	http://www.ebi.ac.uk/QuickGO/GTerm?id=GO:0000023	[]
9	9	protein peptidyl-prolyl isomerization	GO:0000413	0.107	0.229	0	-0.44	7.43838	-0.810067	B1331F11.9|2.356221481	1	69	35	21379	http://www.ebi.ac.uk/QuickGO/GTerm?id=GO:0000413	[]
5	5	cellular nitrogen compound biosynthetic process	GO:0044271	0.108	0.229	1.78	1.42	7.43838	-0.810067	OJ1281_H05.4|0.609299551;P0408C03.28|0.609299551;PDX11|1.581402095;OSJNBa0018H09.6|1.510168916;Os07g0657900|1.528635399;OSJNBa0026J14.15|1.556946602;BADH2|1.64848681;rps14|0.63355226;OJ1523_A02.2|1.510168916	9	3511	35	21379	http://www.ebi.ac.uk/QuickGO/GTerm?id=GO:0044271	[]
8	8	peptidyl-proline modification	GO:0018208	0.109	0.229	0	-0.44	7.43838	-0.810067	B1331F11.9|2.356221481	1	70	35	21379	http://www.ebi.ac.uk/QuickGO/GTerm?id=GO:0018208	[]
7	7	dicarboxylic acid metabolic process	GO:0043648	0.109	0.229	0	-0.44	7.43838	-0.810067	GLU|1.539193233	1	70	35	21379	http://www.ebi.ac.uk/QuickGO/GTerm?id=GO:0043648	[]
7	4,5,7	chlorophyll biosynthetic process	GO:0015995	0.117	0.246	0	-0.44	7.43838	-0.810067	Os07g0657900|1.528635399	1	76	35	21379	http://www.ebi.ac.uk/QuickGO/GTerm?id=GO:0015995	[]
5	4,5	cellular modified amino acid metabolic process	GO:0006575	0.12	0.251	0	-0.44	7.43838	-0.810067	BADH2|1.64848681	1	78	35	21379	http://www.ebi.ac.uk/QuickGO/GTerm?id=GO:0006575	[]
6	6	glutamine family amino acid metabolic process	GO:0009064	0.122	0.252	0	-0.44	7.43838	-0.810067	GLU|1.539193233	1	79	35	21379	http://www.ebi.ac.uk/QuickGO/GTerm?id=GO:0009064	[]
5	5	cellular macromolecule biosynthetic process	GO:0034645	0.124	0.255	1.73	1.37	7.43838	-0.810067	OJ1281_H05.4|0.609299551;SSII-1|1.504316302;P0408C03.28|0.609299551;OSJNBa0018H09.6|1.510168916;Os07g0657900|1.528635399;Os09g0249900|1.551015731;OSJNBa0026J14.15|1.556946602;rps14|0.63355226;OJ1523_A02.2|1.510168916	9	3611	35	21379	http://www.ebi.ac.uk/QuickGO/GTerm?id=GO:0034645	[]
3	3	positive regulation of metabolic process	GO:0009893	0.129	0.264	0.37	-0.05	7.43838	-0.810067	Os07g0657900|1.528635399;Os09g0249900|1.551015731	2	381	35	21379	http://www.ebi.ac.uk/QuickGO/GTerm?id=GO:0009893	[]
4	4	plant epidermis morphogenesis	GO:0090626	0.13	0.266	0	-0.44	7.43838	-0.810067	Os10g0100300|1.548107241	1	85	35	21379	http://www.ebi.ac.uk/QuickGO/GTerm?id=GO:0090626	[]
5	5	vitamin metabolic process	GO:0006766	0.133	0.269	0	-0.44	7.43838	-0.810067	PDX11|1.581402095	1	87	35	21379	http://www.ebi.ac.uk/QuickGO/GTerm?id=GO:0006766	[]
5	5	macromolecule biosynthetic process	GO:0009059	0.133	0.269	1.73	1.37	7.43838	-0.810067	OJ1281_H05.4|0.609299551;SSII-1|1.504316302;P0408C03.28|0.609299551;OSJNBa0018H09.6|1.510168916;Os07g0657900|1.528635399;Os09g0249900|1.551015731;OSJNBa0026J14.15|1.556946602;rps14|0.63355226;OJ1523_A02.2|1.510168916	9	3670	35	21379	http://www.ebi.ac.uk/QuickGO/GTerm?id=GO:0009059	[]
3	3	catabolic process	GO:0009056	0.136	0.272	0.78	0.38	7.43838	-0.810067	Os07g0657900|1.528635399;P0556B08.18|1.564395211;APX8|1.585777735;Cht5|1.606059278	4	1216	35	21379	http://www.ebi.ac.uk/QuickGO/GTerm?id=GO:0009056	[]
4	4	cellular lipid metabolic process	GO:0044255	0.141	0.282	0.57	0.16	7.43838	-0.810067	Os07g0657900|1.528635399;OJ1225_F07.1|1.556162291;CM-LOX1|1.556162291	3	799	35	21379	http://www.ebi.ac.uk/QuickGO/GTerm?id=GO:0044255	[]
6	6	cellular biogenic amine metabolic process	GO:0006576	0.146	0.286	0	-0.44	7.43838	-0.810067	BADH2|1.64848681	1	96	35	21379	http://www.ebi.ac.uk/QuickGO/GTerm?id=GO:0006576	[]
7	6,7	porphyrin-containing compound biosynthetic process	GO:0006779	0.146	0.286	0	-0.44	7.43838	-0.810067	Os07g0657900|1.528635399	1	96	35	21379	http://www.ebi.ac.uk/QuickGO/GTerm?id=GO:0006779	[]
4	4	cellular metabolic compound salvage	GO:0043094	0.146	0.286	0	-0.44	7.43838	-0.810067	rbcL|1.509660852	1	96	35	21379	http://www.ebi.ac.uk/QuickGO/GTerm?id=GO:0043094	[]
5	5	cellular amine metabolic process	GO:0044106	0.147	0.287	0	-0.44	7.43838	-0.810067	BADH2|1.64848681	1	97	35	21379	http://www.ebi.ac.uk/QuickGO/GTerm?id=GO:0044106	[]
6	6	polysaccharide catabolic process	GO:0000272	0.15	0.291	0	-0.44	7.43838	-0.810067	Cht5|1.606059278	1	99	35	21379	http://www.ebi.ac.uk/QuickGO/GTerm?id=GO:0000272	[]
7	5,7	RNA methylation	GO:0001510	0.151	0.292	0	-0.44	7.43838	-0.810067	B1331F11.9|2.356221481	1	100	35	21379	http://www.ebi.ac.uk/QuickGO/GTerm?id=GO:0001510	[]
6	6	tetrapyrrole biosynthetic process	GO:0033014	0.153	0.294	0	-0.44	7.43838	-0.810067	Os07g0657900|1.528635399	1	101	35	21379	http://www.ebi.ac.uk/QuickGO/GTerm?id=GO:0033014	[]
4	4	response to oxygen-containing compound	GO:1901700	0.163	0.311	0.41	-0.01	7.43838	-0.810067	Os07g0657900|1.528635399;OJ1115_D03.25|1.688626602	2	442	35	21379	http://www.ebi.ac.uk/QuickGO/GTerm?id=GO:1901700	[]
4	4	regulation of catalytic activity	GO:0050790	0.166	0.315	0.37	-0.05	7.43838	-0.810067	Os07g0657900|1.528635399;Os09g0249900|1.551015731	2	448	35	21379	http://www.ebi.ac.uk/QuickGO/GTerm?id=GO:0050790	[]
5	4,5	electron transport chain	GO:0022900	0.167	0.315	0	-0.44	7.43838	-0.810067	B1267B06.4|1.514566225	1	111	35	21379	http://www.ebi.ac.uk/QuickGO/GTerm?id=GO:0022900	[]
6	6	pentose-phosphate shunt	GO:0006098	0.168	0.316	0	-0.44	7.43838	-0.810067	B1267B06.4|1.514566225	1	112	35	21379	http://www.ebi.ac.uk/QuickGO/GTerm?id=GO:0006098	[]
3	3	regulation of molecular function	GO:0065009	0.17	0.317	0.37	-0.05	7.43838	-0.810067	Os07g0657900|1.528635399;Os09g0249900|1.551015731	2	455	35	21379	http://www.ebi.ac.uk/QuickGO/GTerm?id=GO:0065009	[]
6	6	chlorophyll metabolic process	GO:0015994	0.171	0.317	0	-0.44	7.43838	-0.810067	Os07g0657900|1.528635399	1	114	35	21379	http://www.ebi.ac.uk/QuickGO/GTerm?id=GO:0015994	[]
5	5	ribose phosphate metabolic process	GO:0019693	0.172	0.317	0.37	-0.05	7.43838	-0.810067	B1267B06.4|1.514566225;P0556B08.18|1.564395211	2	457	35	21379	http://www.ebi.ac.uk/QuickGO/GTerm?id=GO:0019693	[]
5	5	glucose 6-phosphate metabolic process	GO:0051156	0.172	0.317	0	-0.44	7.43838	-0.810067	B1267B06.4|1.514566225	1	115	35	21379	http://www.ebi.ac.uk/QuickGO/GTerm?id=GO:0051156	[]
4	4	cellular catabolic process	GO:0044248	0.177	0.325	0.59	0.18	7.43838	-0.810067	Os07g0657900|1.528635399;APX8|1.585777735;Cht5|1.606059278	3	890	35	21379	http://www.ebi.ac.uk/QuickGO/GTerm?id=GO:0044248	[]
6	5,6	plastid membrane organization	GO:0009668	0.18	0.327	0	-0.44	7.43838	-0.810067	Os07g0657900|1.528635399	1	121	35	21379	http://www.ebi.ac.uk/QuickGO/GTerm?id=GO:0009668	[]
7	6,7	thylakoid membrane organization	GO:0010027	0.18	0.327	0	-0.44	7.43838	-0.810067	Os07g0657900|1.528635399	1	121	35	21379	http://www.ebi.ac.uk/QuickGO/GTerm?id=GO:0010027	[]
9	8,9	NADP metabolic process	GO:0006739	0.182	0.328	0	-0.44	7.43838	-0.810067	B1267B06.4|1.514566225	1	122	35	21379	http://www.ebi.ac.uk/QuickGO/GTerm?id=GO:0006739	[]
2	2	response to stimulus	GO:0050896	0.188	0.337	1.79	1.43	7.43838	-0.810067	Os07g0657900|1.528635399;OJ1115_D03.25|1.688626602;CM-LOX1|1.556162291;APX8|1.585777735;BADH2|1.64848681;B1331F11.9|2.356221481;Cht5|1.606059278;OSJNBa0082C09.13|0.64988213	8	3426	35	21379	http://www.ebi.ac.uk/QuickGO/GTerm?id=GO:0050896	[]
7	6,7	terpenoid biosynthetic process	GO:0016114	0.188	0.337	0	-0.44	7.43838	-0.810067	Os07g0657900|1.528635399	1	127	35	21379	http://www.ebi.ac.uk/QuickGO/GTerm?id=GO:0016114	[]
5	5	plant epidermis development	GO:0090558	0.19	0.338	0	-0.44	7.43838	-0.810067	Os10g0100300|1.548107241	1	128	35	21379	http://www.ebi.ac.uk/QuickGO/GTerm?id=GO:0090558	[]
6	4,5,6	cell redox homeostasis	GO:0045454	0.192	0.338	0	-0.44	7.43838	-0.810067	Os07g0657900|1.528635399	1	130	35	21379	http://www.ebi.ac.uk/QuickGO/GTerm?id=GO:0045454	[]
6	4,5,6	post-embryonic animal morphogenesis	GO:0009886	0.194	0.338	0	-0.44	7.43838	-0.810067	Os10g0100300|1.548107241	1	131	35	21379	http://www.ebi.ac.uk/QuickGO/GTerm?id=GO:0009886	[]
5	4,5	shoot system morphogenesis	GO:0010016	0.196	0.338	0	-0.44	7.43838	-0.810067	Os10g0100300|1.548107241	1	133	35	21379	http://www.ebi.ac.uk/QuickGO/GTerm?id=GO:0010016	[]
2	2	positive regulation of biological process	GO:0048518	0.198	0.338	0.37	-0.05	7.43838	-0.810067	Os07g0657900|1.528635399;Os09g0249900|1.551015731	2	501	35	21379	http://www.ebi.ac.uk/QuickGO/GTerm?id=GO:0048518	[]
9	8,9	ADP metabolic process	GO:0046031	0.199	0.338	0	-0.44	7.43838	-0.810067	P0556B08.18|1.564395211	1	135	35	21379	http://www.ebi.ac.uk/QuickGO/GTerm?id=GO:0046031	[]
7	7	ribonucleoside diphosphate metabolic process	GO:0009185	0.199	0.338	0	-0.44	7.43838	-0.810067	P0556B08.18|1.564395211	1	135	35	21379	http://www.ebi.ac.uk/QuickGO/GTerm?id=GO:0009185	[]
8	8	purine ribonucleoside diphosphate metabolic process	GO:0009179	0.199	0.338	0	-0.44	7.43838	-0.810067	P0556B08.18|1.564395211	1	135	35	21379	http://www.ebi.ac.uk/QuickGO/GTerm?id=GO:0009179	[]
9	6,8,9	glycolytic process	GO:0006096	0.199	0.338	0	-0.44	7.43838	-0.810067	P0556B08.18|1.564395211	1	135	35	21379	http://www.ebi.ac.uk/QuickGO/GTerm?id=GO:0006096	[]
7	7	purine nucleoside diphosphate metabolic process	GO:0009135	0.199	0.338	0	-0.44	7.43838	-0.810067	P0556B08.18|1.564395211	1	135	35	21379	http://www.ebi.ac.uk/QuickGO/GTerm?id=GO:0009135	[]
10	5,9,10	ATP generation from ADP	GO:0006757	0.199	0.338	0	-0.44	7.43838	-0.810067	P0556B08.18|1.564395211	1	135	35	21379	http://www.ebi.ac.uk/QuickGO/GTerm?id=GO:0006757	[]
4	4	cell wall macromolecule metabolic process	GO:0044036	0.2	0.338	0	-0.44	7.43838	-0.810067	Cht5|1.606059278	1	136	35	21379	http://www.ebi.ac.uk/QuickGO/GTerm?id=GO:0044036	[]
5	5	porphyrin-containing compound metabolic process	GO:0006778	0.202	0.338	0	-0.44	7.43838	-0.810067	Os07g0657900|1.528635399	1	137	35	21379	http://www.ebi.ac.uk/QuickGO/GTerm?id=GO:0006778	[]
8	6,7,8	isopentenyl diphosphate biosynthetic process, methylerythritol 4-phosphate pathway	GO:0019288	0.204	0.338	0	-0.44	7.43838	-0.810067	Os07g0657900|1.528635399	1	139	35	21379	http://www.ebi.ac.uk/QuickGO/GTerm?id=GO:0019288	[]
7	7	nucleoside diphosphate phosphorylation	GO:0006165	0.206	0.338	0	-0.44	7.43838	-0.810067	P0556B08.18|1.564395211	1	140	35	21379	http://www.ebi.ac.uk/QuickGO/GTerm?id=GO:0006165	[]
6	6	isopentenyl diphosphate metabolic process	GO:0046490	0.206	0.338	0	-0.44	7.43838	-0.810067	Os07g0657900|1.528635399	1	140	35	21379	http://www.ebi.ac.uk/QuickGO/GTerm?id=GO:0046490	[]
7	6,7	isopentenyl diphosphate biosynthetic process	GO:0009240	0.206	0.338	0	-0.44	7.43838	-0.810067	Os07g0657900|1.528635399	1	140	35	21379	http://www.ebi.ac.uk/QuickGO/GTerm?id=GO:0009240	[]
6	6	coenzyme biosynthetic process	GO:0009108	0.206	0.338	0	-0.44	7.43838	-0.810067	PDX11|1.581402095	1	140	35	21379	http://www.ebi.ac.uk/QuickGO/GTerm?id=GO:0009108	[]
5	5	tetrapyrrole metabolic process	GO:0033013	0.207	0.338	0	-0.44	7.43838	-0.810067	Os07g0657900|1.528635399	1	141	35	21379	http://www.ebi.ac.uk/QuickGO/GTerm?id=GO:0033013	[]
5	5	pigment biosynthetic process	GO:0046148	0.209	0.34	0	-0.44	7.43838	-0.810067	Os07g0657900|1.528635399	1	143	35	21379	http://www.ebi.ac.uk/QuickGO/GTerm?id=GO:0046148	[]
6	6	nucleoside diphosphate metabolic process	GO:0009132	0.211	0.34	0	-0.44	7.43838	-0.810067	P0556B08.18|1.564395211	1	144	35	21379	http://www.ebi.ac.uk/QuickGO/GTerm?id=GO:0009132	[]
6	6	terpenoid metabolic process	GO:0006721	0.211	0.34	0	-0.44	7.43838	-0.810067	Os07g0657900|1.528635399	1	144	35	21379	http://www.ebi.ac.uk/QuickGO/GTerm?id=GO:0006721	[]
5	5	alcohol metabolic process	GO:0006066	0.216	0.347	0	-0.44	7.43838	-0.810067	BADH2|1.64848681	1	148	35	21379	http://www.ebi.ac.uk/QuickGO/GTerm?id=GO:0006066	[]
5	5	amine metabolic process	GO:0009308	0.217	0.347	0	-0.44	7.43838	-0.810067	BADH2|1.64848681	1	149	35	21379	http://www.ebi.ac.uk/QuickGO/GTerm?id=GO:0009308	[]
7	7	nucleotide phosphorylation	GO:0046939	0.23	0.366	0	-0.44	7.43838	-0.810067	P0556B08.18|1.564395211	1	159	35	21379	http://www.ebi.ac.uk/QuickGO/GTerm?id=GO:0046939	[]
5	5	single-organism carbohydrate catabolic process	GO:0044724	0.236	0.373	0	-0.44	7.43838	-0.810067	P0556B08.18|1.564395211	1	164	35	21379	http://www.ebi.ac.uk/QuickGO/GTerm?id=GO:0044724	[]
5	5	organic hydroxy compound biosynthetic process	GO:1901617	0.236	0.373	0	-0.44	7.43838	-0.810067	PDX11|1.581402095	1	164	35	21379	http://www.ebi.ac.uk/QuickGO/GTerm?id=GO:1901617	[]
4	4	lipid metabolic process	GO:0006629	0.239	0.375	0.57	0.16	7.43838	-0.810067	Os07g0657900|1.528635399;OJ1225_F07.1|1.556162291;CM-LOX1|1.556162291	3	1034	35	21379	http://www.ebi.ac.uk/QuickGO/GTerm?id=GO:0006629	[]
5	5	organophosphate biosynthetic process	GO:0090407	0.241	0.376	0.38	-0.04	7.43838	-0.810067	PDX11|1.581402095;Os07g0657900|1.528635399	2	572	35	21379	http://www.ebi.ac.uk/QuickGO/GTerm?id=GO:0090407	[]
5	5	organonitrogen compound catabolic process	GO:1901565	0.244	0.38	0	-0.44	7.43838	-0.810067	Cht5|1.606059278	1	170	35	21379	http://www.ebi.ac.uk/QuickGO/GTerm?id=GO:1901565	[]
5	5	gene expression	GO:0010467	0.246	0.382	1.78	1.42	7.43838	-0.810067	OJ1281_H05.4|0.609299551;P0408C03.28|0.609299551;OSJNBa0018H09.6|1.510168916;OJ1115_D03.25|1.688626602;OSJNBa0026J14.15|1.556946602;B1331F11.9|2.356221481;rps14|0.63355226;OJ1523_A02.2|1.510168916	8	3682	35	21379	http://www.ebi.ac.uk/QuickGO/GTerm?id=GO:0010467	[]
6	6	nucleotide metabolic process	GO:0009117	0.253	0.39	0.37	-0.05	7.43838	-0.810067	B1267B06.4|1.514566225;P0556B08.18|1.564395211	2	592	35	21379	http://www.ebi.ac.uk/QuickGO/GTerm?id=GO:0009117	[]
5	5	nucleoside phosphate metabolic process	GO:0006753	0.256	0.391	0.37	-0.05	7.43838	-0.810067	B1267B06.4|1.514566225;P0556B08.18|1.564395211	2	597	35	21379	http://www.ebi.ac.uk/QuickGO/GTerm?id=GO:0006753	[]
4	4	cellular amino acid metabolic process	GO:0006520	0.256	0.391	0.47	0.06	7.43838	-0.810067	GLU|1.539193233;OSJNBb0060J21.2|1.938341132	2	597	35	21379	http://www.ebi.ac.uk/QuickGO/GTerm?id=GO:0006520	[]
4	4	pigment metabolic process	GO:0042440	0.256	0.391	0	-0.44	7.43838	-0.810067	Os07g0657900|1.528635399	1	180	35	21379	http://www.ebi.ac.uk/QuickGO/GTerm?id=GO:0042440	[]
4	4	cellular response to stress	GO:0033554	0.275	0.417	0.4	-0.02	7.43838	-0.810067	Os07g0657900|1.528635399;BADH2|1.64848681	2	628	35	21379	http://www.ebi.ac.uk/QuickGO/GTerm?id=GO:0033554	[]
4	4	response to inorganic substance	GO:0010035	0.279	0.422	0	-0.44	7.43838	-0.810067	Os07g0657900|1.528635399	1	199	35	21379	http://www.ebi.ac.uk/QuickGO/GTerm?id=GO:0010035	[]
5	5	cellular response to oxygen-containing compound	GO:1901701	0.288	0.433	0	-0.44	7.43838	-0.810067	Os07g0657900|1.528635399	1	206	35	21379	http://www.ebi.ac.uk/QuickGO/GTerm?id=GO:1901701	[]
5	4,5	nucleobase-containing small molecule metabolic process	GO:0055086	0.29	0.433	0.37	-0.05	7.43838	-0.810067	B1267B06.4|1.514566225;P0556B08.18|1.564395211	2	653	35	21379	http://www.ebi.ac.uk/QuickGO/GTerm?id=GO:0055086	[]
8	7,8	rRNA metabolic process	GO:0016072	0.291	0.433	0	-0.44	7.43838	-0.810067	B1331F11.9|2.356221481	1	209	35	21379	http://www.ebi.ac.uk/QuickGO/GTerm?id=GO:0016072	[]
9	6,8,9	rRNA processing	GO:0006364	0.291	0.433	0	-0.44	7.43838	-0.810067	B1331F11.9|2.356221481	1	209	35	21379	http://www.ebi.ac.uk/QuickGO/GTerm?id=GO:0006364	[]
5	5	plastid organization	GO:0009657	0.293	0.435	0	-0.44	7.43838	-0.810067	Os07g0657900|1.528635399	1	211	35	21379	http://www.ebi.ac.uk/QuickGO/GTerm?id=GO:0009657	[]
4	4	cell division	GO:0051301	0.305	0.45	0	-0.44	7.43838	-0.810067	Os03g0151800|1.504098743	1	221	35	21379	http://www.ebi.ac.uk/QuickGO/GTerm?id=GO:0051301	[]
9	8,9	ATP metabolic process	GO:0046034	0.315	0.463	0	-0.44	7.43838	-0.810067	P0556B08.18|1.564395211	1	230	35	21379	http://www.ebi.ac.uk/QuickGO/GTerm?id=GO:0046034	[]
7	6,7	RNA processing	GO:0006396	0.319	0.466	0.6	0.19	7.43838	-0.810067	OJ1115_D03.25|1.688626602;B1331F11.9|2.356221481	2	701	35	21379	http://www.ebi.ac.uk/QuickGO/GTerm?id=GO:0006396	[]
8	8	purine ribonucleoside triphosphate metabolic process	GO:0009205	0.321	0.466	0	-0.44	7.43838	-0.810067	P0556B08.18|1.564395211	1	235	35	21379	http://www.ebi.ac.uk/QuickGO/GTerm?id=GO:0009205	[]
7	7	purine nucleoside triphosphate metabolic process	GO:0009144	0.321	0.466	0	-0.44	7.43838	-0.810067	P0556B08.18|1.564395211	1	235	35	21379	http://www.ebi.ac.uk/QuickGO/GTerm?id=GO:0009144	[]
5	4,5	cellular homeostasis	GO:0019725	0.328	0.474	0	-0.44	7.43838	-0.810067	Os07g0657900|1.528635399	1	241	35	21379	http://www.ebi.ac.uk/QuickGO/GTerm?id=GO:0019725	[]
7	7	ribonucleoside triphosphate metabolic process	GO:0009199	0.332	0.478	0	-0.44	7.43838	-0.810067	P0556B08.18|1.564395211	1	245	35	21379	http://www.ebi.ac.uk/QuickGO/GTerm?id=GO:0009199	[]
6	6	nucleoside triphosphate metabolic process	GO:0009141	0.337	0.48	0	-0.44	7.43838	-0.810067	P0556B08.18|1.564395211	1	249	35	21379	http://www.ebi.ac.uk/QuickGO/GTerm?id=GO:0009141	[]
5	5	ribosome biogenesis	GO:0042254	0.339	0.48	0	-0.44	7.43838	-0.810067	B1331F11.9|2.356221481	1	251	35	21379	http://www.ebi.ac.uk/QuickGO/GTerm?id=GO:0042254	[]
3	3	protein folding	GO:0006457	0.339	0.48	0	-0.44	7.43838	-0.810067	B1331F11.9|2.356221481	1	251	35	21379	http://www.ebi.ac.uk/QuickGO/GTerm?id=GO:0006457	[]
8	8	purine ribonucleoside monophosphate metabolic process	GO:0009167	0.34	0.48	0	-0.44	7.43838	-0.810067	P0556B08.18|1.564395211	1	252	35	21379	http://www.ebi.ac.uk/QuickGO/GTerm?id=GO:0009167	[]
7	7	purine nucleoside monophosphate metabolic process	GO:0009126	0.34	0.48	0	-0.44	7.43838	-0.810067	P0556B08.18|1.564395211	1	252	35	21379	http://www.ebi.ac.uk/QuickGO/GTerm?id=GO:0009126	[]
5	5	phospholipid biosynthetic process	GO:0008654	0.343	0.483	0	-0.44	7.43838	-0.810067	Os07g0657900|1.528635399	1	255	35	21379	http://www.ebi.ac.uk/QuickGO/GTerm?id=GO:0008654	[]
5	4,5	single-organism membrane organization	GO:0044802	0.346	0.486	0	-0.44	7.43838	-0.810067	Os07g0657900|1.528635399	1	258	35	21379	http://www.ebi.ac.uk/QuickGO/GTerm?id=GO:0044802	[]
4	4	tissue development	GO:0009888	0.351	0.487	0	-0.44	7.43838	-0.810067	Os10g0100300|1.548107241	1	262	35	21379	http://www.ebi.ac.uk/QuickGO/GTerm?id=GO:0009888	[]
5	3,5	response to other organism	GO:0051707	0.352	0.487	0	-0.44	7.43838	-0.810067	CM-LOX1|1.556162291	1	263	35	21379	http://www.ebi.ac.uk/QuickGO/GTerm?id=GO:0051707	[]
4	4	response to external biotic stimulus	GO:0043207	0.352	0.487	0	-0.44	7.43838	-0.810067	CM-LOX1|1.556162291	1	263	35	21379	http://www.ebi.ac.uk/QuickGO/GTerm?id=GO:0043207	[]
6	5,6	isoprenoid biosynthetic process	GO:0008299	0.353	0.487	0	-0.44	7.43838	-0.810067	Os07g0657900|1.528635399	1	264	35	21379	http://www.ebi.ac.uk/QuickGO/GTerm?id=GO:0008299	[]
7	7	ribonucleoside monophosphate metabolic process	GO:0009161	0.357	0.491	0	-0.44	7.43838	-0.810067	P0556B08.18|1.564395211	1	268	35	21379	http://www.ebi.ac.uk/QuickGO/GTerm?id=GO:0009161	[]
6	4,6	macromolecule methylation	GO:0043414	0.36	0.494	0	-0.44	7.43838	-0.810067	B1331F11.9|2.356221481	1	271	35	21379	http://www.ebi.ac.uk/QuickGO/GTerm?id=GO:0043414	[]
8	6,8	alpha-amino acid biosynthetic process	GO:1901607	0.362	0.494	0	-0.44	7.43838	-0.810067	GLU|1.539193233	1	273	35	21379	http://www.ebi.ac.uk/QuickGO/GTerm?id=GO:1901607	[]
6	6	nucleoside monophosphate metabolic process	GO:0009123	0.364	0.494	0	-0.44	7.43838	-0.810067	P0556B08.18|1.564395211	1	274	35	21379	http://www.ebi.ac.uk/QuickGO/GTerm?id=GO:0009123	[]
5	5	isoprenoid metabolic process	GO:0006720	0.371	0.5	0	-0.44	7.43838	-0.810067	Os07g0657900|1.528635399	1	281	35	21379	http://www.ebi.ac.uk/QuickGO/GTerm?id=GO:0006720	[]
3	3	response to biotic stimulus	GO:0009607	0.372	0.5	0	-0.44	7.43838	-0.810067	CM-LOX1|1.556162291	1	282	35	21379	http://www.ebi.ac.uk/QuickGO/GTerm?id=GO:0009607	[]
7	7	purine ribonucleoside metabolic process	GO:0046128	0.373	0.5	0	-0.44	7.43838	-0.810067	P0556B08.18|1.564395211	1	283	35	21379	http://www.ebi.ac.uk/QuickGO/GTerm?id=GO:0046128	[]
7	7	purine ribonucleotide metabolic process	GO:0009150	0.373	0.5	0	-0.44	7.43838	-0.810067	P0556B08.18|1.564395211	1	283	35	21379	http://www.ebi.ac.uk/QuickGO/GTerm?id=GO:0009150	[]
4	4	membrane organization	GO:0061024	0.379	0.504	0	-0.44	7.43838	-0.810067	Os07g0657900|1.528635399	1	289	35	21379	http://www.ebi.ac.uk/QuickGO/GTerm?id=GO:0061024	[]
6	6	purine nucleoside metabolic process	GO:0042278	0.379	0.504	0	-0.44	7.43838	-0.810067	P0556B08.18|1.564395211	1	289	35	21379	http://www.ebi.ac.uk/QuickGO/GTerm?id=GO:0042278	[]
7	7	peptidyl-amino acid modification	GO:0018193	0.384	0.509	0	-0.44	7.43838	-0.810067	B1331F11.9|2.356221481	1	294	35	21379	http://www.ebi.ac.uk/QuickGO/GTerm?id=GO:0018193	[]
4	4	ribonucleoprotein complex biogenesis	GO:0022613	0.386	0.51	0	-0.44	7.43838	-0.810067	B1331F11.9|2.356221481	1	296	35	21379	http://www.ebi.ac.uk/QuickGO/GTerm?id=GO:0022613	[]
6	6	purine nucleotide metabolic process	GO:0006163	0.389	0.512	0	-0.44	7.43838	-0.810067	P0556B08.18|1.564395211	1	299	35	21379	http://www.ebi.ac.uk/QuickGO/GTerm?id=GO:0006163	[]
8	7,8	ncRNA processing	GO:0034470	0.393	0.516	0	-0.44	7.43838	-0.810067	B1331F11.9|2.356221481	1	303	35	21379	http://www.ebi.ac.uk/QuickGO/GTerm?id=GO:0034470	[]
6	6	ribonucleoside metabolic process	GO:0009119	0.396	0.518	0	-0.44	7.43838	-0.810067	P0556B08.18|1.564395211	1	306	35	21379	http://www.ebi.ac.uk/QuickGO/GTerm?id=GO:0009119	[]
7	6,7	mRNA metabolic process	GO:0016071	0.398	0.518	0	-0.44	7.43838	-0.810067	Os10g0100300|1.548107241	1	308	35	21379	http://www.ebi.ac.uk/QuickGO/GTerm?id=GO:0016071	[]
5	5	nucleoside metabolic process	GO:0009116	0.419	0.543	0	-0.44	7.43838	-0.810067	P0556B08.18|1.564395211	1	329	35	21379	http://www.ebi.ac.uk/QuickGO/GTerm?id=GO:0009116	[]
5	5	purine-containing compound metabolic process	GO:0072521	0.43	0.555	0	-0.44	7.43838	-0.810067	P0556B08.18|1.564395211	1	340	35	21379	http://www.ebi.ac.uk/QuickGO/GTerm?id=GO:0072521	[]
5	5	phospholipid metabolic process	GO:0006644	0.433	0.558	0	-0.44	7.43838	-0.810067	Os07g0657900|1.528635399	1	344	35	21379	http://www.ebi.ac.uk/QuickGO/GTerm?id=GO:0006644	[]
7	6,7	ribonucleotide metabolic process	GO:0009259	0.44	0.562	0	-0.44	7.43838	-0.810067	P0556B08.18|1.564395211	1	351	35	21379	http://www.ebi.ac.uk/QuickGO/GTerm?id=GO:0009259	[]
7	5,7	cellular amino acid biosynthetic process	GO:0008652	0.44	0.562	0	-0.44	7.43838	-0.810067	GLU|1.539193233	1	351	35	21379	http://www.ebi.ac.uk/QuickGO/GTerm?id=GO:0008652	[]
4	4	glycosyl compound metabolic process	GO:1901657	0.472	0.601	0	-0.44	7.43838	-0.810067	P0556B08.18|1.564395211	1	386	35	21379	http://www.ebi.ac.uk/QuickGO/GTerm?id=GO:1901657	[]
4	4	homeostatic process	GO:0042592	0.477	0.604	0	-0.44	7.43838	-0.810067	Os07g0657900|1.528635399	1	392	35	21379	http://www.ebi.ac.uk/QuickGO/GTerm?id=GO:0042592	[]
5	5	alpha-amino acid metabolic process	GO:1901605	0.479	0.604	0	-0.44	7.43838	-0.810067	GLU|1.539193233	1	394	35	21379	http://www.ebi.ac.uk/QuickGO/GTerm?id=GO:1901605	[]
3	3	response to external stimulus	GO:0009605	0.481	0.604	0	-0.44	7.43838	-0.810067	CM-LOX1|1.556162291	1	396	35	21379	http://www.ebi.ac.uk/QuickGO/GTerm?id=GO:0009605	[]
6	6	dephosphorylation	GO:0016311	0.481	0.604	0	-0.44	7.43838	-0.810067	SPP2|1.636729243	1	396	35	21379	http://www.ebi.ac.uk/QuickGO/GTerm?id=GO:0016311	[]
3	3	anatomical structure morphogenesis	GO:0009653	0.489	0.611	0	-0.44	7.43838	-0.810067	Os10g0100300|1.548107241	1	406	35	21379	http://www.ebi.ac.uk/QuickGO/GTerm?id=GO:0009653	[]
3	3	response to chemical	GO:0042221	0.49	0.611	0.63	0.22	7.43838	-0.810067	Os07g0657900|1.528635399;OJ1115_D03.25|1.688626602;BADH2|1.64848681	3	1594	35	21379	http://www.ebi.ac.uk/QuickGO/GTerm?id=GO:0042221	[]
7	6,7	ncRNA metabolic process	GO:0034660	0.493	0.613	0	-0.44	7.43838	-0.810067	B1331F11.9|2.356221481	1	411	35	21379	http://www.ebi.ac.uk/QuickGO/GTerm?id=GO:0034660	[]
4	4	shoot system development	GO:0048367	0.508	0.629	0	-0.44	7.43838	-0.810067	Os10g0100300|1.548107241	1	429	35	21379	http://www.ebi.ac.uk/QuickGO/GTerm?id=GO:0048367	[]
4	4	defense response	GO:0006952	0.509	0.629	0	-0.44	7.43838	-0.810067	Cht5|1.606059278	1	430	35	21379	http://www.ebi.ac.uk/QuickGO/GTerm?id=GO:0006952	[]
8	7,8	RNA phosphodiester bond hydrolysis, endonucleolytic	GO:0090502	0.528	0.649	0	-0.44	7.43838	-0.810067	P0569E11.38|1.695365932	1	453	35	21379	http://www.ebi.ac.uk/QuickGO/GTerm?id=GO:0090502	[]
4	4	cellular response to chemical stimulus	GO:0070887	0.539	0.661	0.4	-0.02	7.43838	-0.810067	Os07g0657900|1.528635399;BADH2|1.64848681	2	1091	35	21379	http://www.ebi.ac.uk/QuickGO/GTerm?id=GO:0070887	[]
7	6,7	RNA phosphodiester bond hydrolysis	GO:0090501	0.547	0.669	0	-0.44	7.43838	-0.810067	P0569E11.38|1.695365932	1	478	35	21379	http://www.ebi.ac.uk/QuickGO/GTerm?id=GO:0090501	[]
4	4	organic substance catabolic process	GO:1901575	0.553	0.673	0.4	-0.02	7.43838	-0.810067	P0556B08.18|1.564395211;Cht5|1.606059278	2	1118	35	21379	http://www.ebi.ac.uk/QuickGO/GTerm?id=GO:1901575	[]
2	2	multi-organism process	GO:0051704	0.585	0.71	0	-0.44	7.43838	-0.810067	CM-LOX1|1.556162291	1	530	35	21379	http://www.ebi.ac.uk/QuickGO/GTerm?id=GO:0051704	[]
3	3	cell wall organization or biogenesis	GO:0071554	0.593	0.717	0	-0.44	7.43838	-0.810067	Cht5|1.606059278	1	541	35	21379	http://www.ebi.ac.uk/QuickGO/GTerm?id=GO:0071554	[]
3	3	methylation	GO:0032259	0.599	0.723	0	-0.44	7.43838	-0.810067	B1331F11.9|2.356221481	1	551	35	21379	http://www.ebi.ac.uk/QuickGO/GTerm?id=GO:0032259	[]
5	4,5	post-embryonic development	GO:0009791	0.611	0.734	0	-0.44	7.43838	-0.810067	Os10g0100300|1.548107241	1	568	35	21379	http://www.ebi.ac.uk/QuickGO/GTerm?id=GO:0009791	[]
4	4	heterocycle metabolic process	GO:0046483	0.638	0.765	1.97	1.62	7.43838	-0.810067	P0569E11.38|1.695365932;PDX11|1.581402095;Os07g0657900|1.528635399;Os10g0100300|1.548107241;B1267B06.4|1.514566225;OJ1115_D03.25|1.688626602;P0556B08.18|1.564395211;OSJNBa0026J14.15|1.556946602;B1331F11.9|2.356221481	9	5802	35	21379	http://www.ebi.ac.uk/QuickGO/GTerm?id=GO:0046483	[]
6	6	nucleic acid phosphodiester bond hydrolysis	GO:0090305	0.658	0.786	0	-0.44	7.43838	-0.810067	P0569E11.38|1.695365932	1	645	35	21379	http://www.ebi.ac.uk/QuickGO/GTerm?id=GO:0090305	[]
4	4	cellular aromatic compound metabolic process	GO:0006725	0.662	0.788	1.97	1.62	7.43838	-0.810067	P0569E11.38|1.695365932;PDX11|1.581402095;Os07g0657900|1.528635399;Os10g0100300|1.548107241;B1267B06.4|1.514566225;OJ1115_D03.25|1.688626602;P0556B08.18|1.564395211;OSJNBa0026J14.15|1.556946602;B1331F11.9|2.356221481	9	5906	35	21379	http://www.ebi.ac.uk/QuickGO/GTerm?id=GO:0006725	[]
5	5	macromolecule catabolic process	GO:0009057	0.671	0.795	0	-0.44	7.43838	-0.810067	Cht5|1.606059278	1	668	35	21379	http://www.ebi.ac.uk/QuickGO/GTerm?id=GO:0009057	[]
3	3	cellular response to stimulus	GO:0051716	0.673	0.795	0.77	0.37	7.43838	-0.810067	Os07g0657900|1.528635399;BADH2|1.64848681;B1331F11.9|2.356221481	3	2073	35	21379	http://www.ebi.ac.uk/QuickGO/GTerm?id=GO:0051716	[]
4	4	system development	GO:0048731	0.675	0.795	0	-0.44	7.43838	-0.810067	Os10g0100300|1.548107241	1	675	35	21379	http://www.ebi.ac.uk/QuickGO/GTerm?id=GO:0048731	[]
3	3	response to abiotic stimulus	GO:0009628	0.678	0.796	0	-0.44	7.43838	-0.810067	BADH2|1.64848681	1	680	35	21379	http://www.ebi.ac.uk/QuickGO/GTerm?id=GO:0009628	[]
4	4	organic cyclic compound metabolic process	GO:1901360	0.681	0.797	1.97	1.62	7.43838	-0.810067	P0569E11.38|1.695365932;PDX11|1.581402095;Os07g0657900|1.528635399;Os10g0100300|1.548107241;B1267B06.4|1.514566225;OJ1115_D03.25|1.688626602;P0556B08.18|1.564395211;OSJNBa0026J14.15|1.556946602;B1331F11.9|2.356221481	9	5991	35	21379	http://www.ebi.ac.uk/QuickGO/GTerm?id=GO:1901360	[]
3	3	regulation of biological quality	GO:0065008	0.695	0.811	0	-0.44	7.43838	-0.810067	Os07g0657900|1.528635399	1	712	35	21379	http://www.ebi.ac.uk/QuickGO/GTerm?id=GO:0065008	[]
6	5,6	RNA metabolic process	GO:0016070	0.71	0.823	1.21	0.83	7.43838	-0.810067	P0569E11.38|1.695365932;Os10g0100300|1.548107241;OJ1115_D03.25|1.688626602;OSJNBa0026J14.15|1.556946602;B1331F11.9|2.356221481	5	3538	35	21379	http://www.ebi.ac.uk/QuickGO/GTerm?id=GO:0016070	[]
4	4	cellular macromolecule metabolic process	GO:0044260	0.711	0.823	2.96	2.65	7.43838	-0.810067	OJ1281_H05.4|0.609299551;SSII-1|1.504316302;P0408C03.28|0.609299551;P0569E11.38|1.695365932;OSJNBa0018H09.6|1.510168916;Os07g0657900|1.528635399;Os10g0100300|1.548107241;Os09g0249900|1.551015731;OJ1115_D03.25|1.688626602;OSJNBa0026J14.15|1.556946602;B1331F11.9|2.356221481;Cht5|1.606059278;rps14|0.63355226;OJ1523_A02.2|1.510168916	14	9252	35	21379	http://www.ebi.ac.uk/QuickGO/GTerm?id=GO:0044260	[]
4	3,4	regulation of metabolic process	GO:0019222	0.712	0.823	0.79	0.39	7.43838	-0.810067	Os07g0657900|1.528635399;Os09g0249900|1.551015731;OJ1115_D03.25|1.688626602;OSJNBa0026J14.15|1.556946602	4	2880	35	21379	http://www.ebi.ac.uk/QuickGO/GTerm?id=GO:0019222	[]
5	5	phosphate-containing compound metabolic process	GO:0006796	0.74	0.853	0.97	0.58	7.43838	-0.810067	PDX11|1.581402095;Os07g0657900|1.528635399;B1267B06.4|1.514566225;P0556B08.18|1.564395211;SPP2|1.636729243	5	3664	35	21379	http://www.ebi.ac.uk/QuickGO/GTerm?id=GO:0006796	[]
4	4	phosphorus metabolic process	GO:0006793	0.747	0.858	0.97	0.58	7.43838	-0.810067	PDX11|1.581402095;Os07g0657900|1.528635399;B1267B06.4|1.514566225;P0556B08.18|1.564395211;SPP2|1.636729243	5	3693	35	21379	http://www.ebi.ac.uk/QuickGO/GTerm?id=GO:0006793	[]
3	3	cellular component biogenesis	GO:0044085	0.773	0.885	0	-0.44	7.43838	-0.810067	B1331F11.9|2.356221481	1	885	35	21379	http://www.ebi.ac.uk/QuickGO/GTerm?id=GO:0044085	[]
3	3	anatomical structure development	GO:0048856	0.776	0.885	0	-0.44	7.43838	-0.810067	Os10g0100300|1.548107241	1	893	35	21379	http://www.ebi.ac.uk/QuickGO/GTerm?id=GO:0048856	[]
5	5	cellular protein metabolic process	GO:0044267	0.792	0.901	-0.1	-0.54	7.43838	-0.810067	OJ1281_H05.4|0.609299551;P0408C03.28|0.609299551;OSJNBa0018H09.6|1.510168916;B1331F11.9|2.356221481;rps14|0.63355226;OJ1523_A02.2|1.510168916	6	4582	35	21379	http://www.ebi.ac.uk/QuickGO/GTerm?id=GO:0044267	[]
4	4	multicellular organism development	GO:0007275	0.805	0.914	0	-0.44	7.43838	-0.810067	Os10g0100300|1.548107241	1	976	35	21379	http://www.ebi.ac.uk/QuickGO/GTerm?id=GO:0007275	[]
3	3	single-multicellular organism process	GO:0044707	0.808	0.914	0	-0.44	7.43838	-0.810067	Os10g0100300|1.548107241	1	985	35	21379	http://www.ebi.ac.uk/QuickGO/GTerm?id=GO:0044707	[]
5	4,5	regulation of macromolecule metabolic process	GO:0060255	0.814	0.918	0.6	0.19	7.43838	-0.810067	Os07g0657900|1.528635399;OJ1115_D03.25|1.688626602;OSJNBa0026J14.15|1.556946602	3	2592	35	21379	http://www.ebi.ac.uk/QuickGO/GTerm?id=GO:0060255	[]
3	3	single-organism developmental process	GO:0044767	0.828	0.931	0	-0.44	7.43838	-0.810067	Os10g0100300|1.548107241	1	1049	35	21379	http://www.ebi.ac.uk/QuickGO/GTerm?id=GO:0044767	[]
4	4	nucleobase-containing compound metabolic process	GO:0006139	0.837	0.935	1.59	1.22	7.43838	-0.810067	P0569E11.38|1.695365932;Os10g0100300|1.548107241;B1267B06.4|1.514566225;OJ1115_D03.25|1.688626602;P0556B08.18|1.564395211;OSJNBa0026J14.15|1.556946602;B1331F11.9|2.356221481	7	5520	35	21379	http://www.ebi.ac.uk/QuickGO/GTerm?id=GO:0006139	[]
2	2	developmental process	GO:0032502	0.837	0.935	0	-0.44	7.43838	-0.810067	Os10g0100300|1.548107241	1	1080	35	21379	http://www.ebi.ac.uk/QuickGO/GTerm?id=GO:0032502	[]
2	2	multicellular organismal process	GO:0032501	0.848	0.944	0	-0.44	7.43838	-0.810067	Os10g0100300|1.548107241	1	1119	35	21379	http://www.ebi.ac.uk/QuickGO/GTerm?id=GO:0032501	[]
5	5	heterocycle biosynthetic process	GO:0018130	0.856	0.951	0.58	0.16	7.43838	-0.810067	PDX11|1.581402095;Os07g0657900|1.528635399;OSJNBa0026J14.15|1.556946602	3	2809	35	21379	http://www.ebi.ac.uk/QuickGO/GTerm?id=GO:0018130	[]
5	5	aromatic compound biosynthetic process	GO:0019438	0.866	0.959	0.58	0.16	7.43838	-0.810067	PDX11|1.581402095;Os07g0657900|1.528635399;OSJNBa0026J14.15|1.556946602	3	2868	35	21379	http://www.ebi.ac.uk/QuickGO/GTerm?id=GO:0019438	[]
4	4	organelle organization	GO:0006996	0.87	0.96	0	-0.44	7.43838	-0.810067	Os07g0657900|1.528635399	1	1209	35	21379	http://www.ebi.ac.uk/QuickGO/GTerm?id=GO:0006996	[]
5	5	organic cyclic compound biosynthetic process	GO:1901362	0.884	0.964	0.58	0.16	7.43838	-0.810067	PDX11|1.581402095;Os07g0657900|1.528635399;OSJNBa0026J14.15|1.556946602	3	2979	35	21379	http://www.ebi.ac.uk/QuickGO/GTerm?id=GO:1901362	[]
6	6	regulation of cellular macromolecule biosynthetic process	GO:2000112	0.887	0.964	0.38	-0.04	7.43838	-0.810067	Os07g0657900|1.528635399;OSJNBa0026J14.15|1.556946602	2	2193	35	21379	http://www.ebi.ac.uk/QuickGO/GTerm?id=GO:2000112	[]
4	4	macromolecule metabolic process	GO:0043170	0.889	0.964	2.96	2.65	7.43838	-0.810067	OJ1281_H05.4|0.609299551;SSII-1|1.504316302;P0408C03.28|0.609299551;P0569E11.38|1.695365932;OSJNBa0018H09.6|1.510168916;Os07g0657900|1.528635399;Os10g0100300|1.548107241;Os09g0249900|1.551015731;OJ1115_D03.25|1.688626602;OSJNBa0026J14.15|1.556946602;B1331F11.9|2.356221481;Cht5|1.606059278;rps14|0.63355226;OJ1523_A02.2|1.510168916	14	10448	35	21379	http://www.ebi.ac.uk/QuickGO/GTerm?id=GO:0043170	[]
6	5,6	regulation of macromolecule biosynthetic process	GO:0010556	0.89	0.964	0.38	-0.04	7.43838	-0.810067	Os07g0657900|1.528635399;OSJNBa0026J14.15|1.556946602	2	2209	35	21379	http://www.ebi.ac.uk/QuickGO/GTerm?id=GO:0010556	[]
5	5	regulation of cellular biosynthetic process	GO:0031326	0.891	0.964	0.38	-0.04	7.43838	-0.810067	Os07g0657900|1.528635399;OSJNBa0026J14.15|1.556946602	2	2218	35	21379	http://www.ebi.ac.uk/QuickGO/GTerm?id=GO:0031326	[]
2	2	cellular component organization or biogenesis	GO:0071840	0.892	0.964	0.56	0.14	7.43838	-0.810067	Os07g0657900|1.528635399;B1331F11.9|2.356221481	2	2226	35	21379	http://www.ebi.ac.uk/QuickGO/GTerm?id=GO:0071840	[]
4	4	regulation of biosynthetic process	GO:0009889	0.892	0.964	0.38	-0.04	7.43838	-0.810067	Os07g0657900|1.528635399;OSJNBa0026J14.15|1.556946602	2	2227	35	21379	http://www.ebi.ac.uk/QuickGO/GTerm?id=GO:0009889	[]
4	4	regulation of nitrogen compound metabolic process	GO:0051171	0.896	0.966	0.38	-0.04	7.43838	-0.810067	Os07g0657900|1.528635399;OSJNBa0026J14.15|1.556946602	2	2254	35	21379	http://www.ebi.ac.uk/QuickGO/GTerm?id=GO:0051171	[]
3	2,3	regulation of biological process	GO:0050789	0.9	0.966	1.17	0.78	7.43838	-0.810067	Os07g0657900|1.528635399;Os09g0249900|1.551015731;OJ1115_D03.25|1.688626602;OSJNBa0026J14.15|1.556946602;B1331F11.9|2.356221481	5	4609	35	21379	http://www.ebi.ac.uk/QuickGO/GTerm?id=GO:0050789	[]
6	5,6	regulation of gene expression	GO:0010468	0.902	0.966	0.42	0	7.43838	-0.810067	OJ1115_D03.25|1.688626602;OSJNBa0026J14.15|1.556946602	2	2292	35	21379	http://www.ebi.ac.uk/QuickGO/GTerm?id=GO:0010468	[]
4	3,4	signal transduction	GO:0007165	0.919	0.979	0	-0.44	7.43838	-0.810067	B1331F11.9|2.356221481	1	1483	35	21379	http://www.ebi.ac.uk/QuickGO/GTerm?id=GO:0007165	[]
3	3	single organism signaling	GO:0044700	0.922	0.979	0	-0.44	7.43838	-0.810067	B1331F11.9|2.356221481	1	1501	35	21379	http://www.ebi.ac.uk/QuickGO/GTerm?id=GO:0044700	[]
2	2	signaling	GO:0023052	0.922	0.979	0	-0.44	7.43838	-0.810067	B1331F11.9|2.356221481	1	1503	35	21379	http://www.ebi.ac.uk/QuickGO/GTerm?id=GO:0023052	[]
2	2	biological regulation	GO:0065007	0.93	0.98	1.17	0.78	7.43838	-0.810067	Os07g0657900|1.528635399;Os09g0249900|1.551015731;OJ1115_D03.25|1.688626602;OSJNBa0026J14.15|1.556946602;B1331F11.9|2.356221481	5	4908	35	21379	http://www.ebi.ac.uk/QuickGO/GTerm?id=GO:0065007	[]
4	4	regulation of primary metabolic process	GO:0080090	0.93	0.98	0.38	-0.04	7.43838	-0.810067	Os07g0657900|1.528635399;OSJNBa0026J14.15|1.556946602	2	2519	35	21379	http://www.ebi.ac.uk/QuickGO/GTerm?id=GO:0080090	[]
5	4,5	regulation of cellular metabolic process	GO:0031323	0.931	0.98	0.38	-0.04	7.43838	-0.810067	Os07g0657900|1.528635399;OSJNBa0026J14.15|1.556946602	2	2537	35	21379	http://www.ebi.ac.uk/QuickGO/GTerm?id=GO:0031323	[]
5	5	nucleic acid metabolic process	GO:0090304	0.935	0.981	1.21	0.83	7.43838	-0.810067	P0569E11.38|1.695365932;Os10g0100300|1.548107241;OJ1115_D03.25|1.688626602;OSJNBa0026J14.15|1.556946602;B1331F11.9|2.356221481	5	4975	35	21379	http://www.ebi.ac.uk/QuickGO/GTerm?id=GO:0090304	[]
3	3	cell communication	GO:0007154	0.939	0.981	0	-0.44	7.43838	-0.810067	B1331F11.9|2.356221481	1	1643	35	21379	http://www.ebi.ac.uk/QuickGO/GTerm?id=GO:0007154	[]
4	4	protein metabolic process	GO:0019538	0.941	0.981	-0.1	-0.54	7.43838	-0.810067	OJ1281_H05.4|0.609299551;P0408C03.28|0.609299551;OSJNBa0018H09.6|1.510168916;B1331F11.9|2.356221481;rps14|0.63355226;OJ1523_A02.2|1.510168916	6	5783	35	21379	http://www.ebi.ac.uk/QuickGO/GTerm?id=GO:0019538	[]
3	3	cellular component organization	GO:0016043	0.97	0.995	0	-0.44	7.43838	-0.810067	Os07g0657900|1.528635399	1	2035	35	21379	http://www.ebi.ac.uk/QuickGO/GTerm?id=GO:0016043	[]
7	6,7	regulation of transcription, DNA-templated	GO:0006355	0.971	0.995	0	-0.44	7.43838	-0.810067	OSJNBa0026J14.15|1.556946602	1	2048	35	21379	http://www.ebi.ac.uk/QuickGO/GTerm?id=GO:0006355	[]
9	7,8,9	regulation of nucleic acid-templated transcription	GO:1903506	0.971	0.995	0	-0.44	7.43838	-0.810067	OSJNBa0026J14.15|1.556946602	1	2064	35	21379	http://www.ebi.ac.uk/QuickGO/GTerm?id=GO:1903506	[]
6	6	regulation of RNA biosynthetic process	GO:2001141	0.971	0.995	0	-0.44	7.43838	-0.810067	OSJNBa0026J14.15|1.556946602	1	2064	35	21379	http://www.ebi.ac.uk/QuickGO/GTerm?id=GO:2001141	[]
7	5,6,7	regulation of RNA metabolic process	GO:0051252	0.972	0.995	0	-0.44	7.43838	-0.810067	OSJNBa0026J14.15|1.556946602	1	2075	35	21379	http://www.ebi.ac.uk/QuickGO/GTerm?id=GO:0051252	[]
5	5	regulation of nucleobase-containing compound metabolic process	GO:0019219	0.975	0.995	0	-0.44	7.43838	-0.810067	OSJNBa0026J14.15|1.556946602	1	2134	35	21379	http://www.ebi.ac.uk/QuickGO/GTerm?id=GO:0019219	[]
3	3	regulation of cellular process	GO:0050794	0.977	0.995	0.75	0.34	7.43838	-0.810067	Os07g0657900|1.528635399;OSJNBa0026J14.15|1.556946602;B1331F11.9|2.356221481	3	4160	35	21379	http://www.ebi.ac.uk/QuickGO/GTerm?id=GO:0050794	[]
6	6	transcription, DNA-templated	GO:0006351	0.98	0.995	0	-0.44	7.43838	-0.810067	OSJNBa0026J14.15|1.556946602	1	2263	35	21379	http://www.ebi.ac.uk/QuickGO/GTerm?id=GO:0006351	[]
8	7,8	nucleic acid-templated transcription	GO:0097659	0.981	0.995	0	-0.44	7.43838	-0.810067	OSJNBa0026J14.15|1.556946602	1	2280	35	21379	http://www.ebi.ac.uk/QuickGO/GTerm?id=GO:0097659	[]
7	6,7	RNA biosynthetic process	GO:0032774	0.981	0.995	0	-0.44	7.43838	-0.810067	OSJNBa0026J14.15|1.556946602	1	2286	35	21379	http://www.ebi.ac.uk/QuickGO/GTerm?id=GO:0032774	[]
5	5	macromolecule modification	GO:0043412	0.985	0.996	0.56	0.15	7.43838	-0.810067	Os10g0100300|1.548107241;B1331F11.9|2.356221481	2	3487	35	21379	http://www.ebi.ac.uk/QuickGO/GTerm?id=GO:0043412	[]
5	5	nucleobase-containing compound biosynthetic process	GO:0034654	0.989	0.996	0	-0.44	7.43838	-0.810067	OSJNBa0026J14.15|1.556946602	1	2578	35	21379	http://www.ebi.ac.uk/QuickGO/GTerm?id=GO:0034654	[]
6	6	phosphorylation	GO:0016310	0.991	0.996	0	-0.44	7.43838	-0.810067	P0556B08.18|1.564395211	1	2688	35	21379	http://www.ebi.ac.uk/QuickGO/GTerm?id=GO:0016310	[]
6	6	cellular protein modification process	GO:0006464	0.997	0.997	0	-0.44	7.43838	-0.810067	B1331F11.9|2.356221481	1	3263	35	21379	http://www.ebi.ac.uk/QuickGO/GTerm?id=GO:0006464	[]
5	5	protein modification process	GO:0036211	0.997	0.997	0	-0.44	7.43838	-0.810067	B1331F11.9|2.356221481	1	3263	35	21379	http://www.ebi.ac.uk/QuickGO/GTerm?id=GO:0036211	[]

## Sheet: LDG-LC(MF)
maxLevel	levels	GO_Name	GO_ID	Pvalue	Pvalue_adjusted	Genes	Count	Pop_Hit	List_Total	Background_Genes	URL
3	3	lyase activity	GO:0016829	4.95e-05	0.00281	rbcL|1.509660852;PDX11|1.581402095;GLX-I|3.434044391;P0556B08.18|1.564395211;B1131G08.12|1.514196379;OSJNBa0057D11.22|1.514196379	6	438	35	22771	http://www.ebi.ac.uk/QuickGO/GTerm?id=GO:0016829						0.171429
4	4	carbon-carbon lyase activity	GO:0016830	6.01e-05	0.00281	rbcL|1.509660852;P0556B08.18|1.564395211;B1131G08.12|1.514196379;OSJNBa0057D11.22|1.514196379	4	139	35	22771	http://www.ebi.ac.uk/QuickGO/GTerm?id=GO:0016830						0.114286
7	7	phosphoenolpyruvate carboxylase activity	GO:0008964	6.39e-05	0.00281	B1131G08.12|1.514196379;OSJNBa0057D11.22|1.514196379	2	8	35	22771	http://www.ebi.ac.uk/QuickGO/GTerm?id=GO:0008964						0.0571429
6	6	phosphoenolpyruvate carboxykinase activity	GO:0004611	0.000177	0.00585	B1131G08.12|1.514196379;OSJNBa0057D11.22|1.514196379	2	13	35	22771	http://www.ebi.ac.uk/QuickGO/GTerm?id=GO:0004611						0.0571429
5	5	carboxy-lyase activity	GO:0016831	0.000357	0.00799	rbcL|1.509660852;B1131G08.12|1.514196379;OSJNBa0057D11.22|1.514196379	3	90	35	22771	http://www.ebi.ac.uk/QuickGO/GTerm?id=GO:0016831						0.0857143
3	3	oxidoreductase activity	GO:0016491	0.000363	0.00799	rbcL|1.509660852;Os07g0143000|1.634756293;GLU|1.539193233;Os07g0657900|1.528635399;OSJNBb0060J21.2|1.938341132;Os09g0249900|1.551015731;OJ1225_F07.1|1.556162291;CM-LOX1|1.556162291;APX8|1.585777735;BADH2|1.64848681;OSJNBa0082C09.13|0.64988213	11	2240	35	22771	http://www.ebi.ac.uk/QuickGO/GTerm?id=GO:0016491						0.314286
3	3	structural constituent of ribosome	GO:0003735	0.000547	0.0103	OJ1281_H05.4|0.609299551;P0408C03.28|0.609299551;OSJNBa0018H09.6|1.510168916;rps14|0.63355226;OJ1523_A02.2|1.510168916	5	443	35	22771	http://www.ebi.ac.uk/QuickGO/GTerm?id=GO:0003735						0.142857
4	4	oxidoreductase activity, acting on the CH-NH2 group of donors	GO:0016638	0.000729	0.012	GLU|1.539193233;OSJNBb0060J21.2|1.938341132	2	26	35	22771	http://www.ebi.ac.uk/QuickGO/GTerm?id=GO:0016638						0.0571429
2	2	structural molecule activity	GO:0005198	0.00102	0.015	OJ1281_H05.4|0.609299551;P0408C03.28|0.609299551;OSJNBa0018H09.6|1.510168916;rps14|0.63355226;OJ1523_A02.2|1.510168916	5	509	35	22771	http://www.ebi.ac.uk/QuickGO/GTerm?id=GO:0005198						0.142857
5	5	ferredoxin:thioredoxin reductase activity	GO:0030385	0.00154	0.0156	Os09g0249900|1.551015731	1	1	35	22771	http://www.ebi.ac.uk/QuickGO/GTerm?id=GO:0030385						0.0285714
6	6	glutamate synthase (ferredoxin) activity	GO:0016041	0.00154	0.0156	GLU|1.539193233	1	1	35	22771	http://www.ebi.ac.uk/QuickGO/GTerm?id=GO:0016041						0.0285714
5	5	oxidoreductase activity, acting on the CH-NH2 group of donors, iron-sulfur protein as acceptor	GO:0016643	0.00154	0.0156	GLU|1.539193233	1	1	35	22771	http://www.ebi.ac.uk/QuickGO/GTerm?id=GO:0016643						0.0285714
5	5	oxidoreductase activity, acting on single donors with incorporation of molecular oxygen, incorporation of two atoms of oxygen	GO:0016702	0.0029	0.0239	OJ1225_F07.1|1.556162291;CM-LOX1|1.556162291	2	52	35	22771	http://www.ebi.ac.uk/QuickGO/GTerm?id=GO:0016702						0.0571429
5	5	phytoene dehydrogenase activity	GO:0016166	0.00307	0.0239	CM-LOX1|1.556162291	1	2	35	22771	http://www.ebi.ac.uk/QuickGO/GTerm?id=GO:0016166						0.0285714
6	6	pyridoxal 5'-phosphate synthase (glutamine hydrolysing) activity	GO:0036381	0.00307	0.0239	PDX11|1.581402095	1	2	35	22771	http://www.ebi.ac.uk/QuickGO/GTerm?id=GO:0036381						0.0285714
7	7	betaine-aldehyde dehydrogenase activity	GO:0008802	0.00307	0.0239	BADH2|1.64848681	1	2	35	22771	http://www.ebi.ac.uk/QuickGO/GTerm?id=GO:0008802						0.0285714
9	9	sucrose-phosphate phosphatase activity	GO:0050307	0.0046	0.0304	SPP2|1.636729243	1	3	35	22771	http://www.ebi.ac.uk/QuickGO/GTerm?id=GO:0050307						0.0285714
5	5	glutamate synthase activity	GO:0015930	0.0046	0.0304	GLU|1.539193233	1	3	35	22771	http://www.ebi.ac.uk/QuickGO/GTerm?id=GO:0015930						0.0285714
6	3,6	thioredoxin-disulfide reductase activity	GO:0004791	0.0046	0.0304	Os07g0657900|1.528635399	1	3	35	22771	http://www.ebi.ac.uk/QuickGO/GTerm?id=GO:0004791						0.0285714
4	4	oxidoreductase activity, acting on single donors with incorporation of molecular oxygen	GO:0016701	0.00594	0.0368	OJ1225_F07.1|1.556162291;CM-LOX1|1.556162291	2	75	35	22771	http://www.ebi.ac.uk/QuickGO/GTerm?id=GO:0016701
7	7	starch synthase activity	GO:0009011	0.00613	0.0368	SSII-1|1.504316302	1	4	35	22771	http://www.ebi.ac.uk/QuickGO/GTerm?id=GO:0009011
2	2	antioxidant activity	GO:0016209	0.00751	0.0405	Os07g0657900|1.528635399;APX8|1.585777735;OSJNBa0082C09.13|0.64988213	3	262	35	22771	http://www.ebi.ac.uk/QuickGO/GTerm?id=GO:0016209
5	5	oxidoreductase activity, acting on the CH-NH2 group of donors, NAD or NADP as acceptor	GO:0016639	0.00766	0.0405	OSJNBb0060J21.2|1.938341132	1	5	35	22771	http://www.ebi.ac.uk/QuickGO/GTerm?id=GO:0016639
6	6	linoleate 13S-lipoxygenase activity	GO:0016165	0.00766	0.0405	CM-LOX1|1.556162291	1	5	35	22771	http://www.ebi.ac.uk/QuickGO/GTerm?id=GO:0016165
4	4	oxidoreductase activity, acting on iron-sulfur proteins as donors	GO:0016730	0.00919	0.0449	Os09g0249900|1.551015731	1	6	35	22771	http://www.ebi.ac.uk/QuickGO/GTerm?id=GO:0016730
5	5	lactoylglutathione lyase activity	GO:0004462	0.00919	0.0449	GLX-I|3.434044391	1	6	35	22771	http://www.ebi.ac.uk/QuickGO/GTerm?id=GO:0004462
5	5	3 iron, 4 sulfur cluster binding	GO:0051538	0.0107	0.0505	GLU|1.539193233	1	7	35	22771	http://www.ebi.ac.uk/QuickGO/GTerm?id=GO:0051538
4	4	L-ascorbate peroxidase activity	GO:0016688	0.0122	0.0557	APX8|1.585777735	1	8	35	22771	http://www.ebi.ac.uk/QuickGO/GTerm?id=GO:0016688
6	6	aldehyde dehydrogenase (NAD) activity	GO:0004029	0.0138	0.0605	BADH2|1.64848681	1	9	35	22771	http://www.ebi.ac.uk/QuickGO/GTerm?id=GO:0004029
2	2	catalytic activity	GO:0003824	0.0165	0.0671	SSII-1|1.504316302;rbcL|1.509660852;Os03g0151800|1.504098743;P0569E11.38|1.695365932;Os07g0143000|1.634756293;GLU|1.539193233;PDX11|1.581402095;Os07g0657900|1.528635399;Os03g0827700|1.717375771;P0003B09.29|1.567035634;OSJNBb0060J21.2|1.938341132;GLX-I|3.434044391;Os09g0249900|1.551015731;OJ1115_D03.25|1.688626602;P0435B05.25|1.688626602;OJ1225_F07.1|1.556162291;CM-LOX1|1.556162291;P0556B08.18|1.5…	27	13301	35	22771	http://www.ebi.ac.uk/QuickGO/GTerm?id=GO:0003824
8	8	sugar-phosphatase activity	GO:0050308	0.0183	0.0671	SPP2|1.636729243	1	12	35	22771	http://www.ebi.ac.uk/QuickGO/GTerm?id=GO:0050308
6	6	ribulose-bisphosphate carboxylase activity	GO:0016984	0.0183	0.0671	rbcL|1.509660852	1	12	35	22771	http://www.ebi.ac.uk/QuickGO/GTerm?id=GO:0016984
9	9	ribonuclease T2 activity	GO:0033897	0.0183	0.0671	P0569E11.38|1.695365932	1	12	35	22771	http://www.ebi.ac.uk/QuickGO/GTerm?id=GO:0033897
4	4	peptide binding	GO:0042277	0.0183	0.0671	B1331F11.9|2.356221481	1	12	35	22771	http://www.ebi.ac.uk/QuickGO/GTerm?id=GO:0042277
6	6	fructose-bisphosphate aldolase activity	GO:0004332	0.0183	0.0671	P0556B08.18|1.564395211	1	12	35	22771	http://www.ebi.ac.uk/QuickGO/GTerm?id=GO:0004332
8	7,8	glycogen (starch) synthase activity	GO:0004373	0.0213	0.0735	SSII-1|1.504316302	1	14	35	22771	http://www.ebi.ac.uk/QuickGO/GTerm?id=GO:0004373
8	8	GTPase activity	GO:0003924	0.0225	0.0735	OJ1115_D03.25|1.688626602;P0435B05.25|1.688626602	2	151	35	22771	http://www.ebi.ac.uk/QuickGO/GTerm?id=GO:0003924
8	8	endoribonuclease activity, producing 3'-phosphomonoesters	GO:0016892	0.0228	0.0735	P0569E11.38|1.695365932	1	15	35	22771	http://www.ebi.ac.uk/QuickGO/GTerm?id=GO:0016892
7	7	endonuclease activity, active with either ribo- or deoxyribonucleic acids and producing 3'-phosphomonoesters	GO:0016894	0.0228	0.0735	P0569E11.38|1.695365932	1	15	35	22771	http://www.ebi.ac.uk/QuickGO/GTerm?id=GO:0016894
3	3	drug binding	GO:0008144	0.0228	0.0735	B1331F11.9|2.356221481	1	15	35	22771	http://www.ebi.ac.uk/QuickGO/GTerm?id=GO:0008144
4	4	chitin binding	GO:0008061	0.0243	0.0747	Cht5|1.606059278	1	16	35	22771	http://www.ebi.ac.uk/QuickGO/GTerm?id=GO:0008061
3	3	amide binding	GO:0033218	0.0243	0.0747	B1331F11.9|2.356221481	1	16	35	22771	http://www.ebi.ac.uk/QuickGO/GTerm?id=GO:0033218
4	4	iron-sulfur cluster binding	GO:0051536	0.0299	0.0851	GLU|1.539193233;Os09g0249900|1.551015731	2	176	35	22771	http://www.ebi.ac.uk/QuickGO/GTerm?id=GO:0051536
3	3	metal cluster binding	GO:0051540	0.0299	0.0851	GLU|1.539193233;Os09g0249900|1.551015731	2	176	35	22771	http://www.ebi.ac.uk/QuickGO/GTerm?id=GO:0051540
5	5	aldehyde-lyase activity	GO:0016832	0.0303	0.0851	P0556B08.18|1.564395211	1	20	35	22771	http://www.ebi.ac.uk/QuickGO/GTerm?id=GO:0016832
4	4	carbon-sulfur lyase activity	GO:0016846	0.0303	0.0851	GLX-I|3.434044391	1	20	35	22771	http://www.ebi.ac.uk/QuickGO/GTerm?id=GO:0016846
6	6	magnesium ion binding	GO:0000287	0.0338	0.0928	rbcL|1.509660852;SPP2|1.636729243	2	188	35	22771	http://www.ebi.ac.uk/QuickGO/GTerm?id=GO:0000287
3	3	electron transporter, transferring electrons within the cyclic electron transport pathway of photosynthesis activity	GO:0045156	0.0363	0.0977	B1267B06.4|1.514566225	1	24	35	22771	http://www.ebi.ac.uk/QuickGO/GTerm?id=GO:0045156
5	5	amine-lyase activity	GO:0016843	0.0392	0.104	PDX11|1.581402095	1	26	35	22771	http://www.ebi.ac.uk/QuickGO/GTerm?id=GO:0016843
7	7	carbohydrate phosphatase activity	GO:0019203	0.0407	0.105	SPP2|1.636729243	1	27	35	22771	http://www.ebi.ac.uk/QuickGO/GTerm?id=GO:0019203
5	5	oxidoreductase activity, acting on a sulfur group of donors, NAD(P) as acceptor	GO:0016668	0.0422	0.107	Os07g0657900|1.528635399	1	28	35	22771	http://www.ebi.ac.uk/QuickGO/GTerm?id=GO:0016668
4	4	dioxygenase activity	GO:0051213	0.0431	0.107	OJ1225_F07.1|1.556162291;CM-LOX1|1.556162291	2	215	35	22771	http://www.ebi.ac.uk/QuickGO/GTerm?id=GO:0051213
5	5	oxidoreductase activity, acting on a sulfur group of donors, disulfide as acceptor	GO:0016671	0.0437	0.107	Os07g0657900|1.528635399	1	29	35	22771	http://www.ebi.ac.uk/QuickGO/GTerm?id=GO:0016671
2	2	electron carrier activity	GO:0009055	0.0509	0.122	B1267B06.4|1.514566225;Os09g0249900|1.551015731	2	236	35	22771	http://www.ebi.ac.uk/QuickGO/GTerm?id=GO:0009055
3	3	peroxidase activity	GO:0004601	0.0524	0.124	APX8|1.585777735;OSJNBa0082C09.13|0.64988213	2	240	35	22771	http://www.ebi.ac.uk/QuickGO/GTerm?id=GO:0004601
4	4	oxidoreductase activity, acting on peroxide as acceptor	GO:0016684	0.0536	0.124	APX8|1.585777735;OSJNBa0082C09.13|0.64988213	2	243	35	22771	http://www.ebi.ac.uk/QuickGO/GTerm?id=GO:0016684
6	6	chitinase activity	GO:0004568	0.0597	0.136	Cht5|1.606059278	1	40	35	22771	http://www.ebi.ac.uk/QuickGO/GTerm?id=GO:0004568
4	4	enzyme activator activity	GO:0008047	0.0641	0.143	Os07g0657900|1.528635399	1	43	35	22771	http://www.ebi.ac.uk/QuickGO/GTerm?id=GO:0008047
4	4	carbon-nitrogen lyase activity	GO:0016840	0.0698	0.154	PDX11|1.581402095	1	47	35	22771	http://www.ebi.ac.uk/QuickGO/GTerm?id=GO:0016840
6	6	GTP binding	GO:0005525	0.0784	0.165	OJ1115_D03.25|1.688626602;P0435B05.25|1.688626602	2	302	35	22771	http://www.ebi.ac.uk/QuickGO/GTerm?id=GO:0005525
7	6,7	guanyl ribonucleotide binding	GO:0032561	0.0784	0.165	OJ1115_D03.25|1.688626602;P0435B05.25|1.688626602	2	302	35	22771	http://www.ebi.ac.uk/QuickGO/GTerm?id=GO:0032561
6	6	guanyl nucleotide binding	GO:0019001	0.0788	0.165	OJ1115_D03.25|1.688626602;P0435B05.25|1.688626602	2	303	35	22771	http://www.ebi.ac.uk/QuickGO/GTerm?id=GO:0019001
5	5	metal ion binding	GO:0046872	0.0819	0.169	P0046H10.37-1|1.506330705;rbcL|1.509660852;GLU|1.539193233;Os03g0827700|1.717375771;B1267B06.4|1.514566225;GLX-I|3.434044391;Os09g0249900|1.551015731;OJ1225_F07.1|1.556162291;CM-LOX1|1.556162291;APX8|1.585777735;SPP2|1.636729243;OSJNBa0082C09.13|0.64988213	12	5190	35	22771	http://www.ebi.ac.uk/QuickGO/GTerm?id=GO:0046872
4	4	cation binding	GO:0043169	0.084	0.171	P0046H10.37-1|1.506330705;rbcL|1.509660852;GLU|1.539193233;Os03g0827700|1.717375771;B1267B06.4|1.514566225;GLX-I|3.434044391;Os09g0249900|1.551015731;OJ1225_F07.1|1.556162291;CM-LOX1|1.556162291;APX8|1.585777735;SPP2|1.636729243;OSJNBa0082C09.13|0.64988213	12	5211	35	22771	http://www.ebi.ac.uk/QuickGO/GTerm?id=GO:0043169
4	4	identical protein binding	GO:0042802	0.0883	0.174	Os07g0657900|1.528635399	1	60	35	22771	http://www.ebi.ac.uk/QuickGO/GTerm?id=GO:0042802
5	5	oxidoreductase activity, acting on the aldehyde or oxo group of donors, NAD or NADP as acceptor	GO:0016620	0.0883	0.174	BADH2|1.64848681	1	60	35	22771	http://www.ebi.ac.uk/QuickGO/GTerm?id=GO:0016620
5	5	4 iron, 4 sulfur cluster binding	GO:0051539	0.0897	0.174	Os09g0249900|1.551015731	1	61	35	22771	http://www.ebi.ac.uk/QuickGO/GTerm?id=GO:0051539
6	6	rRNA binding	GO:0019843	0.0953	0.182	rps14|0.63355226	1	65	35	22771	http://www.ebi.ac.uk/QuickGO/GTerm?id=GO:0019843
5	5	peptidyl-prolyl cis-trans isomerase activity	GO:0003755	0.101	0.19	B1331F11.9|2.356221481	1	69	35	22771	http://www.ebi.ac.uk/QuickGO/GTerm?id=GO:0003755
4	4	cis-trans isomerase activity	GO:0016859	0.104	0.193	B1331F11.9|2.356221481	1	71	35	22771	http://www.ebi.ac.uk/QuickGO/GTerm?id=GO:0016859
4	4	oxidoreductase activity, acting on the CH-CH group of donors	GO:0016627	0.106	0.195	CM-LOX1|1.556162291	1	73	35	22771	http://www.ebi.ac.uk/QuickGO/GTerm?id=GO:0016627
4	4	oxidoreductase activity, acting on the aldehyde or oxo group of donors	GO:0016903	0.113	0.205	BADH2|1.64848681	1	78	35	22771	http://www.ebi.ac.uk/QuickGO/GTerm?id=GO:0016903
5	5	RNA binding	GO:0003723	0.116	0.206	P0569E11.38|1.695365932;Os03g0827700|1.717375771;rps14|0.63355226	3	776	35	22771	http://www.ebi.ac.uk/QuickGO/GTerm?id=GO:0003723
6	6	calcium ion binding	GO:0005509	0.121	0.214	P0046H10.37-1|1.506330705;B1267B06.4|1.514566225	2	392	35	22771	http://www.ebi.ac.uk/QuickGO/GTerm?id=GO:0005509
7	7	nucleoside-triphosphatase activity	GO:0017111	0.146	0.254	Os03g0827700|1.717375771;OJ1115_D03.25|1.688626602;P0435B05.25|1.688626602	3	864	35	22771	http://www.ebi.ac.uk/QuickGO/GTerm?id=GO:0017111
6	6	pyrophosphatase activity	GO:0016462	0.158	0.271	Os03g0827700|1.717375771;OJ1115_D03.25|1.688626602;P0435B05.25|1.688626602	3	897	35	22771	http://www.ebi.ac.uk/QuickGO/GTerm?id=GO:0016462
5	5	hydrolase activity, acting on acid anhydrides, in phosphorus-containing anhydrides	GO:0016818	0.161	0.272	Os03g0827700|1.717375771;OJ1115_D03.25|1.688626602;P0435B05.25|1.688626602	3	904	35	22771	http://www.ebi.ac.uk/QuickGO/GTerm?id=GO:0016818
4	4	oxidoreductase activity, acting on NAD(P)H	GO:0016651	0.164	0.274	Os07g0657900|1.528635399	1	116	35	22771	http://www.ebi.ac.uk/QuickGO/GTerm?id=GO:0016651
4	4	hydrolase activity, acting on acid anhydrides	GO:0016817	0.166	0.274	Os03g0827700|1.717375771;OJ1115_D03.25|1.688626602;P0435B05.25|1.688626602	3	918	35	22771	http://www.ebi.ac.uk/QuickGO/GTerm?id=GO:0016817
4	4	oxidoreductase activity, acting on a sulfur group of donors	GO:0016667	0.183	0.298	Os07g0657900|1.528635399	1	131	35	22771	http://www.ebi.ac.uk/QuickGO/GTerm?id=GO:0016667
5	5	hydrolase activity, hydrolyzing O-glycosyl compounds	GO:0004553	0.204	0.328	P0660F12.19|0.600660235;Cht5|1.606059278	2	545	35	22771	http://www.ebi.ac.uk/QuickGO/GTerm?id=GO:0004553
5	5	flavin adenine dinucleotide binding	GO:0050660	0.227	0.361	Os07g0657900|1.528635399	1	167	35	22771	http://www.ebi.ac.uk/QuickGO/GTerm?id=GO:0050660
4	4	hydrolase activity, acting on glycosyl bonds	GO:0016798	0.253	0.395	P0660F12.19|0.600660235;Cht5|1.606059278	2	631	35	22771	http://www.ebi.ac.uk/QuickGO/GTerm?id=GO:0016798
7	6,7	UDP-glucosyltransferase activity	GO:0035251	0.254	0.395	SSII-1|1.504316302	1	190	35	22771	http://www.ebi.ac.uk/QuickGO/GTerm?id=GO:0035251
6	6	glucosyltransferase activity	GO:0046527	0.26	0.399	SSII-1|1.504316302	1	195	35	22771	http://www.ebi.ac.uk/QuickGO/GTerm?id=GO:0046527
8	8	helicase activity	GO:0004386	0.304	0.461	Os03g0827700|1.717375771	1	234	35	22771	http://www.ebi.ac.uk/QuickGO/GTerm?id=GO:0004386
5	5	heme binding	GO:0020037	0.331	0.496	APX8|1.585777735;OSJNBa0082C09.13|0.64988213	2	767	35	22771	http://www.ebi.ac.uk/QuickGO/GTerm?id=GO:0020037
3	3	ion binding	GO:0043167	0.349	0.517	P0046H10.37-1|1.506330705;rbcL|1.509660852;Os03g0151800|1.504098743;GLU|1.539193233;Os07g0657900|1.528635399;Os03g0827700|1.717375771;B1267B06.4|1.514566225;GLX-I|3.434044391;Os09g0249900|1.551015731;OJ1115_D03.25|1.688626602;P0435B05.25|1.688626602;OJ1225_F07.1|1.556162291;CM-LOX1|1.556162291;APX8|1.585777735;SPP2|1.636729243;OSJNBa0082C09.13|0.64988213	16	9363	35	22771	http://www.ebi.ac.uk/QuickGO/GTerm?id=GO:0043167
4	4	tetrapyrrole binding	GO:0046906	0.355	0.52	APX8|1.585777735;OSJNBa0082C09.13|0.64988213	2	809	35	22771	http://www.ebi.ac.uk/QuickGO/GTerm?id=GO:0046906
3	3	enzyme regulator activity	GO:0030234	0.359	0.52	Os07g0657900|1.528635399	1	287	35	22771	http://www.ebi.ac.uk/QuickGO/GTerm?id=GO:0030234
5	5	UDP-glycosyltransferase activity	GO:0008194	0.371	0.532	SSII-1|1.504316302	1	299	35	22771	http://www.ebi.ac.uk/QuickGO/GTerm?id=GO:0008194
6	6	phosphatase activity	GO:0016791	0.377	0.533	SPP2|1.636729243	1	306	35	22771	http://www.ebi.ac.uk/QuickGO/GTerm?id=GO:0016791
3	3	isomerase activity	GO:0016853	0.379	0.533	B1331F11.9|2.356221481	1	308	35	22771	http://www.ebi.ac.uk/QuickGO/GTerm?id=GO:0016853
2	2	molecular function regulator	GO:0098772	0.396	0.55	Os07g0657900|1.528635399	1	325	35	22771	http://www.ebi.ac.uk/QuickGO/GTerm?id=GO:0098772
3	3	hydrolase activity	GO:0016787	0.437	0.6	Os03g0151800|1.504098743;P0569E11.38|1.695365932;Os03g0827700|1.717375771;OJ1115_D03.25|1.688626602;P0435B05.25|1.688626602;P0660F12.19|0.600660235;SPP2|1.636729243;Cht5|1.606059278	8	4697	35	22771	http://www.ebi.ac.uk/QuickGO/GTerm?id=GO:0016787
5	5	phosphoric ester hydrolase activity	GO:0042578	0.441	0.6	SPP2|1.636729243	1	375	35	22771	http://www.ebi.ac.uk/QuickGO/GTerm?id=GO:0042578
7	7	endoribonuclease activity	GO:0004521	0.498	0.671	P0569E11.38|1.695365932	1	444	35	22771	http://www.ebi.ac.uk/QuickGO/GTerm?id=GO:0004521
4	4	coenzyme binding	GO:0050662	0.505	0.673	Os07g0657900|1.528635399	1	452	35	22771	http://www.ebi.ac.uk/QuickGO/GTerm?id=GO:0050662
6	6	ribonuclease activity	GO:0004540	0.513	0.677	P0569E11.38|1.695365932	1	463	35	22771	http://www.ebi.ac.uk/QuickGO/GTerm?id=GO:0004540
6	6	endonuclease activity	GO:0004519	0.543	0.71	P0569E11.38|1.695365932	1	504	35	22771	http://www.ebi.ac.uk/QuickGO/GTerm?id=GO:0004519
4	4	monooxygenase activity	GO:0004497	0.571	0.738	rbcL|1.509660852	1	543	35	22771	http://www.ebi.ac.uk/QuickGO/GTerm?id=GO:0004497
5	5	nuclease activity	GO:0004518	0.602	0.771	P0569E11.38|1.695365932	1	591	35	22771	http://www.ebi.ac.uk/QuickGO/GTerm?id=GO:0004518
3	3	cofactor binding	GO:0048037	0.619	0.778	Os07g0657900|1.528635399	1	619	35	22771	http://www.ebi.ac.uk/QuickGO/GTerm?id=GO:0048037
5	5	transferase activity, transferring hexosyl groups	GO:0016758	0.619	0.778	SSII-1|1.504316302	1	619	35	22771	http://www.ebi.ac.uk/QuickGO/GTerm?id=GO:0016758
4	4	hydrolase activity, acting on ester bonds	GO:0016788	0.637	0.794	P0569E11.38|1.695365932;SPP2|1.636729243	2	1386	35	22771	http://www.ebi.ac.uk/QuickGO/GTerm?id=GO:0016788
4	4	transferase activity, transferring glycosyl groups	GO:0016757	0.705	0.869	SSII-1|1.504316302	1	779	35	22771	http://www.ebi.ac.uk/QuickGO/GTerm?id=GO:0016757
2	2	binding	GO:0005488	0.76	0.929	P0046H10.37-1|1.506330705;rbcL|1.509660852;Os03g0151800|1.504098743;P0569E11.38|1.695365932;GLU|1.539193233;Os07g0657900|1.528635399;Os03g0827700|1.717375771;B1267B06.4|1.514566225;GLX-I|3.434044391;Os09g0249900|1.551015731;OJ1115_D03.25|1.688626602;P0435B05.25|1.688626602;OJ1225_F07.1|1.556162291;CM-LOX1|1.556162291;OSJNBa0026J14.15|1.556946602;APX8|1.585777735;B1331F11.9|2.356221481;SPP2|1.6367…	21	14627	35	22771	http://www.ebi.ac.uk/QuickGO/GTerm?id=GO:0005488
3	3	carbohydrate derivative binding	GO:0097367	0.792	0.959	Os03g0151800|1.504098743;Os03g0827700|1.717375771;OJ1115_D03.25|1.688626602;P0435B05.25|1.688626602;Cht5|1.606059278	5	4157	35	22771	http://www.ebi.ac.uk/QuickGO/GTerm?id=GO:0097367
5	5	purine ribonucleoside triphosphate binding	GO:0035639	0.819	0.982	Os03g0151800|1.504098743;Os03g0827700|1.717375771;OJ1115_D03.25|1.688626602;P0435B05.25|1.688626602	4	3559	35	22771	http://www.ebi.ac.uk/QuickGO/GTerm?id=GO:0035639
4	4	anion binding	GO:0043168	0.864	0.982	Os03g0151800|1.504098743;Os07g0657900|1.528635399;Os03g0827700|1.717375771;OJ1115_D03.25|1.688626602;P0435B05.25|1.688626602	5	4606	35	22771	http://www.ebi.ac.uk/QuickGO/GTerm?id=GO:0043168
4	4	nucleotide binding	GO:0000166	0.887	0.982	Os03g0151800|1.504098743;Os07g0657900|1.528635399;Os03g0827700|1.717375771;OJ1115_D03.25|1.688626602;P0435B05.25|1.688626602	5	4792	35	22771	http://www.ebi.ac.uk/QuickGO/GTerm?id=GO:0000166
4	4	nucleoside phosphate binding	GO:1901265	0.887	0.982	Os03g0151800|1.504098743;Os07g0657900|1.528635399;Os03g0827700|1.717375771;OJ1115_D03.25|1.688626602;P0435B05.25|1.688626602	5	4792	35	22771	http://www.ebi.ac.uk/QuickGO/GTerm?id=GO:1901265
6	6	purine ribonucleoside binding	GO:0032550	0.895	0.982	Os03g0151800|1.504098743;Os03g0827700|1.717375771;OJ1115_D03.25|1.688626602;P0435B05.25|1.688626602	4	4075	35	22771	http://www.ebi.ac.uk/QuickGO/GTerm?id=GO:0032550
6	5,6	purine ribonucleotide binding	GO:0032555	0.895	0.982	Os03g0151800|1.504098743;Os03g0827700|1.717375771;OJ1115_D03.25|1.688626602;P0435B05.25|1.688626602	4	4075	35	22771	http://www.ebi.ac.uk/QuickGO/GTerm?id=GO:0032555
5	5	purine nucleoside binding	GO:0001883	0.895	0.982	Os03g0151800|1.504098743;Os03g0827700|1.717375771;OJ1115_D03.25|1.688626602;P0435B05.25|1.688626602	4	4075	35	22771	http://www.ebi.ac.uk/QuickGO/GTerm?id=GO:0001883
5	5	purine nucleotide binding	GO:0017076	0.896	0.982	Os03g0151800|1.504098743;Os03g0827700|1.717375771;OJ1115_D03.25|1.688626602;P0435B05.25|1.688626602	4	4081	35	22771	http://www.ebi.ac.uk/QuickGO/GTerm?id=GO:0017076
5	5	ribonucleoside binding	GO:0032549	0.896	0.982	Os03g0151800|1.504098743;Os03g0827700|1.717375771;OJ1115_D03.25|1.688626602;P0435B05.25|1.688626602	4	4088	35	22771	http://www.ebi.ac.uk/QuickGO/GTerm?id=GO:0032549
4	4	nucleoside binding	GO:0001882	0.897	0.982	Os03g0151800|1.504098743;Os03g0827700|1.717375771;OJ1115_D03.25|1.688626602;P0435B05.25|1.688626602	4	4090	35	22771	http://www.ebi.ac.uk/QuickGO/GTerm?id=GO:0001882
3	3	small molecule binding	GO:0036094	0.898	0.982	Os03g0151800|1.504098743;Os07g0657900|1.528635399;Os03g0827700|1.717375771;OJ1115_D03.25|1.688626602;P0435B05.25|1.688626602	5	4887	35	22771	http://www.ebi.ac.uk/QuickGO/GTerm?id=GO:0036094
4	4	ribonucleotide binding	GO:0032553	0.9	0.982	Os03g0151800|1.504098743;Os03g0827700|1.717375771;OJ1115_D03.25|1.688626602;P0435B05.25|1.688626602	4	4118	35	22771	http://www.ebi.ac.uk/QuickGO/GTerm?id=GO:0032553
3	3	protein binding	GO:0005515	0.961	0.999	Os07g0657900|1.528635399	1	2016	35	22771	http://www.ebi.ac.uk/QuickGO/GTerm?id=GO:0005515
6	6	ATP binding	GO:0005524	0.97	0.999	Os03g0151800|1.504098743;Os03g0827700|1.717375771	2	3266	35	22771	http://www.ebi.ac.uk/QuickGO/GTerm?id=GO:0005524
5	5	DNA binding	GO:0003677	0.979	0.999	OSJNBa0026J14.15|1.556946602	1	2391	35	22771	http://www.ebi.ac.uk/QuickGO/GTerm?id=GO:0003677
7	7	zinc ion binding	GO:0008270	0.982	0.999	Os03g0827700|1.717375771	1	2454	35	22771	http://www.ebi.ac.uk/QuickGO/GTerm?id=GO:0008270
7	6,7	adenyl ribonucleotide binding	GO:0032559	0.986	0.999	Os03g0151800|1.504098743;Os03g0827700|1.717375771	2	3782	35	22771	http://www.ebi.ac.uk/QuickGO/GTerm?id=GO:0032559
6	6	adenyl nucleotide binding	GO:0030554	0.986	0.999	Os03g0151800|1.504098743;Os03g0827700|1.717375771	2	3787	35	22771	http://www.ebi.ac.uk/QuickGO/GTerm?id=GO:0030554
4	4	nucleic acid binding	GO:0003676	0.987	0.999	P0569E11.38|1.695365932;Os03g0827700|1.717375771;OSJNBa0026J14.15|1.556946602;rps14|0.63355226	4	5702	35	22771	http://www.ebi.ac.uk/QuickGO/GTerm?id=GO:0003676
3	3	organic cyclic compound binding	GO:0097159	0.993	0.999	Os03g0151800|1.504098743;P0569E11.38|1.695365932;Os07g0657900|1.528635399;Os03g0827700|1.717375771;OJ1115_D03.25|1.688626602;P0435B05.25|1.688626602;OSJNBa0026J14.15|1.556946602;APX8|1.585777735;rps14|0.63355226;OSJNBa0082C09.13|0.64988213	10	10819	35	22771	http://www.ebi.ac.uk/QuickGO/GTerm?id=GO:0097159
3	3	heterocyclic compound binding	GO:1901363	0.993	0.999	Os03g0151800|1.504098743;P0569E11.38|1.695365932;Os07g0657900|1.528635399;Os03g0827700|1.717375771;OJ1115_D03.25|1.688626602;P0435B05.25|1.688626602;OSJNBa0026J14.15|1.556946602;APX8|1.585777735;rps14|0.63355226;OSJNBa0082C09.13|0.64988213	10	10819	35	22771	http://www.ebi.ac.uk/QuickGO/GTerm?id=GO:1901363
6	6	transition metal ion binding	GO:0046914	0.996	0.999	Os03g0827700|1.717375771	1	3289	35	22771	http://www.ebi.ac.uk/QuickGO/GTerm?id=GO:0046914
3	3	transferase activity	GO:0016740	0.999	0.999	SSII-1|1.504316302;P0003B09.29|1.567035634	2	5237	35	22771	http://www.ebi.ac.uk/QuickGO/GTerm?id=GO:0016740

## Sheet: LDG-LC(CC)
maxLevel	levels	GO_Name	GO_ID	Pvalue	Pvalue_adjusted	Genes	Count	Pop_Hit	List_Total	Background_Genes	URL
7	6,7	chloroplast	GO:0009507	2.8e-08	1.26e-06	SSII-1|1.504316302;rbcL|1.509660852;GLU|1.539193233;Os07g0657900|1.528635399;Os03g0827700|1.717375771;Os10g0100300|1.548107241;B1267B06.4|1.514566225;Os09g0249900|1.551015731;OJ1115_D03.25|1.688626602;CM-LOX1|1.556162291;APX8|1.585777735;rps14|0.63355226	12	1051	21	11949	http://www.ebi.ac.uk/QuickGO/GTerm?id=GO:0009507
6	5,6	plastid	GO:0009536	3.93e-08	1.26e-06	SSII-1|1.504316302;rbcL|1.509660852;GLU|1.539193233;Os07g0657900|1.528635399;Os03g0827700|1.717375771;Os10g0100300|1.548107241;B1267B06.4|1.514566225;Os09g0249900|1.551015731;OJ1115_D03.25|1.688626602;CM-LOX1|1.556162291;APX8|1.585777735;rps14|0.63355226	12	1083	21	11949	http://www.ebi.ac.uk/QuickGO/GTerm?id=GO:0009536
5	4,5	cytoplasmic part	GO:0044444	1.66e-07	3.53e-06	OJ1281_H05.4|0.609299551;SSII-1|1.504316302;P0408C03.28|0.609299551;rbcL|1.509660852;GLU|1.539193233;OSJNBa0018H09.6|1.510168916;Os07g0657900|1.528635399;Os03g0827700|1.717375771;Os10g0100300|1.548107241;B1267B06.4|1.514566225;Os09g0249900|1.551015731;OJ1115_D03.25|1.688626602;CM-LOX1|1.556162291;APX8|1.585777735;BADH2|1.64848681;B1331F11.9|2.356221481;rps14|0.63355226;OJ1523_A02.2|1.510168916	18	3562	21	11949	http://www.ebi.ac.uk/QuickGO/GTerm?id=GO:0044444
4	4	cytoplasm	GO:0005737	4.54e-06	7.26e-05	OJ1281_H05.4|0.609299551;SSII-1|1.504316302;P0408C03.28|0.609299551;rbcL|1.509660852;GLU|1.539193233;OSJNBa0018H09.6|1.510168916;Os07g0657900|1.528635399;Os03g0827700|1.717375771;Os10g0100300|1.548107241;B1267B06.4|1.514566225;Os09g0249900|1.551015731;OJ1115_D03.25|1.688626602;CM-LOX1|1.556162291;APX8|1.585777735;BADH2|1.64848681;B1331F11.9|2.356221481;rps14|0.63355226;OJ1523_A02.2|1.510168916	18	4344	21	11949	http://www.ebi.ac.uk/QuickGO/GTerm?id=GO:0005737
6	5,6	chloroplast part	GO:0044434	4.1e-05	0.000487	Os07g0657900|1.528635399;Os03g0827700|1.717375771;Os10g0100300|1.548107241;B1267B06.4|1.514566225;Os09g0249900|1.551015731;OJ1115_D03.25|1.688626602;APX8|1.585777735	7	584	21	11949	http://www.ebi.ac.uk/QuickGO/GTerm?id=GO:0044434
5	4,5	plastid part	GO:0044435	4.57e-05	0.000487	Os07g0657900|1.528635399;Os03g0827700|1.717375771;Os10g0100300|1.548107241;B1267B06.4|1.514566225;Os09g0249900|1.551015731;OJ1115_D03.25|1.688626602;APX8|1.585777735	7	594	21	11949	http://www.ebi.ac.uk/QuickGO/GTerm?id=GO:0044435
4	3,4	intracellular organelle	GO:0043229	0.000558	0.00473	OJ1281_H05.4|0.609299551;SSII-1|1.504316302;P0408C03.28|0.609299551;rbcL|1.509660852;GLU|1.539193233;OSJNBa0018H09.6|1.510168916;Os07g0657900|1.528635399;Os03g0827700|1.717375771;Os10g0100300|1.548107241;B1267B06.4|1.514566225;Os09g0249900|1.551015731;OJ1115_D03.25|1.688626602;CM-LOX1|1.556162291;APX8|1.585777735;BADH2|1.64848681;B1331F11.9|2.356221481;rps14|0.63355226;OJ1523_A02.2|1.510168916	18	5867	21	11949	http://www.ebi.ac.uk/QuickGO/GTerm?id=GO:0043229
2	2	organelle	GO:0043226	0.000591	0.00473	OJ1281_H05.4|0.609299551;SSII-1|1.504316302;P0408C03.28|0.609299551;rbcL|1.509660852;GLU|1.539193233;OSJNBa0018H09.6|1.510168916;Os07g0657900|1.528635399;Os03g0827700|1.717375771;Os10g0100300|1.548107241;B1267B06.4|1.514566225;Os09g0249900|1.551015731;OJ1115_D03.25|1.688626602;CM-LOX1|1.556162291;APX8|1.585777735;BADH2|1.64848681;B1331F11.9|2.356221481;rps14|0.63355226;OJ1523_A02.2|1.510168916	18	5889	21	11949	http://www.ebi.ac.uk/QuickGO/GTerm?id=GO:0043226
7	6,7	chloroplast envelope	GO:0009941	0.000897	0.00561	Os03g0827700|1.717375771;Os10g0100300|1.548107241;Os09g0249900|1.551015731;APX8|1.585777735	4	254	21	11949	http://www.ebi.ac.uk/QuickGO/GTerm?id=GO:0009941
7	6,7	chloroplast stroma	GO:0009570	0.000924	0.00561	Os07g0657900|1.528635399;Os03g0827700|1.717375771;Os09g0249900|1.551015731;OJ1115_D03.25|1.688626602	4	256	21	11949	http://www.ebi.ac.uk/QuickGO/GTerm?id=GO:0009570
6	5,6	plastid stroma	GO:0009532	0.00102	0.00561	Os07g0657900|1.528635399;Os03g0827700|1.717375771;Os09g0249900|1.551015731;OJ1115_D03.25|1.688626602	4	263	21	11949	http://www.ebi.ac.uk/QuickGO/GTerm?id=GO:0009532
6	5,6	plastid envelope	GO:0009526	0.00105	0.00561	Os03g0827700|1.717375771;Os10g0100300|1.548107241;Os09g0249900|1.551015731;APX8|1.585777735	4	265	21	11949	http://www.ebi.ac.uk/QuickGO/GTerm?id=GO:0009526
7	6,7	chloroplast thylakoid lumen	GO:0009543	0.00176	0.00783	B1267B06.4|1.514566225	1	1	21	11949	http://www.ebi.ac.uk/QuickGO/GTerm?id=GO:0009543
6	5,6	plastid thylakoid lumen	GO:0031978	0.00176	0.00783	B1267B06.4|1.514566225	1	1	21	11949	http://www.ebi.ac.uk/QuickGO/GTerm?id=GO:0031978
6	5,6	ribosome	GO:0005840	0.00184	0.00783	OJ1281_H05.4|0.609299551;P0408C03.28|0.609299551;OSJNBa0018H09.6|1.510168916;rps14|0.63355226;OJ1523_A02.2|1.510168916	5	526	21	11949	http://www.ebi.ac.uk/QuickGO/GTerm?id=GO:0005840
4	3,4	nitrite reductase complex [NAD(P)H]	GO:0009344	0.00351	0.014	B1267B06.4|1.514566225	1	2	21	11949	http://www.ebi.ac.uk/QuickGO/GTerm?id=GO:0009344
5	4,5	organelle envelope	GO:0031967	0.00725	0.027	Os03g0827700|1.717375771;Os10g0100300|1.548107241;Os09g0249900|1.551015731;APX8|1.585777735	4	452	21	11949	http://www.ebi.ac.uk/QuickGO/GTerm?id=GO:0031967
3	3	envelope	GO:0031975	0.00759	0.027	Os03g0827700|1.717375771;Os10g0100300|1.548107241;Os09g0249900|1.551015731;APX8|1.585777735	4	458	21	11949	http://www.ebi.ac.uk/QuickGO/GTerm?id=GO:0031975
4	4	intracellular ribonucleoprotein complex	GO:0030529	0.00833	0.0281	OJ1281_H05.4|0.609299551;P0408C03.28|0.609299551;OSJNBa0018H09.6|1.510168916;rps14|0.63355226;OJ1523_A02.2|1.510168916	5	748	21	11949	http://www.ebi.ac.uk/QuickGO/GTerm?id=GO:0030529
3	3	intracellular part	GO:0044424	0.012	0.0385	OJ1281_H05.4|0.609299551;SSII-1|1.504316302;P0408C03.28|0.609299551;rbcL|1.509660852;GLU|1.539193233;OSJNBa0018H09.6|1.510168916;Os07g0657900|1.528635399;Os03g0827700|1.717375771;Os10g0100300|1.548107241;B1267B06.4|1.514566225;Os09g0249900|1.551015731;OJ1115_D03.25|1.688626602;CM-LOX1|1.556162291;APX8|1.585777735;BADH2|1.64848681;B1331F11.9|2.356221481;rps14|0.63355226;OJ1523_A02.2|1.510168916	18	7216	21	11949	http://www.ebi.ac.uk/QuickGO/GTerm?id=GO:0044424
5	4,5	intracellular membrane-bounded organelle	GO:0043231	0.0258	0.0747	SSII-1|1.504316302;rbcL|1.509660852;GLU|1.539193233;Os07g0657900|1.528635399;Os03g0827700|1.717375771;Os10g0100300|1.548107241;B1267B06.4|1.514566225;Os09g0249900|1.551015731;OJ1115_D03.25|1.688626602;CM-LOX1|1.556162291;APX8|1.585777735;BADH2|1.64848681;B1331F11.9|2.356221481;rps14|0.63355226	14	5162	21	11949	http://www.ebi.ac.uk/QuickGO/GTerm?id=GO:0043231
7	6,7	amyloplast	GO:0009501	0.0261	0.0747	SSII-1|1.504316302	1	15	21	11949	http://www.ebi.ac.uk/QuickGO/GTerm?id=GO:0009501
3	3	membrane-bounded organelle	GO:0043227	0.0268	0.0747	SSII-1|1.504316302;rbcL|1.509660852;GLU|1.539193233;Os07g0657900|1.528635399;Os03g0827700|1.717375771;Os10g0100300|1.548107241;B1267B06.4|1.514566225;Os09g0249900|1.551015731;OJ1115_D03.25|1.688626602;CM-LOX1|1.556162291;APX8|1.585777735;BADH2|1.64848681;B1331F11.9|2.356221481;rps14|0.63355226	14	5183	21	11949	http://www.ebi.ac.uk/QuickGO/GTerm?id=GO:0043227
3	3	intracellular	GO:0005622	0.0293	0.0782	OJ1281_H05.4|0.609299551;SSII-1|1.504316302;P0408C03.28|0.609299551;rbcL|1.509660852;GLU|1.539193233;OSJNBa0018H09.6|1.510168916;Os07g0657900|1.528635399;Os03g0827700|1.717375771;Os10g0100300|1.548107241;B1267B06.4|1.514566225;Os09g0249900|1.551015731;OJ1115_D03.25|1.688626602;CM-LOX1|1.556162291;APX8|1.585777735;BADH2|1.64848681;B1331F11.9|2.356221481;rps14|0.63355226;OJ1523_A02.2|1.510168916	18	7699	21	11949	http://www.ebi.ac.uk/QuickGO/GTerm?id=GO:0005622
3	3	non-membrane-bounded organelle	GO:0043228	0.0465	0.115	OJ1281_H05.4|0.609299551;P0408C03.28|0.609299551;OSJNBa0018H09.6|1.510168916;rps14|0.63355226;OJ1523_A02.2|1.510168916	5	1159	21	11949	http://www.ebi.ac.uk/QuickGO/GTerm?id=GO:0043228
5	4,5	intracellular non-membrane-bounded organelle	GO:0043232	0.0465	0.115	OJ1281_H05.4|0.609299551;P0408C03.28|0.609299551;OSJNBa0018H09.6|1.510168916;rps14|0.63355226;OJ1523_A02.2|1.510168916	5	1159	21	11949	http://www.ebi.ac.uk/QuickGO/GTerm?id=GO:0043232
6	5,6	thylakoid lumen	GO:0031977	0.0498	0.118	B1267B06.4|1.514566225	1	29	21	11949	http://www.ebi.ac.uk/QuickGO/GTerm?id=GO:0031977
3	3	photosystem II oxygen evolving complex	GO:0009654	0.0548	0.125	B1267B06.4|1.514566225	1	32	21	11949	http://www.ebi.ac.uk/QuickGO/GTerm?id=GO:0009654
4	4	thylakoid membrane	GO:0042651	0.0676	0.149	Os10g0100300|1.548107241;B1267B06.4|1.514566225	2	244	21	11949	http://www.ebi.ac.uk/QuickGO/GTerm?id=GO:0042651
6	6	chloroplast thylakoid	GO:0009534	0.0745	0.155	Os10g0100300|1.548107241;B1267B06.4|1.514566225	2	258	21	11949	http://www.ebi.ac.uk/QuickGO/GTerm?id=GO:0009534
5	5	plastid thylakoid	GO:0031976	0.075	0.155	Os10g0100300|1.548107241;B1267B06.4|1.514566225	2	259	21	11949	http://www.ebi.ac.uk/QuickGO/GTerm?id=GO:0031976
4	3,4	intracellular organelle part	GO:0044446	0.0965	0.183	Os07g0657900|1.528635399;Os03g0827700|1.717375771;Os10g0100300|1.548107241;B1267B06.4|1.514566225;Os09g0249900|1.551015731;OJ1115_D03.25|1.688626602;APX8|1.585777735	7	2326	21	11949	http://www.ebi.ac.uk/QuickGO/GTerm?id=GO:0044446
2	2	organelle part	GO:0044422	0.101	0.183	Os07g0657900|1.528635399;Os03g0827700|1.717375771;Os10g0100300|1.548107241;B1267B06.4|1.514566225;Os09g0249900|1.551015731;OJ1115_D03.25|1.688626602;APX8|1.585777735	7	2352	21	11949	http://www.ebi.ac.uk/QuickGO/GTerm?id=GO:0044422
3	3	photosynthetic membrane	GO:0034357	0.102	0.183	Os10g0100300|1.548107241;B1267B06.4|1.514566225	2	310	21	11949	http://www.ebi.ac.uk/QuickGO/GTerm?id=GO:0034357
8	5,7,8	chloroplast membrane	GO:0031969	0.104	0.183	APX8|1.585777735	1	62	21	11949	http://www.ebi.ac.uk/QuickGO/GTerm?id=GO:0031969
7	4,6,7	plastid membrane	GO:0042170	0.11	0.183	APX8|1.585777735	1	66	21	11949	http://www.ebi.ac.uk/QuickGO/GTerm?id=GO:0042170
5	4,5	thylakoid part	GO:0044436	0.113	0.183	Os10g0100300|1.548107241;B1267B06.4|1.514566225	2	329	21	11949	http://www.ebi.ac.uk/QuickGO/GTerm?id=GO:0044436
2	2	extracellular region	GO:0005576	0.113	0.183	B1096D03.48|0.558191481;Os12g0628600|0.605099222;OSJNBa0082C09.13|0.64988213	3	677	21	11949	http://www.ebi.ac.uk/QuickGO/GTerm?id=GO:0005576
6	5,6	microbody	GO:0042579	0.115	0.183	BADH2|1.64848681	1	69	21	11949	http://www.ebi.ac.uk/QuickGO/GTerm?id=GO:0042579
7	6,7	peroxisome	GO:0005777	0.115	0.183	BADH2|1.64848681	1	69	21	11949	http://www.ebi.ac.uk/QuickGO/GTerm?id=GO:0005777
3	3	extrinsic component of membrane	GO:0019898	0.119	0.186	B1267B06.4|1.514566225	1	72	21	11949	http://www.ebi.ac.uk/QuickGO/GTerm?id=GO:0019898
5	4,5	organelle subcompartment	GO:0031984	0.128	0.195	Os10g0100300|1.548107241;B1267B06.4|1.514566225	2	355	21	11949	http://www.ebi.ac.uk/QuickGO/GTerm?id=GO:0031984
3	3	oxidoreductase complex	GO:1990204	0.136	0.203	B1267B06.4|1.514566225	1	83	21	11949	http://www.ebi.ac.uk/QuickGO/GTerm?id=GO:1990204
4	4	thylakoid	GO:0009579	0.152	0.221	Os10g0100300|1.548107241;B1267B06.4|1.514566225	2	395	21	11949	http://www.ebi.ac.uk/QuickGO/GTerm?id=GO:0009579
6	5,6	photosystem II	GO:0009523	0.156	0.222	B1267B06.4|1.514566225	1	96	21	11949	http://www.ebi.ac.uk/QuickGO/GTerm?id=GO:0009523
2	2	cell part	GO:0044464	0.192	0.267	OJ1281_H05.4|0.609299551;SSII-1|1.504316302;P0408C03.28|0.609299551;rbcL|1.509660852;GLU|1.539193233;OSJNBa0018H09.6|1.510168916;Os07g0657900|1.528635399;Os03g0827700|1.717375771;Os10g0100300|1.548107241;B1267B06.4|1.514566225;Os09g0249900|1.551015731;OJ1115_D03.25|1.688626602;CM-LOX1|1.556162291;APX8|1.585777735;BADH2|1.64848681;B1331F11.9|2.356221481;rps14|0.63355226;OJ1523_A02.2|1.510168916	18	8964	21	11949	http://www.ebi.ac.uk/QuickGO/GTerm?id=GO:0044464
2	2	macromolecular complex	GO:0032991	0.199	0.271	OJ1281_H05.4|0.609299551;P0408C03.28|0.609299551;OSJNBa0018H09.6|1.510168916;B1267B06.4|1.514566225;rps14|0.63355226;OJ1523_A02.2|1.510168916	6	2285	21	11949	http://www.ebi.ac.uk/QuickGO/GTerm?id=GO:0032991
5	4,5	photosystem	GO:0009521	0.218	0.288	B1267B06.4|1.514566225	1	139	21	11949	http://www.ebi.ac.uk/QuickGO/GTerm?id=GO:0009521
2	2	cell	GO:0005623	0.221	0.288	OJ1281_H05.4|0.609299551;SSII-1|1.504316302;P0408C03.28|0.609299551;rbcL|1.509660852;GLU|1.539193233;OSJNBa0018H09.6|1.510168916;Os07g0657900|1.528635399;Os03g0827700|1.717375771;Os10g0100300|1.548107241;B1267B06.4|1.514566225;Os09g0249900|1.551015731;OJ1115_D03.25|1.688626602;CM-LOX1|1.556162291;APX8|1.585777735;BADH2|1.64848681;B1331F11.9|2.356221481;rps14|0.63355226;OJ1523_A02.2|1.510168916	18	9080	21	11949	http://www.ebi.ac.uk/QuickGO/GTerm?id=GO:0005623
6	6	chloroplast thylakoid membrane	GO:0009535	0.299	0.376	Os10g0100300|1.548107241	1	200	21	11949	http://www.ebi.ac.uk/QuickGO/GTerm?id=GO:0009535
5	5	plastid thylakoid membrane	GO:0055035	0.3	0.376	Os10g0100300|1.548107241	1	201	21	11949	http://www.ebi.ac.uk/QuickGO/GTerm?id=GO:0055035
6	4,5,6	Golgi apparatus	GO:0005794	0.487	0.599	B1331F11.9|2.356221481	1	373	21	11949	http://www.ebi.ac.uk/QuickGO/GTerm?id=GO:0005794
6	5,6	cytosol	GO:0005829	0.57	0.671	B1331F11.9|2.356221481	1	470	21	11949	http://www.ebi.ac.uk/QuickGO/GTerm?id=GO:0005829
4	4	catalytic complex	GO:1902494	0.57	0.671	B1267B06.4|1.514566225	1	470	21	11949	http://www.ebi.ac.uk/QuickGO/GTerm?id=GO:1902494
4	3,4	membrane protein complex	GO:0098796	0.577	0.671	B1267B06.4|1.514566225	1	479	21	11949	http://www.ebi.ac.uk/QuickGO/GTerm?id=GO:0098796
6	5,6	mitochondrion	GO:0005739	0.612	0.699	B1331F11.9|2.356221481	1	526	21	11949	http://www.ebi.ac.uk/QuickGO/GTerm?id=GO:0005739
3	3	organelle membrane	GO:0031090	0.754	0.844	APX8|1.585777735	1	772	21	11949	http://www.ebi.ac.uk/QuickGO/GTerm?id=GO:0031090
3	3	endomembrane system	GO:0012505	0.765	0.844	B1331F11.9|2.356221481	1	796	21	11949	http://www.ebi.ac.uk/QuickGO/GTerm?id=GO:0012505
3	3	protein complex	GO:0043234	0.95	0.996	B1267B06.4|1.514566225	1	1583	21	11949	http://www.ebi.ac.uk/QuickGO/GTerm?id=GO:0043234
2	2	membrane part	GO:0044425	0.986	0.996	B1267B06.4|1.514566225;APX8|1.585777735	2	3134	21	11949	http://www.ebi.ac.uk/QuickGO/GTerm?id=GO:0044425
2	2	membrane	GO:0016020	0.994	0.996	Os03g0827700|1.717375771;Os10g0100300|1.548107241;B1267B06.4|1.514566225;APX8|1.585777735	4	5078	21	11949	http://www.ebi.ac.uk/QuickGO/GTerm?id=GO:0016020
6	5,6	nucleus	GO:0005634	0.994	0.996	Os03g0827700|1.717375771	1	2615	21	11949	http://www.ebi.ac.uk/QuickGO/GTerm?id=GO:0005634
4	4	integral component of membrane	GO:0016021	0.995	0.996	APX8|1.585777735	1	2700	21	11949	http://www.ebi.ac.uk/QuickGO/GTerm?id=GO:0016021
3	3	intrinsic component of membrane	GO:0031224	0.996	0.996	APX8|1.585777735	1	2742	21	11949	http://www.ebi.ac.uk/QuickGO/GTerm?id=GO:0031224

## Sheet: LDef-LC(BP)
maxLevel	levels	GO_Name	GO_ID	Pvalue	Pvalue_adjusted	PAS_Value	PAS_Zscore	max_zscore	min_zscore	Genes	Count	Pop_Hit	List_Total	Background_Genes	URL	PATHS
4	4	organophosphate metabolic process	GO:0019637	1.15e-07	0	1.93	2.08	7.2683	-0.581292	ISPH|1.501247854;HXK5|1.541932354;petC|1.507947586;GATA|1.53991902;OSJNBb0041J06.115|1.594017684;OJ1344_B01.16|1.608452968;B1267B06.4|1.603142016;OSJNBb0065C04.47|1.655678051;Os03g0565200|1.530324052;VTE1|1.510394444	10	945	27	21379	http://www.ebi.ac.uk/QuickGO/GTerm?id=GO:0019637	[]
5	5	glyceraldehyde-3-phosphate metabolic process	GO:0019682	1.76e-07	0	1.17	1.04	7.2683	-0.581292	ISPH|1.501247854;petC|1.507947586;OJ1344_B01.16|1.608452968;B1267B06.4|1.603142016;OSJNBb0065C04.47|1.655678051;Os03g0565200|1.530324052	6	204	27	21379	http://www.ebi.ac.uk/QuickGO/GTerm?id=GO:0019682	[]
5	5	glucose 6-phosphate metabolic process	GO:0051156	3.03e-07	0.0001	0.96	0.75	7.2683	-0.581292	HXK5|1.541932354;petC|1.507947586;OJ1344_B01.16|1.608452968;B1267B06.4|1.603142016;Os03g0565200|1.530324052	5	115	27	21379	http://www.ebi.ac.uk/QuickGO/GTerm?id=GO:0051156	[]
4	4	cellular aldehyde metabolic process	GO:0006081	7.46e-07	0.0001	1.17	1.04	7.2683	-0.581292	ISPH|1.501247854;petC|1.507947586;OJ1344_B01.16|1.608452968;B1267B06.4|1.603142016;OSJNBb0065C04.47|1.655678051;Os03g0565200|1.530324052	6	261	27	21379	http://www.ebi.ac.uk/QuickGO/GTerm?id=GO:0006081	[]
4	4	cofactor metabolic process	GO:0051186	2.68e-06	0.0003	1.36	1.3	7.2683	-0.581292	HXK5|1.541932354;petC|1.507947586;OJ1344_B01.16|1.608452968;B1267B06.4|1.603142016;OSJNBb0065C04.47|1.655678051;Os03g0565200|1.530324052;VTE1|1.510394444	7	516	27	21379	http://www.ebi.ac.uk/QuickGO/GTerm?id=GO:0051186	[]
4	4	photosynthesis	GO:0015979	3.12e-06	0.0003	1.18	1.05	7.2683	-0.581292	petC|1.507947586;OJ1344_B01.16|1.608452968;B1267B06.4|1.603142016;P0556A11.19|1.584716866;Os03g0565200|1.530324052;rbcL|1.593693133	6	334	27	21379	http://www.ebi.ac.uk/QuickGO/GTerm?id=GO:0015979	[]
4	4	carbohydrate derivative metabolic process	GO:1901135	1.02e-05	0.0007	1.56	1.58	7.2683	-0.581292	ISPH|1.501247854;HXK5|1.541932354;petC|1.507947586;OSJNBb0041J06.115|1.594017684;OJ1344_B01.16|1.608452968;B1267B06.4|1.603142016;OSJNBb0065C04.47|1.655678051;Os03g0565200|1.530324052	8	898	27	21379	http://www.ebi.ac.uk/QuickGO/GTerm?id=GO:1901135	[]
6	6	pentose-phosphate shunt	GO:0006098	1.14e-05	0.0007	0.77	0.49	7.2683	-0.581292	petC|1.507947586;OJ1344_B01.16|1.608452968;B1267B06.4|1.603142016;Os03g0565200|1.530324052	4	112	27	21379	http://www.ebi.ac.uk/QuickGO/GTerm?id=GO:0006098	[]
9	8,9	NADP metabolic process	GO:0006739	1.6e-05	0.0007	0.77	0.49	7.2683	-0.581292	petC|1.507947586;OJ1344_B01.16|1.608452968;B1267B06.4|1.603142016;Os03g0565200|1.530324052	4	122	27	21379	http://www.ebi.ac.uk/QuickGO/GTerm?id=GO:0006739	[]
4	4	generation of precursor metabolites and energy	GO:0006091	1.63e-05	0.0007	1.17	1.04	7.2683	-0.581292	HXK5|1.541932354;petC|1.507947586;OJ1344_B01.16|1.608452968;B1267B06.4|1.603142016;Os03g0565200|1.530324052;ADI1|1.621067587	6	446	27	21379	http://www.ebi.ac.uk/QuickGO/GTerm?id=GO:0006091	[]
8	7,8	nicotinamide nucleotide metabolic process	GO:0046496	1.69e-05	0.0007	0.96	0.75	7.2683	-0.581292	HXK5|1.541932354;petC|1.507947586;OJ1344_B01.16|1.608452968;B1267B06.4|1.603142016;Os03g0565200|1.530324052	5	261	27	21379	http://www.ebi.ac.uk/QuickGO/GTerm?id=GO:0046496	[]
7	6,7	pyridine nucleotide metabolic process	GO:0019362	1.72e-05	0.0007	0.96	0.75	7.2683	-0.581292	HXK5|1.541932354;petC|1.507947586;OJ1344_B01.16|1.608452968;B1267B06.4|1.603142016;Os03g0565200|1.530324052	5	262	27	21379	http://www.ebi.ac.uk/QuickGO/GTerm?id=GO:0019362	[]
4	4	small molecule metabolic process	GO:0044281	1.78e-05	0.0007	2.13	2.37	7.2683	-0.581292	ISPH|1.501247854;HXK5|1.541932354;petC|1.507947586;OSJNBb0041J06.115|1.594017684;OJ1344_B01.16|1.608452968;OSJNBb0060J21.2|1.549408083;B1267B06.4|1.603142016;OSJNBb0065C04.47|1.655678051;CM-LOX1|1.593628684;Os03g0565200|1.530324052;VTE1|1.510394444	11	2040	27	21379	http://www.ebi.ac.uk/QuickGO/GTerm?id=GO:0044281	[]
5	5	ribose phosphate metabolic process	GO:0019693	1.87e-05	0.0007	1.17	1.03	7.2683	-0.581292	HXK5|1.541932354;petC|1.507947586;OSJNBb0041J06.115|1.594017684;OJ1344_B01.16|1.608452968;B1267B06.4|1.603142016;Os03g0565200|1.530324052	6	457	27	21379	http://www.ebi.ac.uk/QuickGO/GTerm?id=GO:0019693	[]
5	5	pyridine-containing compound metabolic process	GO:0072524	2.17e-05	0.0008	0.96	0.75	7.2683	-0.581292	HXK5|1.541932354;petC|1.507947586;OJ1344_B01.16|1.608452968;B1267B06.4|1.603142016;Os03g0565200|1.530324052	5	275	27	21379	http://www.ebi.ac.uk/QuickGO/GTerm?id=GO:0072524	[]
5	5	isoprenoid metabolic process	GO:0006720	2.41e-05	0.0008	0.97	0.75	7.2683	-0.581292	ISPH|1.501247854;OJ1344_B01.16|1.608452968;OSJNBb0065C04.47|1.655678051;Os03g0565200|1.530324052;VTE1|1.510394444	5	281	27	21379	http://www.ebi.ac.uk/QuickGO/GTerm?id=GO:0006720	[]
6	6	oxidoreduction coenzyme metabolic process	GO:0006733	2.9e-05	0.0009	0.96	0.75	7.2683	-0.581292	HXK5|1.541932354;petC|1.507947586;OJ1344_B01.16|1.608452968;B1267B06.4|1.603142016;Os03g0565200|1.530324052	5	292	27	21379	http://www.ebi.ac.uk/QuickGO/GTerm?id=GO:0006733	[]
7	7	monocarboxylic acid metabolic process	GO:0032787	3.44e-05	0.001	1.35	1.29	7.2683	-0.581292	ISPH|1.501247854;HXK5|1.541932354;petC|1.507947586;OJ1344_B01.16|1.608452968;OSJNBb0065C04.47|1.655678051;CM-LOX1|1.593628684;VTE1|1.510394444	7	764	27	21379	http://www.ebi.ac.uk/QuickGO/GTerm?id=GO:0032787	[]
4	4	cellular lipid metabolic process	GO:0044255	4.58e-05	0.0013	1.36	1.29	7.2683	-0.581292	ISPH|1.501247854;GATA|1.53991902;OJ1344_B01.16|1.608452968;OSJNBb0065C04.47|1.655678051;CM-LOX1|1.593628684;Os03g0565200|1.530324052;VTE1|1.510394444	7	799	27	21379	http://www.ebi.ac.uk/QuickGO/GTerm?id=GO:0044255	[]
3	3	single-organism metabolic process	GO:0044710	6.85e-05	0.00158	3.39	4.11	7.2683	-0.581292	ISPH|1.501247854;HXK5|1.541932354;petC|1.507947586;GATA|1.53991902;OSJNBb0041J06.115|1.594017684;OJ1344_B01.16|1.608452968;OSJNBb0060J21.2|1.549408083;B1267B06.4|1.603142016;OSJNBb0065C04.47|1.655678051;CM-LOX1|1.593628684;Os03g0565200|1.530324052;ADI1|1.621067587;PETE|0.576331547;SODA|1.614430798;VTE1|1.510394444;rbcL|1.593693133;OSJNBa0039K24.14|0.610620612	17	5630	27	21379	http://www.ebi.ac.uk/QuickGO/GTerm?id=GO:0044710	[]
7	7	tetraterpenoid metabolic process	GO:0016108	7.11e-05	0.00158	0.58	0.22	7.2683	-0.581292	OSJNBb0065C04.47|1.655678051;Os03g0565200|1.530324052;VTE1|1.510394444	3	64	27	21379	http://www.ebi.ac.uk/QuickGO/GTerm?id=GO:0016108	[]
8	8	carotenoid metabolic process	GO:0016116	7.11e-05	0.00158	0.58	0.22	7.2683	-0.581292	OSJNBb0065C04.47|1.655678051;Os03g0565200|1.530324052;VTE1|1.510394444	3	64	27	21379	http://www.ebi.ac.uk/QuickGO/GTerm?id=GO:0016116	[]
4	4	single-organism biosynthetic process	GO:0044711	7.23e-05	0.00158	1.94	2.1	7.2683	-0.581292	ISPH|1.501247854;petC|1.507947586;GATA|1.53991902;OSJNBb0041J06.115|1.594017684;OJ1344_B01.16|1.608452968;OSJNBb0065C04.47|1.655678051;CM-LOX1|1.593628684;Os03g0565200|1.530324052;VTE1|1.510394444;rbcL|1.593693133	10	1936	27	21379	http://www.ebi.ac.uk/QuickGO/GTerm?id=GO:0044711	[]
6	6	nucleotide metabolic process	GO:0009117	7.92e-05	0.00166	1.17	1.03	7.2683	-0.581292	HXK5|1.541932354;petC|1.507947586;OSJNBb0041J06.115|1.594017684;OJ1344_B01.16|1.608452968;B1267B06.4|1.603142016;Os03g0565200|1.530324052	6	592	27	21379	http://www.ebi.ac.uk/QuickGO/GTerm?id=GO:0009117	[]
5	5	nucleoside phosphate metabolic process	GO:0006753	8.3e-05	0.00167	1.17	1.03	7.2683	-0.581292	HXK5|1.541932354;petC|1.507947586;OSJNBb0041J06.115|1.594017684;OJ1344_B01.16|1.608452968;B1267B06.4|1.603142016;Os03g0565200|1.530324052	6	597	27	21379	http://www.ebi.ac.uk/QuickGO/GTerm?id=GO:0006753	[]
5	5	photosynthesis, light reaction	GO:0019684	0.000102	0.00198	0.77	0.49	7.2683	-0.581292	petC|1.507947586;OJ1344_B01.16|1.608452968;B1267B06.4|1.603142016;Os03g0565200|1.530324052	4	196	27	21379	http://www.ebi.ac.uk/QuickGO/GTerm?id=GO:0019684	[]
5	5	lipid biosynthetic process	GO:0008610	0.000109	0.00203	1.18	1.05	7.2683	-0.581292	ISPH|1.501247854;GATA|1.53991902;OJ1344_B01.16|1.608452968;OSJNBb0065C04.47|1.655678051;CM-LOX1|1.593628684;Os03g0565200|1.530324052	6	627	27	21379	http://www.ebi.ac.uk/QuickGO/GTerm?id=GO:0008610	[]
5	4,5	nucleobase-containing small molecule metabolic process	GO:0055086	0.000136	0.00245	1.17	1.03	7.2683	-0.581292	HXK5|1.541932354;petC|1.507947586;OSJNBb0041J06.115|1.594017684;OJ1344_B01.16|1.608452968;B1267B06.4|1.603142016;Os03g0565200|1.530324052	6	653	27	21379	http://www.ebi.ac.uk/QuickGO/GTerm?id=GO:0055086	[]
4	4	organonitrogen compound metabolic process	GO:1901564	0.00015	0.00262	1.94	2.1	7.2683	-0.581292	HXK5|1.541932354;petC|1.507947586;GATA|1.53991902;OSJNBb0041J06.115|1.594017684;OJ1344_B01.16|1.608452968;OSJNBb0060J21.2|1.549408083;B1267B06.4|1.603142016;OSJNBb0065C04.47|1.655678051;Os03g0565200|1.530324052;VTE1|1.510394444	10	2111	27	21379	http://www.ebi.ac.uk/QuickGO/GTerm?id=GO:1901564	[]
5	5	coenzyme metabolic process	GO:0006732	0.000161	0.00273	0.96	0.75	7.2683	-0.581292	HXK5|1.541932354;petC|1.507947586;OJ1344_B01.16|1.608452968;B1267B06.4|1.603142016;Os03g0565200|1.530324052	5	420	27	21379	http://www.ebi.ac.uk/QuickGO/GTerm?id=GO:0006732	[]
6	6	carboxylic acid metabolic process	GO:0019752	0.000201	0.00317	1.54	1.55	7.2683	-0.581292	ISPH|1.501247854;HXK5|1.541932354;petC|1.507947586;OJ1344_B01.16|1.608452968;OSJNBb0060J21.2|1.549408083;OSJNBb0065C04.47|1.655678051;CM-LOX1|1.593628684;VTE1|1.510394444	8	1365	27	21379	http://www.ebi.ac.uk/QuickGO/GTerm?id=GO:0019752	[]
4	4	response to oxygen-containing compound	GO:1901700	0.000205	0.00317	0.98	0.77	7.2683	-0.581292	HXK5|1.541932354;petC|1.507947586;OJ1344_B01.16|1.608452968;SODA|1.614430798;Os07g0495900|1.567191659	5	442	27	21379	http://www.ebi.ac.uk/QuickGO/GTerm?id=GO:1901700	[]
7	6,7	proton transport	GO:0015992	0.000211	0.00317	0.77	0.48	7.2683	-0.581292	petC|1.507947586;OSJNBb0041J06.115|1.594017684;OJ1344_B01.16|1.608452968;Os04g0137500|1.520702673	4	237	27	21379	http://www.ebi.ac.uk/QuickGO/GTerm?id=GO:0015992	[]
6	5,6	hydrogen transport	GO:0006818	0.000211	0.00317	0.77	0.48	7.2683	-0.581292	petC|1.507947586;OSJNBb0041J06.115|1.594017684;OJ1344_B01.16|1.608452968;Os04g0137500|1.520702673	4	237	27	21379	http://www.ebi.ac.uk/QuickGO/GTerm?id=GO:0006818	[]
4	4	lipid metabolic process	GO:0006629	0.00023	0.00334	1.36	1.29	7.2683	-0.581292	ISPH|1.501247854;GATA|1.53991902;OJ1344_B01.16|1.608452968;OSJNBb0065C04.47|1.655678051;CM-LOX1|1.593628684;Os03g0565200|1.530324052;VTE1|1.510394444	7	1034	27	21379	http://www.ebi.ac.uk/QuickGO/GTerm?id=GO:0006629	[]
5	5	response to carbohydrate	GO:0009743	0.00026	0.00352	0.59	0.23	7.2683	-0.581292	HXK5|1.541932354;OJ1344_B01.16|1.608452968;Os07g0495900|1.567191659	3	99	27	21379	http://www.ebi.ac.uk/QuickGO/GTerm?id=GO:0009743	[]
5	5	oxoacid metabolic process	GO:0043436	0.000261	0.00352	1.54	1.55	7.2683	-0.581292	ISPH|1.501247854;HXK5|1.541932354;petC|1.507947586;OJ1344_B01.16|1.608452968;OSJNBb0060J21.2|1.549408083;OSJNBb0065C04.47|1.655678051;CM-LOX1|1.593628684;VTE1|1.510394444	8	1418	27	21379	http://www.ebi.ac.uk/QuickGO/GTerm?id=GO:0043436	[]
4	4	organic acid metabolic process	GO:0006082	0.000262	0.00352	1.54	1.55	7.2683	-0.581292	ISPH|1.501247854;HXK5|1.541932354;petC|1.507947586;OJ1344_B01.16|1.608452968;OSJNBb0060J21.2|1.549408083;OSJNBb0065C04.47|1.655678051;CM-LOX1|1.593628684;VTE1|1.510394444	8	1419	27	21379	http://www.ebi.ac.uk/QuickGO/GTerm?id=GO:0006082	[]
5	5	phospholipid biosynthetic process	GO:0008654	0.00028	0.00366	0.79	0.51	7.2683	-0.581292	ISPH|1.501247854;GATA|1.53991902;OJ1344_B01.16|1.608452968;OSJNBb0065C04.47|1.655678051	4	255	27	21379	http://www.ebi.ac.uk/QuickGO/GTerm?id=GO:0008654	[]
6	5,6	isoprenoid biosynthetic process	GO:0008299	0.000319	0.00408	0.79	0.51	7.2683	-0.581292	ISPH|1.501247854;OJ1344_B01.16|1.608452968;OSJNBb0065C04.47|1.655678051;Os03g0565200|1.530324052	4	264	27	21379	http://www.ebi.ac.uk/QuickGO/GTerm?id=GO:0008299	[]
5	4,5	electron transport chain	GO:0022900	0.000364	0.00454	0.59	0.24	7.2683	-0.581292	petC|1.507947586;B1267B06.4|1.603142016;ADI1|1.621067587	3	111	27	21379	http://www.ebi.ac.uk/QuickGO/GTerm?id=GO:0022900	[]
8	8	pyruvate metabolic process	GO:0006090	0.000383	0.00466	0.79	0.51	7.2683	-0.581292	ISPH|1.501247854;HXK5|1.541932354;OJ1344_B01.16|1.608452968;OSJNBb0065C04.47|1.655678051	4	277	27	21379	http://www.ebi.ac.uk/QuickGO/GTerm?id=GO:0006090	[]
4	4	oxidation-reduction process	GO:0055114	0.000483	0.00575	2.03	2.22	7.2683	-0.581292	ISPH|1.501247854;petC|1.507947586;OSJNBb0060J21.2|1.549408083;B1267B06.4|1.603142016;CM-LOX1|1.593628684;ADI1|1.621067587;PETE|0.576331547;SODA|1.614430798;rbcL|1.593693133;OSJNBa0039K24.14|0.610620612	10	2433	27	21379	http://www.ebi.ac.uk/QuickGO/GTerm?id=GO:0055114	[]
8	6,7,8	isopentenyl diphosphate biosynthetic process, methylerythritol 4-phosphate pathway	GO:0019288	0.000702	0.00799	0.6	0.25	7.2683	-0.581292	ISPH|1.501247854;OJ1344_B01.16|1.608452968;OSJNBb0065C04.47|1.655678051	3	139	27	21379	http://www.ebi.ac.uk/QuickGO/GTerm?id=GO:0019288	[]
6	6	isopentenyl diphosphate metabolic process	GO:0046490	0.000716	0.00799	0.6	0.25	7.2683	-0.581292	ISPH|1.501247854;OJ1344_B01.16|1.608452968;OSJNBb0065C04.47|1.655678051	3	140	27	21379	http://www.ebi.ac.uk/QuickGO/GTerm?id=GO:0046490	[]
7	6,7	isopentenyl diphosphate biosynthetic process	GO:0009240	0.000716	0.00799	0.6	0.25	7.2683	-0.581292	ISPH|1.501247854;OJ1344_B01.16|1.608452968;OSJNBb0065C04.47|1.655678051	3	140	27	21379	http://www.ebi.ac.uk/QuickGO/GTerm?id=GO:0009240	[]
6	6	terpenoid metabolic process	GO:0006721	0.000777	0.00849	0.58	0.22	7.2683	-0.581292	OSJNBb0065C04.47|1.655678051;Os03g0565200|1.530324052;VTE1|1.510394444	3	144	27	21379	http://www.ebi.ac.uk/QuickGO/GTerm?id=GO:0006721	[]
8	7,8	hydrogen ion transmembrane transport	GO:1902600	0.000825	0.00883	0.56	0.2	7.2683	-0.581292	petC|1.507947586;OSJNBb0041J06.115|1.594017684;Os04g0137500|1.520702673	3	147	27	21379	http://www.ebi.ac.uk/QuickGO/GTerm?id=GO:1902600	[]
5	5	phosphate-containing compound metabolic process	GO:0006796	0.000857	0.00886	2.35	2.67	7.2683	-0.581292	ISPH|1.501247854;HXK5|1.541932354;petC|1.507947586;GATA|1.53991902;OSJNBb0041J06.115|1.594017684;OJ1344_B01.16|1.608452968;P0019E03.36|1.621565386;B1267B06.4|1.603142016;OSJNBb0065C04.47|1.655678051;Os03g0565200|1.530324052;OSJNBa0042F21.13|1.62817374;VTE1|1.510394444	12	3664	27	21379	http://www.ebi.ac.uk/QuickGO/GTerm?id=GO:0006796	[]
5	5	phospholipid metabolic process	GO:0006644	0.000863	0.00886	0.79	0.51	7.2683	-0.581292	ISPH|1.501247854;GATA|1.53991902;OJ1344_B01.16|1.608452968;OSJNBb0065C04.47|1.655678051	4	344	27	21379	http://www.ebi.ac.uk/QuickGO/GTerm?id=GO:0006644	[]
7	7	monovalent inorganic cation transport	GO:0015672	0.000882	0.00888	0.77	0.48	7.2683	-0.581292	petC|1.507947586;OSJNBb0041J06.115|1.594017684;OJ1344_B01.16|1.608452968;Os04g0137500|1.520702673	4	346	27	21379	http://www.ebi.ac.uk/QuickGO/GTerm?id=GO:0015672	[]
4	4	phosphorus metabolic process	GO:0006793	0.000922	0.00911	2.35	2.67	7.2683	-0.581292	ISPH|1.501247854;HXK5|1.541932354;petC|1.507947586;GATA|1.53991902;OSJNBb0041J06.115|1.594017684;OJ1344_B01.16|1.608452968;P0019E03.36|1.621565386;B1267B06.4|1.603142016;OSJNBb0065C04.47|1.655678051;Os03g0565200|1.530324052;OSJNBa0042F21.13|1.62817374;VTE1|1.510394444	12	3693	27	21379	http://www.ebi.ac.uk/QuickGO/GTerm?id=GO:0006793	[]
4	4	stomatal complex morphogenesis	GO:0010103	0.00105	0.0102	0.4	-0.02	7.2683	-0.581292	OSJNBb0065C04.47|1.655678051;Os03g0565200|1.530324052	2	38	27	21379	http://www.ebi.ac.uk/QuickGO/GTerm?id=GO:0010103	[]
5	5	regulation of root morphogenesis	GO:2000067	0.00126	0.012	0	-0.58	7.2683	-0.581292	OSJNBb0041J06.115|1.594017684	1	1	27	21379	http://www.ebi.ac.uk/QuickGO/GTerm?id=GO:2000067	[]
7	7	response to sucrose	GO:0009744	0.00134	0.0126	0.4	-0.03	7.2683	-0.581292	OJ1344_B01.16|1.608452968;Os07g0495900|1.567191659	2	43	27	21379	http://www.ebi.ac.uk/QuickGO/GTerm?id=GO:0009744	[]
6	6	response to disaccharide	GO:0034285	0.00141	0.0129	0.4	-0.03	7.2683	-0.581292	OJ1344_B01.16|1.608452968;Os07g0495900|1.567191659	2	44	27	21379	http://www.ebi.ac.uk/QuickGO/GTerm?id=GO:0034285	[]
3	3	single-organism cellular process	GO:0044763	0.00151	0.0136	3.53	4.3	7.2683	-0.581292	ISPH|1.501247854;HXK5|1.541932354;petC|1.507947586;GATA|1.53991902;OSJNBb0041J06.115|1.594017684;OJ1344_B01.16|1.608452968;OSJNBb0060J21.2|1.549408083;B1267B06.4|1.603142016;OSJNBb0065C04.47|1.655678051;CM-LOX1|1.593628684;Os03g0565200|1.530324052;ADI1|1.621067587;SODA|1.614430798;Os04g0137500|1.520702673;VTE1|1.510394444;B1331F11.9|2.586697087;Os07g0495900|1.567191659	17	7117	27	21379	http://www.ebi.ac.uk/QuickGO/GTerm?id=GO:0044763	[]
8	4,5,7,8	salicylic acid mediated signaling pathway	GO:0009863	0.0016	0.0142	0.37	-0.06	7.2683	-0.581292	petC|1.507947586;Os07g0495900|1.567191659	2	47	27	21379	http://www.ebi.ac.uk/QuickGO/GTerm?id=GO:0009863	[]
7	6,7	cellular response to salicylic acid stimulus	GO:0071446	0.00167	0.0146	0.37	-0.06	7.2683	-0.581292	petC|1.507947586;Os07g0495900|1.567191659	2	48	27	21379	http://www.ebi.ac.uk/QuickGO/GTerm?id=GO:0071446	[]
7	5,6,7	jasmonic acid mediated signaling pathway	GO:0009867	0.00181	0.0153	0.37	-0.06	7.2683	-0.581292	petC|1.507947586;Os07g0495900|1.567191659	2	50	27	21379	http://www.ebi.ac.uk/QuickGO/GTerm?id=GO:0009867	[]
6	4,5,6	stomatal complex development	GO:0010374	0.00181	0.0153	0.4	-0.02	7.2683	-0.581292	OSJNBb0065C04.47|1.655678051;Os03g0565200|1.530324052	2	50	27	21379	http://www.ebi.ac.uk/QuickGO/GTerm?id=GO:0010374	[]
6	6	cellular response to jasmonic acid stimulus	GO:0071395	0.00196	0.0163	0.37	-0.06	7.2683	-0.581292	petC|1.507947586;Os07g0495900|1.567191659	2	52	27	21379	http://www.ebi.ac.uk/QuickGO/GTerm?id=GO:0071395	[]
4	4	response to wounding	GO:0009611	0.00211	0.0173	0.4	-0.03	7.2683	-0.581292	CM-LOX1|1.593628684;Os07g0495900|1.567191659	2	54	27	21379	http://www.ebi.ac.uk/QuickGO/GTerm?id=GO:0009611	[]
5	5	cellular response to oxygen-containing compound	GO:1901701	0.00217	0.0175	0.58	0.22	7.2683	-0.581292	petC|1.507947586;SODA|1.614430798;Os07g0495900|1.567191659	3	206	27	21379	http://www.ebi.ac.uk/QuickGO/GTerm?id=GO:1901701	[]
8	7,8	rRNA metabolic process	GO:0016072	0.00227	0.0177	0.8	0.52	7.2683	-0.581292	petC|1.507947586;OJ1344_B01.16|1.608452968;B1331F11.9|2.586697087	3	209	27	21379	http://www.ebi.ac.uk/QuickGO/GTerm?id=GO:0016072	[]
9	6,8,9	rRNA processing	GO:0006364	0.00227	0.0177	0.8	0.52	7.2683	-0.581292	petC|1.507947586;OJ1344_B01.16|1.608452968;B1331F11.9|2.586697087	3	209	27	21379	http://www.ebi.ac.uk/QuickGO/GTerm?id=GO:0006364	[]
2	2	single-organism process	GO:0044699	0.00247	0.0189	4.18	5.2	7.2683	-0.581292	ISPH|1.501247854;HXK5|1.541932354;petC|1.507947586;GATA|1.53991902;OSJNBb0041J06.115|1.594017684;OJ1344_B01.16|1.608452968;OSJNBb0060J21.2|1.549408083;B1267B06.4|1.603142016;OSJNBb0065C04.47|1.655678051;CM-LOX1|1.593628684;Os03g0565200|1.530324052;ADI1|1.621067587;PETE|0.576331547;SODA|1.614430798;Os04g0137500|1.520702673;VTE1|1.510394444;rbcL|1.593693133;B1331F11.9|2.586697087;OSJNBa0039K24.14|0…	20	9727	27	21379	http://www.ebi.ac.uk/QuickGO/GTerm?id=GO:0044699	[]
5	5	response to salicylic acid	GO:0009751	0.00251	0.0189	0.37	-0.06	7.2683	-0.581292	petC|1.507947586;Os07g0495900|1.567191659	2	59	27	21379	http://www.ebi.ac.uk/QuickGO/GTerm?id=GO:0009751	[]
8	6,7,8	phloem sucrose loading	GO:0009915	0.00252	0.0189	0	-0.58	7.2683	-0.581292	VTE1|1.510394444	1	2	27	21379	http://www.ebi.ac.uk/QuickGO/GTerm?id=GO:0009915	[]
9	6,8,9	carotenoid biosynthetic process	GO:0016117	0.00277	0.0202	0.4	-0.02	7.2683	-0.581292	OSJNBb0065C04.47|1.655678051;Os03g0565200|1.530324052	2	62	27	21379	http://www.ebi.ac.uk/QuickGO/GTerm?id=GO:0016117	[]
8	7,8	tetraterpenoid biosynthetic process	GO:0016109	0.00277	0.0202	0.4	-0.02	7.2683	-0.581292	OSJNBb0065C04.47|1.655678051;Os03g0565200|1.530324052	2	62	27	21379	http://www.ebi.ac.uk/QuickGO/GTerm?id=GO:0016109	[]
6	5,6	photosynthetic electron transport chain	GO:0009767	0.00304	0.0218	0.38	-0.05	7.2683	-0.581292	petC|1.507947586;B1267B06.4|1.603142016	2	65	27	21379	http://www.ebi.ac.uk/QuickGO/GTerm?id=GO:0009767	[]
9	9	protein peptidyl-prolyl isomerization	GO:0000413	0.00342	0.0239	0.63	0.29	7.2683	-0.581292	OSJNBb0065C04.47|1.655678051;B1331F11.9|2.586697087	2	69	27	21379	http://www.ebi.ac.uk/QuickGO/GTerm?id=GO:0000413	[]
5	5	response to jasmonic acid	GO:0009753	0.00342	0.0239	0.37	-0.06	7.2683	-0.581292	petC|1.507947586;Os07g0495900|1.567191659	2	69	27	21379	http://www.ebi.ac.uk/QuickGO/GTerm?id=GO:0009753	[]
8	8	peptidyl-proline modification	GO:0018208	0.00352	0.0243	0.63	0.29	7.2683	-0.581292	OSJNBb0065C04.47|1.655678051;B1331F11.9|2.586697087	2	70	27	21379	http://www.ebi.ac.uk/QuickGO/GTerm?id=GO:0018208	[]
6	4,5,6	vascular transport	GO:0010232	0.00378	0.0252	0	-0.58	7.2683	-0.581292	VTE1|1.510394444	1	3	27	21379	http://www.ebi.ac.uk/QuickGO/GTerm?id=GO:0010232	[]
7	5,6,7	phloem transport	GO:0010233	0.00378	0.0252	0	-0.58	7.2683	-0.581292	VTE1|1.510394444	1	3	27	21379	http://www.ebi.ac.uk/QuickGO/GTerm?id=GO:0010233	[]
5	5	ribosome biogenesis	GO:0042254	0.0038	0.0252	0.8	0.52	7.2683	-0.581292	petC|1.507947586;OJ1344_B01.16|1.608452968;B1331F11.9|2.586697087	3	251	27	21379	http://www.ebi.ac.uk/QuickGO/GTerm?id=GO:0042254	[]
5	3,5	response to other organism	GO:0051707	0.00433	0.028	0.58	0.22	7.2683	-0.581292	petC|1.507947586;CM-LOX1|1.593628684;Os07g0495900|1.567191659	3	263	27	21379	http://www.ebi.ac.uk/QuickGO/GTerm?id=GO:0051707	[]
4	4	response to external biotic stimulus	GO:0043207	0.00433	0.028	0.58	0.22	7.2683	-0.581292	petC|1.507947586;CM-LOX1|1.593628684;Os07g0495900|1.567191659	3	263	27	21379	http://www.ebi.ac.uk/QuickGO/GTerm?id=GO:0043207	[]
3	3	cellular metabolic process	GO:0044237	0.00479	0.0306	4.61	5.79	7.2683	-0.581292	ISPH|1.501247854;P0569E11.38|1.632041567;HXK5|1.541932354;petC|1.507947586;GATA|1.53991902;OSJNBb0041J06.115|1.594017684;OJ1344_B01.16|1.608452968;P0019E03.36|1.621565386;OSJNBb0060J21.2|1.549408083;B1267B06.4|1.603142016;P0556A11.19|1.584716866;OSJNBb0065C04.47|1.655678051;CM-LOX1|1.593628684;Os03g0565200|1.530324052;ADI1|1.621067587;SODA|1.614430798;OSJNBa0042F21.13|1.62817374;VTE1|1.510394444;…	22	11921	27	21379	http://www.ebi.ac.uk/QuickGO/GTerm?id=GO:0044237	[]
6	6	dimethylallyl diphosphate metabolic process	GO:0050993	0.00504	0.0315	0	-0.58	7.2683	-0.581292	ISPH|1.501247854	1	4	27	21379	http://www.ebi.ac.uk/QuickGO/GTerm?id=GO:0050993	[]
7	6,7	dimethylallyl diphosphate biosynthetic process	GO:0050992	0.00504	0.0315	0	-0.58	7.2683	-0.581292	ISPH|1.501247854	1	4	27	21379	http://www.ebi.ac.uk/QuickGO/GTerm?id=GO:0050992	[]
4	4	plant epidermis morphogenesis	GO:0090626	0.00514	0.0316	0.4	-0.02	7.2683	-0.581292	OSJNBb0065C04.47|1.655678051;Os03g0565200|1.530324052	2	85	27	21379	http://www.ebi.ac.uk/QuickGO/GTerm?id=GO:0090626	[]
5	5	fatty acid metabolic process	GO:0006631	0.0052	0.0316	0.6	0.25	7.2683	-0.581292	OSJNBb0065C04.47|1.655678051;CM-LOX1|1.593628684;VTE1|1.510394444	3	281	27	21379	http://www.ebi.ac.uk/QuickGO/GTerm?id=GO:0006631	[]
3	3	response to biotic stimulus	GO:0009607	0.00525	0.0316	0.58	0.22	7.2683	-0.581292	petC|1.507947586;CM-LOX1|1.593628684;Os07g0495900|1.567191659	3	282	27	21379	http://www.ebi.ac.uk/QuickGO/GTerm?id=GO:0009607	[]
7	7	monocarboxylic acid biosynthetic process	GO:0072330	0.00536	0.0319	0.6	0.25	7.2683	-0.581292	petC|1.507947586;OSJNBb0065C04.47|1.655678051;CM-LOX1|1.593628684	3	284	27	21379	http://www.ebi.ac.uk/QuickGO/GTerm?id=GO:0072330	[]
5	5	regulation of defense response	GO:0031347	0.0055	0.0324	0.36	-0.09	7.2683	-0.581292	petC|1.507947586;VTE1|1.510394444	2	88	27	21379	http://www.ebi.ac.uk/QuickGO/GTerm?id=GO:0031347	[]
8	7,8	inorganic cation transmembrane transport	GO:0098662	0.0059	0.0343	0.56	0.2	7.2683	-0.581292	petC|1.507947586;OSJNBb0041J06.115|1.594017684;Os04g0137500|1.520702673	3	294	27	21379	http://www.ebi.ac.uk/QuickGO/GTerm?id=GO:0098662	[]
4	4	ribonucleoprotein complex biogenesis	GO:0022613	0.00601	0.0346	0.8	0.52	7.2683	-0.581292	petC|1.507947586;OJ1344_B01.16|1.608452968;B1331F11.9|2.586697087	3	296	27	21379	http://www.ebi.ac.uk/QuickGO/GTerm?id=GO:0022613	[]
7	7	nonphotochemical quenching	GO:0010196	0.0063	0.0355	0	-0.58	7.2683	-0.581292	petC|1.507947586	1	5	27	21379	http://www.ebi.ac.uk/QuickGO/GTerm?id=GO:0010196	[]
6	6	energy quenching	GO:1990066	0.0063	0.0355	0	-0.58	7.2683	-0.581292	petC|1.507947586	1	5	27	21379	http://www.ebi.ac.uk/QuickGO/GTerm?id=GO:1990066	[]
8	7,8	ncRNA processing	GO:0034470	0.00641	0.0357	0.8	0.52	7.2683	-0.581292	petC|1.507947586;OJ1344_B01.16|1.608452968;B1331F11.9|2.586697087	3	303	27	21379	http://www.ebi.ac.uk/QuickGO/GTerm?id=GO:0034470	[]
3	3	single-multicellular organism process	GO:0044707	0.00712	0.0393	0.98	0.77	7.2683	-0.581292	OSJNBb0041J06.115|1.594017684;OSJNBb0065C04.47|1.655678051;Os03g0565200|1.530324052;VTE1|1.510394444;Os07g0495900|1.567191659	5	985	27	21379	http://www.ebi.ac.uk/QuickGO/GTerm?id=GO:0044707	[]
5	5	response to light stimulus	GO:0009416	0.00751	0.0407	0.58	0.22	7.2683	-0.581292	petC|1.507947586;OJ1344_B01.16|1.608452968;Os07g0495900|1.567191659	3	321	27	21379	http://www.ebi.ac.uk/QuickGO/GTerm?id=GO:0009416	[]
4	4	reactive oxygen species metabolic process	GO:0072593	0.0076	0.0407	0.39	-0.05	7.2683	-0.581292	petC|1.507947586;SODA|1.614430798	2	104	27	21379	http://www.ebi.ac.uk/QuickGO/GTerm?id=GO:0072593	[]
6	6	cation transport	GO:0006812	0.0076	0.0407	0.77	0.48	7.2683	-0.581292	petC|1.507947586;OSJNBb0041J06.115|1.594017684;OJ1344_B01.16|1.608452968;Os04g0137500|1.520702673	4	629	27	21379	http://www.ebi.ac.uk/QuickGO/GTerm?id=GO:0006812	[]
6	5,6	cellular chemical homeostasis	GO:0055082	0.00774	0.041	0.39	-0.04	7.2683	-0.581292	HXK5|1.541932354;OJ1344_B01.16|1.608452968	2	105	27	21379	http://www.ebi.ac.uk/QuickGO/GTerm?id=GO:0055082	[]
4	4	regulation of response to stress	GO:0080134	0.00788	0.041	0.36	-0.09	7.2683	-0.581292	petC|1.507947586;VTE1|1.510394444	2	106	27	21379	http://www.ebi.ac.uk/QuickGO/GTerm?id=GO:0080134	[]
7	6,7	inorganic ion transmembrane transport	GO:0098660	0.0079	0.041	0.56	0.2	7.2683	-0.581292	petC|1.507947586;OSJNBb0041J06.115|1.594017684;Os04g0137500|1.520702673	3	327	27	21379	http://www.ebi.ac.uk/QuickGO/GTerm?id=GO:0098660	[]
7	6,7	cation transmembrane transport	GO:0098655	0.00837	0.043	0.56	0.2	7.2683	-0.581292	petC|1.507947586;OSJNBb0041J06.115|1.594017684;Os04g0137500|1.520702673	3	334	27	21379	http://www.ebi.ac.uk/QuickGO/GTerm?id=GO:0098655	[]
5	5	reductive pentose-phosphate cycle	GO:0019253	0.00881	0.0431	0	-0.58	7.2683	-0.581292	rbcL|1.593693133	1	7	27	21379	http://www.ebi.ac.uk/QuickGO/GTerm?id=GO:0019253	[]
7	6,7	oligosaccharide transport	GO:0015772	0.00881	0.0431	0	-0.58	7.2683	-0.581292	VTE1|1.510394444	1	7	27	21379	http://www.ebi.ac.uk/QuickGO/GTerm?id=GO:0015772	[]
8	7,8	disaccharide transport	GO:0015766	0.00881	0.0431	0	-0.58	7.2683	-0.581292	VTE1|1.510394444	1	7	27	21379	http://www.ebi.ac.uk/QuickGO/GTerm?id=GO:0015766	[]
5	5	photosynthesis, dark reaction	GO:0019685	0.00881	0.0431	0	-0.58	7.2683	-0.581292	rbcL|1.593693133	1	7	27	21379	http://www.ebi.ac.uk/QuickGO/GTerm?id=GO:0019685	[]
9	8,9	sucrose transport	GO:0015770	0.00881	0.0431	0	-0.58	7.2683	-0.581292	VTE1|1.510394444	1	7	27	21379	http://www.ebi.ac.uk/QuickGO/GTerm?id=GO:0015770	[]
6	6	chlorophyll metabolic process	GO:0015994	0.00907	0.044	0.4	-0.03	7.2683	-0.581292	OSJNBb0065C04.47|1.655678051;VTE1|1.510394444	2	114	27	21379	http://www.ebi.ac.uk/QuickGO/GTerm?id=GO:0015994	[]
4	4	response to oxidative stress	GO:0006979	0.00915	0.044	0.21	-0.29	7.2683	-0.581292	SODA|1.614430798;VTE1|1.510394444;OSJNBa0039K24.14|0.610620612	3	345	27	21379	http://www.ebi.ac.uk/QuickGO/GTerm?id=GO:0006979	[]
4	4	response to radiation	GO:0009314	0.00958	0.0457	0.58	0.22	7.2683	-0.581292	petC|1.507947586;OJ1344_B01.16|1.608452968;Os07g0495900|1.567191659	3	351	27	21379	http://www.ebi.ac.uk/QuickGO/GTerm?id=GO:0009314	[]
4	4	system development	GO:0048731	0.0097	0.0458	0.8	0.53	7.2683	-0.581292	OSJNBb0041J06.115|1.594017684;OSJNBb0065C04.47|1.655678051;Os03g0565200|1.530324052;Os07g0495900|1.567191659	4	675	27	21379	http://www.ebi.ac.uk/QuickGO/GTerm?id=GO:0048731	[]
3	3	response to abiotic stimulus	GO:0009628	0.00995	0.0465	0.76	0.47	7.2683	-0.581292	petC|1.507947586;OJ1344_B01.16|1.608452968;VTE1|1.510394444;Os07g0495900|1.567191659	4	680	27	21379	http://www.ebi.ac.uk/QuickGO/GTerm?id=GO:0009628	[]
6	6	cellular response to organic cyclic compound	GO:0071407	0.0102	0.0471	0.37	-0.06	7.2683	-0.581292	petC|1.507947586;Os07g0495900|1.567191659	2	121	27	21379	http://www.ebi.ac.uk/QuickGO/GTerm?id=GO:0071407	[]
7	6,7	terpenoid biosynthetic process	GO:0016114	0.0112	0.0507	0.4	-0.02	7.2683	-0.581292	OSJNBb0065C04.47|1.655678051;Os03g0565200|1.530324052	2	127	27	21379	http://www.ebi.ac.uk/QuickGO/GTerm?id=GO:0016114	[]
10	8,9,10	nuclear-transcribed mRNA catabolic process, nonsense-mediated decay	GO:0000184	0.0113	0.0507	0	-0.58	7.2683	-0.581292	Os07g0495900|1.567191659	1	9	27	21379	http://www.ebi.ac.uk/QuickGO/GTerm?id=GO:0000184	[]
9	9	xanthophyll metabolic process	GO:0016122	0.0113	0.0507	0	-0.58	7.2683	-0.581292	VTE1|1.510394444	1	9	27	21379	http://www.ebi.ac.uk/QuickGO/GTerm?id=GO:0016122	[]
5	5	plant epidermis development	GO:0090558	0.0113	0.0507	0.4	-0.02	7.2683	-0.581292	OSJNBb0065C04.47|1.655678051;Os03g0565200|1.530324052	2	128	27	21379	http://www.ebi.ac.uk/QuickGO/GTerm?id=GO:0090558	[]
6	4,5,6	post-embryonic animal morphogenesis	GO:0009886	0.0118	0.0518	0.4	-0.02	7.2683	-0.581292	OSJNBb0065C04.47|1.655678051;Os03g0565200|1.530324052	2	131	27	21379	http://www.ebi.ac.uk/QuickGO/GTerm?id=GO:0009886	[]
5	5	cellular response to acid chemical	GO:0071229	0.012	0.0518	0.37	-0.06	7.2683	-0.581292	petC|1.507947586;Os07g0495900|1.567191659	2	132	27	21379	http://www.ebi.ac.uk/QuickGO/GTerm?id=GO:0071229	[]
2	2	multicellular organismal process	GO:0032501	0.012	0.0518	0.98	0.77	7.2683	-0.581292	OSJNBb0041J06.115|1.594017684;OSJNBb0065C04.47|1.655678051;Os03g0565200|1.530324052;VTE1|1.510394444;Os07g0495900|1.567191659	5	1119	27	21379	http://www.ebi.ac.uk/QuickGO/GTerm?id=GO:0032501	[]
5	4,5	shoot system morphogenesis	GO:0010016	0.0122	0.0518	0.4	-0.02	7.2683	-0.581292	OSJNBb0065C04.47|1.655678051;Os03g0565200|1.530324052	2	133	27	21379	http://www.ebi.ac.uk/QuickGO/GTerm?id=GO:0010016	[]
4	4	glycosyl compound metabolic process	GO:1901657	0.0124	0.0518	0.6	0.24	7.2683	-0.581292	HXK5|1.541932354;OSJNBb0041J06.115|1.594017684;OJ1344_B01.16|1.608452968	3	386	27	21379	http://www.ebi.ac.uk/QuickGO/GTerm?id=GO:1901657	[]
8	5,8	vitamin E biosynthetic process	GO:0010189	0.0126	0.0518	0	-0.58	7.2683	-0.581292	VTE1|1.510394444	1	10	27	21379	http://www.ebi.ac.uk/QuickGO/GTerm?id=GO:0010189	[]
7	4,7	vitamin E metabolic process	GO:0042360	0.0126	0.0518	0	-0.58	7.2683	-0.581292	VTE1|1.510394444	1	10	27	21379	http://www.ebi.ac.uk/QuickGO/GTerm?id=GO:0042360	[]
6	6	fat-soluble vitamin metabolic process	GO:0006775	0.0126	0.0518	0	-0.58	7.2683	-0.581292	VTE1|1.510394444	1	10	27	21379	http://www.ebi.ac.uk/QuickGO/GTerm?id=GO:0006775	[]
7	5,7	regulation of root development	GO:2000280	0.0126	0.0518	0	-0.58	7.2683	-0.581292	OSJNBb0041J06.115|1.594017684	1	10	27	21379	http://www.ebi.ac.uk/QuickGO/GTerm?id=GO:2000280	[]
7	5,6,7	fat-soluble vitamin biosynthetic process	GO:0042362	0.0126	0.0518	0	-0.58	7.2683	-0.581292	VTE1|1.510394444	1	10	27	21379	http://www.ebi.ac.uk/QuickGO/GTerm?id=GO:0042362	[]
5	5	porphyrin-containing compound metabolic process	GO:0006778	0.0129	0.0527	0.4	-0.03	7.2683	-0.581292	OSJNBb0065C04.47|1.655678051;VTE1|1.510394444	2	137	27	21379	http://www.ebi.ac.uk/QuickGO/GTerm?id=GO:0006778	[]
3	3	response to external stimulus	GO:0009605	0.0133	0.0539	0.58	0.22	7.2683	-0.581292	petC|1.507947586;CM-LOX1|1.593628684;Os07g0495900|1.567191659	3	396	27	21379	http://www.ebi.ac.uk/QuickGO/GTerm?id=GO:0009605	[]
5	5	tetrapyrrole metabolic process	GO:0033013	0.0136	0.0549	0.4	-0.03	7.2683	-0.581292	OSJNBb0065C04.47|1.655678051;VTE1|1.510394444	2	141	27	21379	http://www.ebi.ac.uk/QuickGO/GTerm?id=GO:0033013	[]
5	5	pigment biosynthetic process	GO:0046148	0.014	0.0559	0.4	-0.02	7.2683	-0.581292	OSJNBb0065C04.47|1.655678051;Os03g0565200|1.530324052	2	143	27	21379	http://www.ebi.ac.uk/QuickGO/GTerm?id=GO:0046148	[]
5	5	small molecule biosynthetic process	GO:0044283	0.0141	0.0559	0.78	0.5	7.2683	-0.581292	petC|1.507947586;OSJNBb0065C04.47|1.655678051;CM-LOX1|1.593628684;VTE1|1.510394444	4	754	27	21379	http://www.ebi.ac.uk/QuickGO/GTerm?id=GO:0044283	[]
3	3	anatomical structure morphogenesis	GO:0009653	0.0142	0.0559	0.61	0.26	7.2683	-0.581292	OSJNBb0041J06.115|1.594017684;OSJNBb0065C04.47|1.655678051;Os03g0565200|1.530324052	3	406	27	21379	http://www.ebi.ac.uk/QuickGO/GTerm?id=GO:0009653	[]
7	6,7	ncRNA metabolic process	GO:0034660	0.0147	0.0573	0.8	0.52	7.2683	-0.581292	petC|1.507947586;OJ1344_B01.16|1.608452968;B1331F11.9|2.586697087	3	411	27	21379	http://www.ebi.ac.uk/QuickGO/GTerm?id=GO:0034660	[]
7	7	long-day photoperiodism	GO:0048571	0.0163	0.0632	0	-0.58	7.2683	-0.581292	Os07g0495900|1.567191659	1	13	27	21379	http://www.ebi.ac.uk/QuickGO/GTerm?id=GO:0048571	[]
4	4	shoot system development	GO:0048367	0.0164	0.0632	0.6	0.25	7.2683	-0.581292	OSJNBb0065C04.47|1.655678051;Os03g0565200|1.530324052;Os07g0495900|1.567191659	3	429	27	21379	http://www.ebi.ac.uk/QuickGO/GTerm?id=GO:0048367	[]
4	4	defense response	GO:0006952	0.0165	0.0632	0.55	0.18	7.2683	-0.581292	petC|1.507947586;VTE1|1.510394444;Os07g0495900|1.567191659	3	430	27	21379	http://www.ebi.ac.uk/QuickGO/GTerm?id=GO:0006952	[]
5	5	response to organic cyclic compound	GO:0014070	0.0169	0.0641	0.37	-0.06	7.2683	-0.581292	petC|1.507947586;Os07g0495900|1.567191659	2	158	27	21379	http://www.ebi.ac.uk/QuickGO/GTerm?id=GO:0014070	[]
3	3	response to stress	GO:0006950	0.0172	0.0647	1.18	1.05	7.2683	-0.581292	petC|1.507947586;CM-LOX1|1.593628684;SODA|1.614430798;VTE1|1.510394444;OSJNBa0039K24.14|0.610620612;Os07g0495900|1.567191659	6	1697	27	21379	http://www.ebi.ac.uk/QuickGO/GTerm?id=GO:0006950	[]
6	5,6	glycosyl compound biosynthetic process	GO:1901659	0.0173	0.0647	0.41	-0.02	7.2683	-0.581292	OSJNBb0041J06.115|1.594017684;OJ1344_B01.16|1.608452968	2	160	27	21379	http://www.ebi.ac.uk/QuickGO/GTerm?id=GO:1901659	[]
5	5	chemical homeostasis	GO:0048878	0.0179	0.0665	0.39	-0.04	7.2683	-0.581292	HXK5|1.541932354;OJ1344_B01.16|1.608452968	2	163	27	21379	http://www.ebi.ac.uk/QuickGO/GTerm?id=GO:0048878	[]
5	5	organic hydroxy compound biosynthetic process	GO:1901617	0.0181	0.0668	0.36	-0.09	7.2683	-0.581292	petC|1.507947586;VTE1|1.510394444	2	164	27	21379	http://www.ebi.ac.uk/QuickGO/GTerm?id=GO:1901617	[]
8	5,8	removal of superoxide radicals	GO:0019430	0.0188	0.0679	0	-0.58	7.2683	-0.581292	SODA|1.614430798	1	15	27	21379	http://www.ebi.ac.uk/QuickGO/GTerm?id=GO:0019430	[]
7	7	cellular response to superoxide	GO:0071451	0.0188	0.0679	0	-0.58	7.2683	-0.581292	SODA|1.614430798	1	15	27	21379	http://www.ebi.ac.uk/QuickGO/GTerm?id=GO:0071451	[]
6	6	cellular response to oxygen radical	GO:0071450	0.0188	0.0679	0	-0.58	7.2683	-0.581292	SODA|1.614430798	1	15	27	21379	http://www.ebi.ac.uk/QuickGO/GTerm?id=GO:0071450	[]
2	2	response to stimulus	GO:0050896	0.0207	0.0744	1.98	2.16	7.2683	-0.581292	HXK5|1.541932354;petC|1.507947586;OJ1344_B01.16|1.608452968;CM-LOX1|1.593628684;SODA|1.614430798;VTE1|1.510394444;B1331F11.9|2.586697087;OSJNBa0039K24.14|0.610620612;Os07g0495900|1.567191659	9	3426	27	21379	http://www.ebi.ac.uk/QuickGO/GTerm?id=GO:0050896	[]
8	8	response to glucose	GO:0009749	0.0213	0.0758	0	-0.58	7.2683	-0.581292	HXK5|1.541932354	1	17	27	21379	http://www.ebi.ac.uk/QuickGO/GTerm?id=GO:0009749	[]
4	4	pigment metabolic process	GO:0042440	0.0216	0.0763	0.4	-0.02	7.2683	-0.581292	OSJNBb0065C04.47|1.655678051;Os03g0565200|1.530324052	2	180	27	21379	http://www.ebi.ac.uk/QuickGO/GTerm?id=GO:0042440	[]
5	5	superoxide metabolic process	GO:0006801	0.0225	0.0791	0	-0.58	7.2683	-0.581292	SODA|1.614430798	1	18	27	21379	http://www.ebi.ac.uk/QuickGO/GTerm?id=GO:0006801	[]
7	7	glucose homeostasis	GO:0042593	0.0237	0.0813	0	-0.58	7.2683	-0.581292	HXK5|1.541932354	1	19	27	21379	http://www.ebi.ac.uk/QuickGO/GTerm?id=GO:0042593	[]
8	6,7,8	cellular glucose homeostasis	GO:0001678	0.0237	0.0813	0	-0.58	7.2683	-0.581292	HXK5|1.541932354	1	19	27	21379	http://www.ebi.ac.uk/QuickGO/GTerm?id=GO:0001678	[]
6	6	cellular response to reactive oxygen species	GO:0034614	0.0237	0.0813	0	-0.58	7.2683	-0.581292	SODA|1.614430798	1	19	27	21379	http://www.ebi.ac.uk/QuickGO/GTerm?id=GO:0034614	[]
6	6	carbohydrate homeostasis	GO:0033500	0.0237	0.0813	0	-0.58	7.2683	-0.581292	HXK5|1.541932354	1	19	27	21379	http://www.ebi.ac.uk/QuickGO/GTerm?id=GO:0033500	[]
6	6	fatty acid biosynthetic process	GO:0006633	0.0245	0.0835	0.42	0	7.2683	-0.581292	OSJNBb0065C04.47|1.655678051;CM-LOX1|1.593628684	2	193	27	21379	http://www.ebi.ac.uk/QuickGO/GTerm?id=GO:0006633	[]
3	3	anatomical structure development	GO:0048856	0.0247	0.0835	0.8	0.53	7.2683	-0.581292	OSJNBb0041J06.115|1.594017684;OSJNBb0065C04.47|1.655678051;Os03g0565200|1.530324052;Os07g0495900|1.567191659	4	893	27	21379	http://www.ebi.ac.uk/QuickGO/GTerm?id=GO:0048856	[]
4	4	detection of biotic stimulus	GO:0009595	0.025	0.0839	0	-0.58	7.2683	-0.581292	petC|1.507947586	1	20	27	21379	http://www.ebi.ac.uk/QuickGO/GTerm?id=GO:0009595	[]
3	3	nitrogen compound metabolic process	GO:0006807	0.0254	0.0848	2.99	3.55	7.2683	-0.581292	P0569E11.38|1.632041567;HXK5|1.541932354;petC|1.507947586;GATA|1.53991902;OSJNBb0041J06.115|1.594017684;OJ1344_B01.16|1.608452968;OSJNBb0060J21.2|1.549408083;B1267B06.4|1.603142016;OSJNBb0065C04.47|1.655678051;Os03g0565200|1.530324052;VTE1|1.510394444;OSJNBa0026J14.15|1.692507641;B1331F11.9|2.586697087;Os07g0495900|1.567191659	14	6846	27	21379	http://www.ebi.ac.uk/QuickGO/GTerm?id=GO:0006807	[]
6	5,6	ion transmembrane transport	GO:0034220	0.0261	0.0863	0.56	0.2	7.2683	-0.581292	petC|1.507947586;OSJNBb0041J06.115|1.594017684;Os04g0137500|1.520702673	3	512	27	21379	http://www.ebi.ac.uk/QuickGO/GTerm?id=GO:0034220	[]
7	5,7	cotyledon development	GO:0048825	0.0262	0.0863	0	-0.58	7.2683	-0.581292	Os07g0495900|1.567191659	1	21	27	21379	http://www.ebi.ac.uk/QuickGO/GTerm?id=GO:0048825	[]
6	6	response to superoxide	GO:0000303	0.0274	0.0893	0	-0.58	7.2683	-0.581292	SODA|1.614430798	1	22	27	21379	http://www.ebi.ac.uk/QuickGO/GTerm?id=GO:0000303	[]
5	5	response to oxygen radical	GO:0000305	0.0274	0.0893	0	-0.58	7.2683	-0.581292	SODA|1.614430798	1	22	27	21379	http://www.ebi.ac.uk/QuickGO/GTerm?id=GO:0000305	[]
2	2	multi-organism process	GO:0051704	0.0285	0.0922	0.58	0.22	7.2683	-0.581292	petC|1.507947586;CM-LOX1|1.593628684;Os07g0495900|1.567191659	3	530	27	21379	http://www.ebi.ac.uk/QuickGO/GTerm?id=GO:0051704	[]
5	5	plastid organization	GO:0009657	0.0289	0.093	0.36	-0.08	7.2683	-0.581292	petC|1.507947586;Os03g0565200|1.530324052	2	211	27	21379	http://www.ebi.ac.uk/QuickGO/GTerm?id=GO:0009657	[]
6	5,6	myo-inositol hexakisphosphate metabolic process	GO:0033517	0.0299	0.0944	0	-0.58	7.2683	-0.581292	VTE1|1.510394444	1	24	27	21379	http://www.ebi.ac.uk/QuickGO/GTerm?id=GO:0033517	[]
9	6,7,9	myo-inositol hexakisphosphate biosynthetic process	GO:0010264	0.0299	0.0944	0	-0.58	7.2683	-0.581292	VTE1|1.510394444	1	24	27	21379	http://www.ebi.ac.uk/QuickGO/GTerm?id=GO:0010264	[]
4	4	carbon fixation	GO:0015977	0.0299	0.0944	0	-0.58	7.2683	-0.581292	rbcL|1.593693133	1	24	27	21379	http://www.ebi.ac.uk/QuickGO/GTerm?id=GO:0015977	[]
5	5	ion transport	GO:0006811	0.0304	0.0951	0.77	0.48	7.2683	-0.581292	petC|1.507947586;OSJNBb0041J06.115|1.594017684;OJ1344_B01.16|1.608452968;Os04g0137500|1.520702673	4	953	27	21379	http://www.ebi.ac.uk/QuickGO/GTerm?id=GO:0006811	[]
3	3	regulation of response to stimulus	GO:0048583	0.0305	0.0951	0.36	-0.09	7.2683	-0.581292	petC|1.507947586;VTE1|1.510394444	2	217	27	21379	http://www.ebi.ac.uk/QuickGO/GTerm?id=GO:0048583	[]
8	5,6,8	inositol phosphate biosynthetic process	GO:0032958	0.0311	0.0965	0	-0.58	7.2683	-0.581292	VTE1|1.510394444	1	25	27	21379	http://www.ebi.ac.uk/QuickGO/GTerm?id=GO:0032958	[]
5	4,5	defense response to other organism	GO:0098542	0.032	0.0988	0.37	-0.06	7.2683	-0.581292	petC|1.507947586;Os07g0495900|1.567191659	2	223	27	21379	http://www.ebi.ac.uk/QuickGO/GTerm?id=GO:0098542	[]
4	4	cellular biosynthetic process	GO:0044249	0.0326	0.0999	2.17	2.42	7.2683	-0.581292	ISPH|1.501247854;petC|1.507947586;GATA|1.53991902;OSJNBb0041J06.115|1.594017684;OJ1344_B01.16|1.608452968;OSJNBb0065C04.47|1.655678051;CM-LOX1|1.593628684;Os03g0565200|1.530324052;VTE1|1.510394444;rbcL|1.593693133;OSJNBa0026J14.15|1.692507641	11	4975	27	21379	http://www.ebi.ac.uk/QuickGO/GTerm?id=GO:0044249	[]
4	4	multicellular organism development	GO:0007275	0.0328	0.1	0.8	0.53	7.2683	-0.581292	OSJNBb0041J06.115|1.594017684;OSJNBb0065C04.47|1.655678051;Os03g0565200|1.530324052;Os07g0495900|1.567191659	4	976	27	21379	http://www.ebi.ac.uk/QuickGO/GTerm?id=GO:0007275	[]
6	6	regulation of hydrogen peroxide metabolic process	GO:0010310	0.0336	0.102	0	-0.58	7.2683	-0.581292	petC|1.507947586	1	27	27	21379	http://www.ebi.ac.uk/QuickGO/GTerm?id=GO:0010310	[]
9	8,9	ATP metabolic process	GO:0046034	0.0339	0.102	0.39	-0.04	7.2683	-0.581292	HXK5|1.541932354;OSJNBb0041J06.115|1.594017684	2	230	27	21379	http://www.ebi.ac.uk/QuickGO/GTerm?id=GO:0046034	[]
5	4,5	post-embryonic development	GO:0009791	0.034	0.102	0.6	0.25	7.2683	-0.581292	OSJNBb0065C04.47|1.655678051;Os03g0565200|1.530324052;Os07g0495900|1.567191659	3	568	27	21379	http://www.ebi.ac.uk/QuickGO/GTerm?id=GO:0009791	[]
3	3	detection of stimulus	GO:0051606	0.0348	0.103	0	-0.58	7.2683	-0.581292	petC|1.507947586	1	28	27	21379	http://www.ebi.ac.uk/QuickGO/GTerm?id=GO:0051606	[]
7	7	polyol biosynthetic process	GO:0046173	0.0348	0.103	0	-0.58	7.2683	-0.581292	VTE1|1.510394444	1	28	27	21379	http://www.ebi.ac.uk/QuickGO/GTerm?id=GO:0046173	[]
8	8	purine ribonucleoside triphosphate metabolic process	GO:0009205	0.0353	0.103	0.39	-0.04	7.2683	-0.581292	HXK5|1.541932354;OSJNBb0041J06.115|1.594017684	2	235	27	21379	http://www.ebi.ac.uk/QuickGO/GTerm?id=GO:0009205	[]
7	7	purine nucleoside triphosphate metabolic process	GO:0009144	0.0353	0.103	0.39	-0.04	7.2683	-0.581292	HXK5|1.541932354;OSJNBb0041J06.115|1.594017684	2	235	27	21379	http://www.ebi.ac.uk/QuickGO/GTerm?id=GO:0009144	[]
2	2	cellular process	GO:0009987	0.0359	0.105	4.79	6.05	7.2683	-0.581292	ISPH|1.501247854;P0569E11.38|1.632041567;HXK5|1.541932354;petC|1.507947586;GATA|1.53991902;OSJNBb0041J06.115|1.594017684;OJ1344_B01.16|1.608452968;P0019E03.36|1.621565386;OSJNBb0060J21.2|1.549408083;B1267B06.4|1.603142016;P0556A11.19|1.584716866;OSJNBb0065C04.47|1.655678051;CM-LOX1|1.593628684;Os03g0565200|1.530324052;ADI1|1.621067587;SODA|1.614430798;Os04g0137500|1.520702673;OSJNBa0042F21.13|1.6…	23	14494	27	21379	http://www.ebi.ac.uk/QuickGO/GTerm?id=GO:0009987	[]
5	4,5	cellular homeostasis	GO:0019725	0.0369	0.106	0.39	-0.04	7.2683	-0.581292	HXK5|1.541932354;OJ1344_B01.16|1.608452968	2	241	27	21379	http://www.ebi.ac.uk/QuickGO/GTerm?id=GO:0019725	[]
4	4	carbohydrate metabolic process	GO:0005975	0.0372	0.106	0.96	0.75	7.2683	-0.581292	HXK5|1.541932354;Os03g0565200|1.530324052;P0660F12.19|0.66603822;OSJNBa0042F21.13|1.62817374;rbcL|1.593693133	5	1498	27	21379	http://www.ebi.ac.uk/QuickGO/GTerm?id=GO:0005975	[]
6	5,6	photosynthesis, light harvesting	GO:0009765	0.0372	0.106	0	-0.58	7.2683	-0.581292	OJ1344_B01.16|1.608452968	1	30	27	21379	http://www.ebi.ac.uk/QuickGO/GTerm?id=GO:0009765	[]
9	5,6,8,9	systemic acquired resistance, salicylic acid mediated signaling pathway	GO:0009862	0.0372	0.106	0	-0.58	7.2683	-0.581292	petC|1.507947586	1	30	27	21379	http://www.ebi.ac.uk/QuickGO/GTerm?id=GO:0009862	[]
4	4	response to acid chemical	GO:0001101	0.038	0.107	0.37	-0.06	7.2683	-0.581292	petC|1.507947586;Os07g0495900|1.567191659	2	245	27	21379	http://www.ebi.ac.uk/QuickGO/GTerm?id=GO:0001101	[]
7	7	ribonucleoside triphosphate metabolic process	GO:0009199	0.038	0.107	0.39	-0.04	7.2683	-0.581292	HXK5|1.541932354;OSJNBb0041J06.115|1.594017684	2	245	27	21379	http://www.ebi.ac.uk/QuickGO/GTerm?id=GO:0009199	[]
4	4	response to temperature stimulus	GO:0009266	0.0383	0.107	0.36	-0.09	7.2683	-0.581292	petC|1.507947586;VTE1|1.510394444	2	246	27	21379	http://www.ebi.ac.uk/QuickGO/GTerm?id=GO:0009266	[]
6	5,6	regulation of reactive oxygen species metabolic process	GO:2000377	0.0384	0.107	0	-0.58	7.2683	-0.581292	petC|1.507947586	1	31	27	21379	http://www.ebi.ac.uk/QuickGO/GTerm?id=GO:2000377	[]
5	4,5	inositol phosphate metabolic process	GO:0043647	0.0384	0.107	0	-0.58	7.2683	-0.581292	VTE1|1.510394444	1	31	27	21379	http://www.ebi.ac.uk/QuickGO/GTerm?id=GO:0043647	[]
6	6	nucleoside triphosphate metabolic process	GO:0009141	0.0392	0.107	0.39	-0.04	7.2683	-0.581292	HXK5|1.541932354;OSJNBb0041J06.115|1.594017684	2	249	27	21379	http://www.ebi.ac.uk/QuickGO/GTerm?id=GO:0009141	[]
5	5	cellular response to oxidative stress	GO:0034599	0.0397	0.107	0	-0.58	7.2683	-0.581292	SODA|1.614430798	1	32	27	21379	http://www.ebi.ac.uk/QuickGO/GTerm?id=GO:0034599	[]
4	3,4	regulation of multi-organism process	GO:0043900	0.0397	0.107	0	-0.58	7.2683	-0.581292	petC|1.507947586	1	32	27	21379	http://www.ebi.ac.uk/QuickGO/GTerm?id=GO:0043900	[]
3	3	protein folding	GO:0006457	0.0397	0.107	0.63	0.29	7.2683	-0.581292	OSJNBb0065C04.47|1.655678051;B1331F11.9|2.586697087	2	251	27	21379	http://www.ebi.ac.uk/QuickGO/GTerm?id=GO:0006457	[]
4	4	heterocycle metabolic process	GO:0046483	0.0398	0.107	2.61	3.03	7.2683	-0.581292	P0569E11.38|1.632041567;HXK5|1.541932354;petC|1.507947586;OSJNBb0041J06.115|1.594017684;OJ1344_B01.16|1.608452968;B1267B06.4|1.603142016;OSJNBb0065C04.47|1.655678051;Os03g0565200|1.530324052;VTE1|1.510394444;OSJNBa0026J14.15|1.692507641;B1331F11.9|2.586697087;Os07g0495900|1.567191659	12	5802	27	21379	http://www.ebi.ac.uk/QuickGO/GTerm?id=GO:0046483	[]
8	8	purine ribonucleoside monophosphate metabolic process	GO:0009167	0.04	0.107	0.39	-0.04	7.2683	-0.581292	HXK5|1.541932354;OSJNBb0041J06.115|1.594017684	2	252	27	21379	http://www.ebi.ac.uk/QuickGO/GTerm?id=GO:0009167	[]
7	7	purine nucleoside monophosphate metabolic process	GO:0009126	0.04	0.107	0.39	-0.04	7.2683	-0.581292	HXK5|1.541932354;OSJNBb0041J06.115|1.594017684	2	252	27	21379	http://www.ebi.ac.uk/QuickGO/GTerm?id=GO:0009126	[]
3	3	single-organism developmental process	GO:0044767	0.0412	0.109	0.8	0.53	7.2683	-0.581292	OSJNBb0041J06.115|1.594017684;OSJNBb0065C04.47|1.655678051;Os03g0565200|1.530324052;Os07g0495900|1.567191659	4	1049	27	21379	http://www.ebi.ac.uk/QuickGO/GTerm?id=GO:0044767	[]
4	4	organic substance biosynthetic process	GO:1901576	0.0412	0.109	2.17	2.42	7.2683	-0.581292	ISPH|1.501247854;petC|1.507947586;GATA|1.53991902;OSJNBb0041J06.115|1.594017684;OJ1344_B01.16|1.608452968;OSJNBb0065C04.47|1.655678051;CM-LOX1|1.593628684;Os03g0565200|1.530324052;VTE1|1.510394444;rbcL|1.593693133;OSJNBa0026J14.15|1.692507641	11	5150	27	21379	http://www.ebi.ac.uk/QuickGO/GTerm?id=GO:1901576	[]
5	4,5	single-organism membrane organization	GO:0044802	0.0418	0.109	0.36	-0.08	7.2683	-0.581292	petC|1.507947586;Os03g0565200|1.530324052	2	258	27	21379	http://www.ebi.ac.uk/QuickGO/GTerm?id=GO:0044802	[]
7	7	unsaturated fatty acid biosynthetic process	GO:0006636	0.0421	0.109	0	-0.58	7.2683	-0.581292	OSJNBb0065C04.47|1.655678051	1	34	27	21379	http://www.ebi.ac.uk/QuickGO/GTerm?id=GO:0006636	[]
6	6	unsaturated fatty acid metabolic process	GO:0033559	0.0421	0.109	0	-0.58	7.2683	-0.581292	OSJNBb0065C04.47|1.655678051	1	34	27	21379	http://www.ebi.ac.uk/QuickGO/GTerm?id=GO:0033559	[]
4	4	organic hydroxy compound metabolic process	GO:1901615	0.0424	0.109	0.36	-0.09	7.2683	-0.581292	petC|1.507947586;VTE1|1.510394444	2	260	27	21379	http://www.ebi.ac.uk/QuickGO/GTerm?id=GO:1901615	[]
6	6	carboxylic acid biosynthetic process	GO:0046394	0.0424	0.109	0.6	0.25	7.2683	-0.581292	petC|1.507947586;OSJNBb0065C04.47|1.655678051;CM-LOX1|1.593628684	3	620	27	21379	http://www.ebi.ac.uk/QuickGO/GTerm?id=GO:0046394	[]
5	5	organic acid biosynthetic process	GO:0016053	0.0424	0.109	0.6	0.25	7.2683	-0.581292	petC|1.507947586;OSJNBb0065C04.47|1.655678051;CM-LOX1|1.593628684	3	620	27	21379	http://www.ebi.ac.uk/QuickGO/GTerm?id=GO:0016053	[]
4	4	tissue development	GO:0009888	0.043	0.11	0.4	-0.02	7.2683	-0.581292	OSJNBb0065C04.47|1.655678051;Os03g0565200|1.530324052	2	262	27	21379	http://www.ebi.ac.uk/QuickGO/GTerm?id=GO:0009888	[]
7	7	salicylic acid biosynthetic process	GO:0009697	0.0433	0.11	0	-0.58	7.2683	-0.581292	petC|1.507947586	1	35	27	21379	http://www.ebi.ac.uk/QuickGO/GTerm?id=GO:0009697	[]
7	7	response to hexose	GO:0009746	0.0445	0.111	0	-0.58	7.2683	-0.581292	HXK5|1.541932354	1	36	27	21379	http://www.ebi.ac.uk/QuickGO/GTerm?id=GO:0009746	[]
6	6	salicylic acid metabolic process	GO:0009696	0.0445	0.111	0	-0.58	7.2683	-0.581292	petC|1.507947586	1	36	27	21379	http://www.ebi.ac.uk/QuickGO/GTerm?id=GO:0009696	[]
6	6	response to monosaccharide	GO:0034284	0.0445	0.111	0	-0.58	7.2683	-0.581292	HXK5|1.541932354	1	36	27	21379	http://www.ebi.ac.uk/QuickGO/GTerm?id=GO:0034284	[]
8	6,7,8	regulation of proton transport	GO:0010155	0.0445	0.111	0	-0.58	7.2683	-0.581292	OJ1344_B01.16|1.608452968	1	36	27	21379	http://www.ebi.ac.uk/QuickGO/GTerm?id=GO:0010155	[]
7	7	ribonucleoside monophosphate metabolic process	GO:0009161	0.0447	0.111	0.39	-0.04	7.2683	-0.581292	HXK5|1.541932354;OSJNBb0041J06.115|1.594017684	2	268	27	21379	http://www.ebi.ac.uk/QuickGO/GTerm?id=GO:0009161	[]
2	2	developmental process	GO:0032502	0.045	0.111	0.8	0.53	7.2683	-0.581292	OSJNBb0041J06.115|1.594017684;OSJNBb0065C04.47|1.655678051;Os03g0565200|1.530324052;Os07g0495900|1.567191659	4	1080	27	21379	http://www.ebi.ac.uk/QuickGO/GTerm?id=GO:0032502	[]
4	4	cellular aromatic compound metabolic process	GO:0006725	0.0452	0.111	2.61	3.03	7.2683	-0.581292	P0569E11.38|1.632041567;HXK5|1.541932354;petC|1.507947586;OSJNBb0041J06.115|1.594017684;OJ1344_B01.16|1.608452968;B1267B06.4|1.603142016;OSJNBb0065C04.47|1.655678051;Os03g0565200|1.530324052;VTE1|1.510394444;OSJNBa0026J14.15|1.692507641;B1331F11.9|2.586697087;Os07g0495900|1.567191659	12	5906	27	21379	http://www.ebi.ac.uk/QuickGO/GTerm?id=GO:0006725	[]
6	6	nucleoside monophosphate metabolic process	GO:0009123	0.0466	0.113	0.39	-0.04	7.2683	-0.581292	HXK5|1.541932354;OSJNBb0041J06.115|1.594017684	2	274	27	21379	http://www.ebi.ac.uk/QuickGO/GTerm?id=GO:0009123	[]
3	3	response to chemical	GO:0042221	0.0467	0.113	0.98	0.77	7.2683	-0.581292	HXK5|1.541932354;petC|1.507947586;OJ1344_B01.16|1.608452968;SODA|1.614430798;Os07g0495900|1.567191659	5	1594	27	21379	http://www.ebi.ac.uk/QuickGO/GTerm?id=GO:0042221	[]
5	5	response to chitin	GO:0010200	0.0469	0.113	0	-0.58	7.2683	-0.581292	petC|1.507947586	1	38	27	21379	http://www.ebi.ac.uk/QuickGO/GTerm?id=GO:0010200	[]
7	7	phosphatidylglycerol metabolic process	GO:0046471	0.0469	0.113	0	-0.58	7.2683	-0.581292	GATA|1.53991902	1	38	27	21379	http://www.ebi.ac.uk/QuickGO/GTerm?id=GO:0046471	[]
7	7	phosphatidylglycerol biosynthetic process	GO:0006655	0.0469	0.113	0	-0.58	7.2683	-0.581292	GATA|1.53991902	1	38	27	21379	http://www.ebi.ac.uk/QuickGO/GTerm?id=GO:0006655	[]
8	5,6,8	sugar mediated signaling pathway	GO:0010182	0.0481	0.114	0	-0.58	7.2683	-0.581292	Os07g0495900|1.567191659	1	39	27	21379	http://www.ebi.ac.uk/QuickGO/GTerm?id=GO:0010182	[]
7	4,5,7	carbohydrate mediated signaling	GO:0009756	0.0481	0.114	0	-0.58	7.2683	-0.581292	Os07g0495900|1.567191659	1	39	27	21379	http://www.ebi.ac.uk/QuickGO/GTerm?id=GO:0009756	[]
5	5	response to organonitrogen compound	GO:0010243	0.0481	0.114	0	-0.58	7.2683	-0.581292	petC|1.507947586	1	39	27	21379	http://www.ebi.ac.uk/QuickGO/GTerm?id=GO:0010243	[]
7	7	purine ribonucleoside metabolic process	GO:0046128	0.0493	0.115	0.39	-0.04	7.2683	-0.581292	HXK5|1.541932354;OSJNBb0041J06.115|1.594017684	2	283	27	21379	http://www.ebi.ac.uk/QuickGO/GTerm?id=GO:0046128	[]
7	7	purine ribonucleotide metabolic process	GO:0009150	0.0493	0.115	0.39	-0.04	7.2683	-0.581292	HXK5|1.541932354;OSJNBb0041J06.115|1.594017684	2	283	27	21379	http://www.ebi.ac.uk/QuickGO/GTerm?id=GO:0009150	[]
6	6	cellular response to carbohydrate stimulus	GO:0071322	0.0493	0.115	0	-0.58	7.2683	-0.581292	Os07g0495900|1.567191659	1	40	27	21379	http://www.ebi.ac.uk/QuickGO/GTerm?id=GO:0071322	[]
4	4	organic cyclic compound metabolic process	GO:1901360	0.05	0.117	2.61	3.03	7.2683	-0.581292	P0569E11.38|1.632041567;HXK5|1.541932354;petC|1.507947586;OSJNBb0041J06.115|1.594017684;OJ1344_B01.16|1.608452968;B1267B06.4|1.603142016;OSJNBb0065C04.47|1.655678051;Os03g0565200|1.530324052;VTE1|1.510394444;OSJNBa0026J14.15|1.692507641;B1331F11.9|2.586697087;Os07g0495900|1.567191659	12	5991	27	21379	http://www.ebi.ac.uk/QuickGO/GTerm?id=GO:1901360	[]
4	4	membrane organization	GO:0061024	0.0512	0.118	0.36	-0.08	7.2683	-0.581292	petC|1.507947586;Os03g0565200|1.530324052	2	289	27	21379	http://www.ebi.ac.uk/QuickGO/GTerm?id=GO:0061024	[]
6	6	purine nucleoside metabolic process	GO:0042278	0.0512	0.118	0.39	-0.04	7.2683	-0.581292	HXK5|1.541932354;OSJNBb0041J06.115|1.594017684	2	289	27	21379	http://www.ebi.ac.uk/QuickGO/GTerm?id=GO:0042278	[]
7	7	peptidyl-amino acid modification	GO:0018193	0.0528	0.121	0.63	0.29	7.2683	-0.581292	OSJNBb0065C04.47|1.655678051;B1331F11.9|2.586697087	2	294	27	21379	http://www.ebi.ac.uk/QuickGO/GTerm?id=GO:0018193	[]
7	5,6,7	regulation of plant-type hypersensitive response	GO:0010363	0.0541	0.122	0	-0.58	7.2683	-0.581292	petC|1.507947586	1	44	27	21379	http://www.ebi.ac.uk/QuickGO/GTerm?id=GO:0010363	[]
5	4,5	negative regulation of defense response	GO:0031348	0.0541	0.122	0	-0.58	7.2683	-0.581292	petC|1.507947586	1	44	27	21379	http://www.ebi.ac.uk/QuickGO/GTerm?id=GO:0031348	[]
6	6	phenol-containing compound biosynthetic process	GO:0046189	0.0541	0.122	0	-0.58	7.2683	-0.581292	petC|1.507947586	1	44	27	21379	http://www.ebi.ac.uk/QuickGO/GTerm?id=GO:0046189	[]
6	6	purine nucleotide metabolic process	GO:0006163	0.0544	0.122	0.39	-0.04	7.2683	-0.581292	HXK5|1.541932354;OSJNBb0041J06.115|1.594017684	2	299	27	21379	http://www.ebi.ac.uk/QuickGO/GTerm?id=GO:0006163	[]
6	5,6	S-glycoside biosynthetic process	GO:0016144	0.0553	0.122	0	-0.58	7.2683	-0.581292	OJ1344_B01.16|1.608452968	1	45	27	21379	http://www.ebi.ac.uk/QuickGO/GTerm?id=GO:0016144	[]
4	4	regulation of anatomical structure morphogenesis	GO:0022603	0.0553	0.122	0	-0.58	7.2683	-0.581292	OSJNBb0041J06.115|1.594017684	1	45	27	21379	http://www.ebi.ac.uk/QuickGO/GTerm?id=GO:0022603	[]
8	7,8	glucosinolate biosynthetic process	GO:0019761	0.0553	0.122	0	-0.58	7.2683	-0.581292	OJ1344_B01.16|1.608452968	1	45	27	21379	http://www.ebi.ac.uk/QuickGO/GTerm?id=GO:0019761	[]
7	6,7	glycosinolate biosynthetic process	GO:0019758	0.0553	0.122	0	-0.58	7.2683	-0.581292	OJ1344_B01.16|1.608452968	1	45	27	21379	http://www.ebi.ac.uk/QuickGO/GTerm?id=GO:0019758	[]
10	9,10	ATP hydrolysis coupled proton transport	GO:0015991	0.0553	0.122	0	-0.58	7.2683	-0.581292	Os04g0137500|1.520702673	1	45	27	21379	http://www.ebi.ac.uk/QuickGO/GTerm?id=GO:0015991	[]
9	8,9	energy coupled proton transmembrane transport, against electrochemical gradient	GO:0015988	0.0553	0.122	0	-0.58	7.2683	-0.581292	Os04g0137500|1.520702673	1	45	27	21379	http://www.ebi.ac.uk/QuickGO/GTerm?id=GO:0015988	[]
6	6	ribonucleoside metabolic process	GO:0009119	0.0567	0.124	0.39	-0.04	7.2683	-0.581292	HXK5|1.541932354;OSJNBb0041J06.115|1.594017684	2	306	27	21379	http://www.ebi.ac.uk/QuickGO/GTerm?id=GO:0009119	[]
7	6,7	RNA processing	GO:0006396	0.0573	0.125	0.8	0.52	7.2683	-0.581292	petC|1.507947586;OJ1344_B01.16|1.608452968;B1331F11.9|2.586697087	3	701	27	21379	http://www.ebi.ac.uk/QuickGO/GTerm?id=GO:0006396	[]
7	7	protein-chromophore linkage	GO:0018298	0.0577	0.126	0	-0.58	7.2683	-0.581292	OJ1344_B01.16|1.608452968	1	47	27	21379	http://www.ebi.ac.uk/QuickGO/GTerm?id=GO:0018298	[]
5	5	phenol-containing compound metabolic process	GO:0018958	0.0589	0.126	0	-0.58	7.2683	-0.581292	petC|1.507947586	1	48	27	21379	http://www.ebi.ac.uk/QuickGO/GTerm?id=GO:0018958	[]
9	7,8,9	nuclear-transcribed mRNA catabolic process	GO:0000956	0.0589	0.126	0	-0.58	7.2683	-0.581292	Os07g0495900|1.567191659	1	48	27	21379	http://www.ebi.ac.uk/QuickGO/GTerm?id=GO:0000956	[]
7	7	oxylipin biosynthetic process	GO:0031408	0.0589	0.126	0	-0.58	7.2683	-0.581292	CM-LOX1|1.593628684	1	48	27	21379	http://www.ebi.ac.uk/QuickGO/GTerm?id=GO:0031408	[]
6	6	oxylipin metabolic process	GO:0031407	0.0601	0.126	0	-0.58	7.2683	-0.581292	CM-LOX1|1.593628684	1	49	27	21379	http://www.ebi.ac.uk/QuickGO/GTerm?id=GO:0031407	[]
10	9,10	ATP synthesis coupled proton transport	GO:0015986	0.0601	0.126	0	-0.58	7.2683	-0.581292	OSJNBb0041J06.115|1.594017684	1	49	27	21379	http://www.ebi.ac.uk/QuickGO/GTerm?id=GO:0015986	[]
6	6	host programmed cell death induced by symbiont	GO:0034050	0.0601	0.126	0	-0.58	7.2683	-0.581292	petC|1.507947586	1	49	27	21379	http://www.ebi.ac.uk/QuickGO/GTerm?id=GO:0034050	[]
9	8,9	energy coupled proton transport, down electrochemical gradient	GO:0015985	0.0601	0.126	0	-0.58	7.2683	-0.581292	OSJNBb0041J06.115|1.594017684	1	49	27	21379	http://www.ebi.ac.uk/QuickGO/GTerm?id=GO:0015985	[]
6	5,6	plant-type hypersensitive response	GO:0009626	0.0601	0.126	0	-0.58	7.2683	-0.581292	petC|1.507947586	1	49	27	21379	http://www.ebi.ac.uk/QuickGO/GTerm?id=GO:0009626	[]
8	6,7,8	mRNA catabolic process	GO:0006402	0.0625	0.131	0	-0.58	7.2683	-0.581292	Os07g0495900|1.567191659	1	51	27	21379	http://www.ebi.ac.uk/QuickGO/GTerm?id=GO:0006402	[]
3	3	biosynthetic process	GO:0009058	0.0632	0.132	2.17	2.42	7.2683	-0.581292	ISPH|1.501247854;petC|1.507947586;GATA|1.53991902;OSJNBb0041J06.115|1.594017684;OJ1344_B01.16|1.608452968;OSJNBb0065C04.47|1.655678051;CM-LOX1|1.593628684;Os03g0565200|1.530324052;VTE1|1.510394444;rbcL|1.593693133;OSJNBa0026J14.15|1.692507641	11	5498	27	21379	http://www.ebi.ac.uk/QuickGO/GTerm?id=GO:0009058	[]
6	6	polyol metabolic process	GO:0019751	0.0637	0.132	0	-0.58	7.2683	-0.581292	VTE1|1.510394444	1	52	27	21379	http://www.ebi.ac.uk/QuickGO/GTerm?id=GO:0019751	[]
5	4,5	regulation of cellular response to stress	GO:0080135	0.0637	0.132	0	-0.58	7.2683	-0.581292	petC|1.507947586	1	52	27	21379	http://www.ebi.ac.uk/QuickGO/GTerm?id=GO:0080135	[]
5	5	nucleoside metabolic process	GO:0009116	0.0644	0.133	0.39	-0.04	7.2683	-0.581292	HXK5|1.541932354;OSJNBb0041J06.115|1.594017684	2	329	27	21379	http://www.ebi.ac.uk/QuickGO/GTerm?id=GO:0009116	[]
8	7,8	cellular cation homeostasis	GO:0030003	0.0649	0.133	0	-0.58	7.2683	-0.581292	OJ1344_B01.16|1.608452968	1	53	27	21379	http://www.ebi.ac.uk/QuickGO/GTerm?id=GO:0030003	[]
5	5	purine-containing compound metabolic process	GO:0072521	0.0682	0.14	0.39	-0.04	7.2683	-0.581292	HXK5|1.541932354;OSJNBb0041J06.115|1.594017684	2	340	27	21379	http://www.ebi.ac.uk/QuickGO/GTerm?id=GO:0072521	[]
5	5	photorespiration	GO:0009853	0.0708	0.144	0	-0.58	7.2683	-0.581292	rbcL|1.593693133	1	58	27	21379	http://www.ebi.ac.uk/QuickGO/GTerm?id=GO:0009853	[]
7	7	response to high light intensity	GO:0009644	0.0708	0.144	0	-0.58	7.2683	-0.581292	OJ1344_B01.16|1.608452968	1	58	27	21379	http://www.ebi.ac.uk/QuickGO/GTerm?id=GO:0009644	[]
7	6,7	systemic acquired resistance	GO:0009627	0.0719	0.144	0	-0.58	7.2683	-0.581292	petC|1.507947586	1	59	27	21379	http://www.ebi.ac.uk/QuickGO/GTerm?id=GO:0009627	[]
4	4	regulation of immune response	GO:0050776	0.0719	0.144	0	-0.58	7.2683	-0.581292	petC|1.507947586	1	59	27	21379	http://www.ebi.ac.uk/QuickGO/GTerm?id=GO:0050776	[]
6	5,6	regulation of innate immune response	GO:0045088	0.0719	0.144	0	-0.58	7.2683	-0.581292	petC|1.507947586	1	59	27	21379	http://www.ebi.ac.uk/QuickGO/GTerm?id=GO:0045088	[]
7	6,7	ribonucleotide metabolic process	GO:0009259	0.0721	0.144	0.39	-0.04	7.2683	-0.581292	HXK5|1.541932354;OSJNBb0041J06.115|1.594017684	2	351	27	21379	http://www.ebi.ac.uk/QuickGO/GTerm?id=GO:0009259	[]
7	6,7	RNA catabolic process	GO:0006401	0.0743	0.148	0	-0.58	7.2683	-0.581292	Os07g0495900|1.567191659	1	61	27	21379	http://www.ebi.ac.uk/QuickGO/GTerm?id=GO:0006401	[]
3	3	regulation of immune system process	GO:0002682	0.0755	0.148	0	-0.58	7.2683	-0.581292	petC|1.507947586	1	62	27	21379	http://www.ebi.ac.uk/QuickGO/GTerm?id=GO:0002682	[]
7	6,7	glucosinolate metabolic process	GO:0019760	0.0755	0.148	0	-0.58	7.2683	-0.581292	OJ1344_B01.16|1.608452968	1	62	27	21379	http://www.ebi.ac.uk/QuickGO/GTerm?id=GO:0019760	[]
4	4	S-glycoside metabolic process	GO:0016143	0.0755	0.148	0	-0.58	7.2683	-0.581292	OJ1344_B01.16|1.608452968	1	62	27	21379	http://www.ebi.ac.uk/QuickGO/GTerm?id=GO:0016143	[]
5	5	benzene-containing compound metabolic process	GO:0042537	0.0755	0.148	0	-0.58	7.2683	-0.581292	petC|1.507947586	1	62	27	21379	http://www.ebi.ac.uk/QuickGO/GTerm?id=GO:0042537	[]
6	5,6	glycosinolate metabolic process	GO:0019757	0.0755	0.148	0	-0.58	7.2683	-0.581292	OJ1344_B01.16|1.608452968	1	62	27	21379	http://www.ebi.ac.uk/QuickGO/GTerm?id=GO:0019757	[]
7	5,6,7	carbohydrate phosphorylation	GO:0046835	0.0766	0.148	0	-0.58	7.2683	-0.581292	HXK5|1.541932354	1	63	27	21379	http://www.ebi.ac.uk/QuickGO/GTerm?id=GO:0046835	[]
10	7,9,10	RNA interference	GO:0016246	0.0766	0.148	0	-0.58	7.2683	-0.581292	Os07g0495900|1.567191659	1	63	27	21379	http://www.ebi.ac.uk/QuickGO/GTerm?id=GO:0016246	[]
10	9,10	ATP biosynthetic process	GO:0006754	0.0766	0.148	0	-0.58	7.2683	-0.581292	OSJNBb0041J06.115|1.594017684	1	63	27	21379	http://www.ebi.ac.uk/QuickGO/GTerm?id=GO:0006754	[]
5	4,5	vitamin biosynthetic process	GO:0009110	0.0778	0.149	0	-0.58	7.2683	-0.581292	VTE1|1.510394444	1	64	27	21379	http://www.ebi.ac.uk/QuickGO/GTerm?id=GO:0009110	[]
5	5	carbohydrate biosynthetic process	GO:0016051	0.0779	0.149	0.39	-0.05	7.2683	-0.581292	Os03g0565200|1.530324052;rbcL|1.593693133	2	367	27	21379	http://www.ebi.ac.uk/QuickGO/GTerm?id=GO:0016051	[]
2	2	metabolic process	GO:0008152	0.0805	0.154	5.68	7.27	7.2683	-0.581292	ISPH|1.501247854;P0569E11.38|1.632041567;HXK5|1.541932354;petC|1.507947586;GATA|1.53991902;OSJNBb0041J06.115|1.594017684;OJ1344_B01.16|1.608452968;P0019E03.36|1.621565386;OSJNBb0060J21.2|1.549408083;B1267B06.4|1.603142016;P0556A11.19|1.584716866;GLX-I|2.726477234;OSJNBb0065C04.47|1.655678051;CM-LOX1|1.593628684;Os03g0565200|1.530324052;ADI1|1.621067587;PETE|0.576331547;SODA|1.614430798;P0660F12.1…	26	18273	27	21379	http://www.ebi.ac.uk/QuickGO/GTerm?id=GO:0008152	[]
4	4	cellular nitrogen compound metabolic process	GO:0034641	0.0806	0.154	2.62	3.04	7.2683	-0.581292	P0569E11.38|1.632041567;HXK5|1.541932354;petC|1.507947586;GATA|1.53991902;OSJNBb0041J06.115|1.594017684;OJ1344_B01.16|1.608452968;B1267B06.4|1.603142016;OSJNBb0065C04.47|1.655678051;Os03g0565200|1.530324052;OSJNBa0026J14.15|1.692507641;B1331F11.9|2.586697087;Os07g0495900|1.567191659	12	6425	27	21379	http://www.ebi.ac.uk/QuickGO/GTerm?id=GO:0034641	[]
7	5,7	defense response to fungus	GO:0050832	0.0813	0.154	0	-0.58	7.2683	-0.581292	petC|1.507947586	1	67	27	21379	http://www.ebi.ac.uk/QuickGO/GTerm?id=GO:0050832	[]
4	4	root morphogenesis	GO:0010015	0.0825	0.155	0	-0.58	7.2683	-0.581292	OSJNBb0041J06.115|1.594017684	1	68	27	21379	http://www.ebi.ac.uk/QuickGO/GTerm?id=GO:0010015	[]
8	7,8	purine nucleoside triphosphate biosynthetic process	GO:0009145	0.0825	0.155	0	-0.58	7.2683	-0.581292	OSJNBb0041J06.115|1.594017684	1	68	27	21379	http://www.ebi.ac.uk/QuickGO/GTerm?id=GO:0009145	[]
9	8,9	purine ribonucleoside triphosphate biosynthetic process	GO:0009206	0.0825	0.155	0	-0.58	7.2683	-0.581292	OSJNBb0041J06.115|1.594017684	1	68	27	21379	http://www.ebi.ac.uk/QuickGO/GTerm?id=GO:0009206	[]
7	6,7	cellular ion homeostasis	GO:0006873	0.0836	0.155	0	-0.58	7.2683	-0.581292	OJ1344_B01.16|1.608452968	1	69	27	21379	http://www.ebi.ac.uk/QuickGO/GTerm?id=GO:0006873	[]
7	6,7	protein targeting to membrane	GO:0006612	0.0836	0.155	0	-0.58	7.2683	-0.581292	petC|1.507947586	1	69	27	21379	http://www.ebi.ac.uk/QuickGO/GTerm?id=GO:0006612	[]
6	6	photoperiodism	GO:0009648	0.0836	0.155	0	-0.58	7.2683	-0.581292	Os07g0495900|1.567191659	1	69	27	21379	http://www.ebi.ac.uk/QuickGO/GTerm?id=GO:0009648	[]
3	3	negative regulation of response to stimulus	GO:0048585	0.0848	0.157	0	-0.58	7.2683	-0.581292	petC|1.507947586	1	70	27	21379	http://www.ebi.ac.uk/QuickGO/GTerm?id=GO:0048585	[]
9	6,8,9	posttranscriptional gene silencing by RNA	GO:0035194	0.0871	0.16	0	-0.58	7.2683	-0.581292	Os07g0495900|1.567191659	1	72	27	21379	http://www.ebi.ac.uk/QuickGO/GTerm?id=GO:0035194	[]
4	4	homeostatic process	GO:0042592	0.0872	0.16	0.39	-0.04	7.2683	-0.581292	HXK5|1.541932354;OJ1344_B01.16|1.608452968	2	392	27	21379	http://www.ebi.ac.uk/QuickGO/GTerm?id=GO:0042592	[]
8	5,7,8	posttranscriptional gene silencing	GO:0016441	0.0883	0.161	0	-0.58	7.2683	-0.581292	Os07g0495900|1.567191659	1	73	27	21379	http://www.ebi.ac.uk/QuickGO/GTerm?id=GO:0016441	[]
4	4	response to organic substance	GO:0010033	0.0883	0.161	0.77	0.48	7.2683	-0.581292	HXK5|1.541932354;petC|1.507947586;OJ1344_B01.16|1.608452968;Os07g0495900|1.567191659	4	1355	27	21379	http://www.ebi.ac.uk/QuickGO/GTerm?id=GO:0010033	[]
6	6	response to light intensity	GO:0009642	0.0894	0.163	0	-0.58	7.2683	-0.581292	OJ1344_B01.16|1.608452968	1	74	27	21379	http://www.ebi.ac.uk/QuickGO/GTerm?id=GO:0009642	[]
6	5,6	defense response, incompatible interaction	GO:0009814	0.0906	0.164	0	-0.58	7.2683	-0.581292	petC|1.507947586	1	75	27	21379	http://www.ebi.ac.uk/QuickGO/GTerm?id=GO:0009814	[]
7	4,5,7	chlorophyll biosynthetic process	GO:0015995	0.0917	0.166	0	-0.58	7.2683	-0.581292	OSJNBb0065C04.47|1.655678051	1	76	27	21379	http://www.ebi.ac.uk/QuickGO/GTerm?id=GO:0015995	[]
4	4	single-organism carbohydrate metabolic process	GO:0044723	0.0921	0.166	0.58	0.21	7.2683	-0.581292	HXK5|1.541932354;Os03g0565200|1.530324052;rbcL|1.593693133	3	857	27	21379	http://www.ebi.ac.uk/QuickGO/GTerm?id=GO:0044723	[]
5	5	hydrogen peroxide metabolic process	GO:0042743	0.0929	0.167	0	-0.58	7.2683	-0.581292	petC|1.507947586	1	77	27	21379	http://www.ebi.ac.uk/QuickGO/GTerm?id=GO:0042743	[]
8	7,8	ribonucleoside triphosphate biosynthetic process	GO:0009201	0.094	0.168	0	-0.58	7.2683	-0.581292	OSJNBb0041J06.115|1.594017684	1	78	27	21379	http://www.ebi.ac.uk/QuickGO/GTerm?id=GO:0009201	[]
7	5,7	defense response to bacterium	GO:0042742	0.0952	0.169	0	-0.58	7.2683	-0.581292	Os07g0495900|1.567191659	1	79	27	21379	http://www.ebi.ac.uk/QuickGO/GTerm?id=GO:0042742	[]
7	6,7	nucleoside triphosphate biosynthetic process	GO:0009142	0.0952	0.169	0	-0.58	7.2683	-0.581292	OSJNBb0041J06.115|1.594017684	1	79	27	21379	http://www.ebi.ac.uk/QuickGO/GTerm?id=GO:0009142	[]
5	5	response to reactive oxygen species	GO:0000302	0.0963	0.171	0	-0.58	7.2683	-0.581292	SODA|1.614430798	1	80	27	21379	http://www.ebi.ac.uk/QuickGO/GTerm?id=GO:0000302	[]
6	5,6	MAPK cascade	GO:0000165	0.0975	0.172	0	-0.58	7.2683	-0.581292	petC|1.507947586	1	81	27	21379	http://www.ebi.ac.uk/QuickGO/GTerm?id=GO:0000165	[]
3	3	cellular component biogenesis	GO:0044085	0.0992	0.174	0.8	0.52	7.2683	-0.581292	petC|1.507947586;OJ1344_B01.16|1.608452968;B1331F11.9|2.586697087	3	885	27	21379	http://www.ebi.ac.uk/QuickGO/GTerm?id=GO:0044085	[]
6	6	photosystem II assembly	GO:0010207	0.0998	0.175	0	-0.58	7.2683	-0.581292	petC|1.507947586	1	83	27	21379	http://www.ebi.ac.uk/QuickGO/GTerm?id=GO:0010207	[]
6	5,6	protein localization to membrane	GO:0072657	0.101	0.176	0	-0.58	7.2683	-0.581292	petC|1.507947586	1	84	27	21379	http://www.ebi.ac.uk/QuickGO/GTerm?id=GO:0072657	[]
6	5,6	establishment of protein localization to membrane	GO:0090150	0.101	0.176	0	-0.58	7.2683	-0.581292	petC|1.507947586	1	84	27	21379	http://www.ebi.ac.uk/QuickGO/GTerm?id=GO:0090150	[]
9	8,9	purine ribonucleoside monophosphate biosynthetic process	GO:0009168	0.102	0.176	0	-0.58	7.2683	-0.581292	OSJNBb0041J06.115|1.594017684	1	85	27	21379	http://www.ebi.ac.uk/QuickGO/GTerm?id=GO:0009168	[]
8	7,8	purine nucleoside monophosphate biosynthetic process	GO:0009127	0.102	0.176	0	-0.58	7.2683	-0.581292	OSJNBb0041J06.115|1.594017684	1	85	27	21379	http://www.ebi.ac.uk/QuickGO/GTerm?id=GO:0009127	[]
6	5,6	nucleobase-containing compound catabolic process	GO:0034655	0.104	0.179	0	-0.58	7.2683	-0.581292	Os07g0495900|1.567191659	1	87	27	21379	http://www.ebi.ac.uk/QuickGO/GTerm?id=GO:0034655	[]
5	5	vitamin metabolic process	GO:0006766	0.104	0.179	0	-0.58	7.2683	-0.581292	VTE1|1.510394444	1	87	27	21379	http://www.ebi.ac.uk/QuickGO/GTerm?id=GO:0006766	[]
6	5,6	regulation of programmed cell death	GO:0043067	0.105	0.181	0	-0.58	7.2683	-0.581292	petC|1.507947586	1	88	27	21379	http://www.ebi.ac.uk/QuickGO/GTerm?id=GO:0043067	[]
6	4,6	response to bacterium	GO:0009617	0.107	0.182	0	-0.58	7.2683	-0.581292	Os07g0495900|1.567191659	1	89	27	21379	http://www.ebi.ac.uk/QuickGO/GTerm?id=GO:0009617	[]
7	7	cation homeostasis	GO:0055080	0.108	0.183	0	-0.58	7.2683	-0.581292	OJ1344_B01.16|1.608452968	1	90	27	21379	http://www.ebi.ac.uk/QuickGO/GTerm?id=GO:0055080	[]
5	5	carbohydrate derivative biosynthetic process	GO:1901137	0.109	0.184	0.41	-0.02	7.2683	-0.581292	OSJNBb0041J06.115|1.594017684;OJ1344_B01.16|1.608452968	2	447	27	21379	http://www.ebi.ac.uk/QuickGO/GTerm?id=GO:1901137	[]
5	5	regulation of ion transport	GO:0043269	0.109	0.184	0	-0.58	7.2683	-0.581292	OJ1344_B01.16|1.608452968	1	91	27	21379	http://www.ebi.ac.uk/QuickGO/GTerm?id=GO:0043269	[]
6	4,6	response to fungus	GO:0009620	0.11	0.185	0	-0.58	7.2683	-0.581292	petC|1.507947586	1	92	27	21379	http://www.ebi.ac.uk/QuickGO/GTerm?id=GO:0009620	[]
5	4,5	regulation of cell death	GO:0010941	0.111	0.187	0	-0.58	7.2683	-0.581292	petC|1.507947586	1	93	27	21379	http://www.ebi.ac.uk/QuickGO/GTerm?id=GO:0010941	[]
6	6	alcohol biosynthetic process	GO:0046165	0.112	0.188	0	-0.58	7.2683	-0.581292	VTE1|1.510394444	1	94	27	21379	http://www.ebi.ac.uk/QuickGO/GTerm?id=GO:0046165	[]
7	7	purine nucleoside biosynthetic process	GO:0042451	0.113	0.189	0	-0.58	7.2683	-0.581292	OSJNBb0041J06.115|1.594017684	1	95	27	21379	http://www.ebi.ac.uk/QuickGO/GTerm?id=GO:0042451	[]
8	8	purine ribonucleoside biosynthetic process	GO:0046129	0.113	0.189	0	-0.58	7.2683	-0.581292	OSJNBb0041J06.115|1.594017684	1	95	27	21379	http://www.ebi.ac.uk/QuickGO/GTerm?id=GO:0046129	[]
4	4	cellular metabolic compound salvage	GO:0043094	0.114	0.189	0	-0.58	7.2683	-0.581292	rbcL|1.593693133	1	96	27	21379	http://www.ebi.ac.uk/QuickGO/GTerm?id=GO:0043094	[]
7	6,7	porphyrin-containing compound biosynthetic process	GO:0006779	0.114	0.189	0	-0.58	7.2683	-0.581292	OSJNBb0065C04.47|1.655678051	1	96	27	21379	http://www.ebi.ac.uk/QuickGO/GTerm?id=GO:0006779	[]
9	7,8,9	starch biosynthetic process	GO:0019252	0.117	0.192	0	-0.58	7.2683	-0.581292	Os03g0565200|1.530324052	1	98	27	21379	http://www.ebi.ac.uk/QuickGO/GTerm?id=GO:0019252	[]
5	5	programmed cell death	GO:0012501	0.117	0.192	0	-0.58	7.2683	-0.581292	petC|1.507947586	1	98	27	21379	http://www.ebi.ac.uk/QuickGO/GTerm?id=GO:0012501	[]
7	5,7	RNA methylation	GO:0001510	0.119	0.194	0	-0.58	7.2683	-0.581292	B1331F11.9|2.586697087	1	100	27	21379	http://www.ebi.ac.uk/QuickGO/GTerm?id=GO:0001510	[]
9	8,9	purine ribonucleotide biosynthetic process	GO:0009152	0.119	0.194	0	-0.58	7.2683	-0.581292	OSJNBb0041J06.115|1.594017684	1	100	27	21379	http://www.ebi.ac.uk/QuickGO/GTerm?id=GO:0009152	[]
8	7,8	ribonucleoside monophosphate biosynthetic process	GO:0009156	0.12	0.195	0	-0.58	7.2683	-0.581292	OSJNBb0041J06.115|1.594017684	1	101	27	21379	http://www.ebi.ac.uk/QuickGO/GTerm?id=GO:0009156	[]
6	6	tetrapyrrole biosynthetic process	GO:0033014	0.12	0.195	0	-0.58	7.2683	-0.581292	OSJNBb0065C04.47|1.655678051	1	101	27	21379	http://www.ebi.ac.uk/QuickGO/GTerm?id=GO:0033014	[]
7	7	divalent inorganic cation transport	GO:0072511	0.126	0.202	0	-0.58	7.2683	-0.581292	OJ1344_B01.16|1.608452968	1	106	27	21379	http://www.ebi.ac.uk/QuickGO/GTerm?id=GO:0072511	[]
8	8	divalent metal ion transport	GO:0070838	0.126	0.202	0	-0.58	7.2683	-0.581292	OJ1344_B01.16|1.608452968	1	106	27	21379	http://www.ebi.ac.uk/QuickGO/GTerm?id=GO:0070838	[]
5	4,5	cellular carbohydrate metabolic process	GO:0044262	0.126	0.202	0.37	-0.07	7.2683	-0.581292	HXK5|1.541932354;Os03g0565200|1.530324052	2	488	27	21379	http://www.ebi.ac.uk/QuickGO/GTerm?id=GO:0044262	[]
7	6,7	nucleoside monophosphate biosynthetic process	GO:0009124	0.127	0.203	0	-0.58	7.2683	-0.581292	OSJNBb0041J06.115|1.594017684	1	107	27	21379	http://www.ebi.ac.uk/QuickGO/GTerm?id=GO:0009124	[]
6	6	ion homeostasis	GO:0050801	0.128	0.203	0	-0.58	7.2683	-0.581292	OJ1344_B01.16|1.608452968	1	108	27	21379	http://www.ebi.ac.uk/QuickGO/GTerm?id=GO:0050801	[]
5	5	root system development	GO:0022622	0.128	0.203	0	-0.58	7.2683	-0.581292	OSJNBb0041J06.115|1.594017684	1	108	27	21379	http://www.ebi.ac.uk/QuickGO/GTerm?id=GO:0022622	[]
6	4,6	root development	GO:0048364	0.128	0.203	0	-0.58	7.2683	-0.581292	OSJNBb0041J06.115|1.594017684	1	108	27	21379	http://www.ebi.ac.uk/QuickGO/GTerm?id=GO:0048364	[]
4	4	regulation of transport	GO:0051049	0.129	0.204	0	-0.58	7.2683	-0.581292	OJ1344_B01.16|1.608452968	1	109	27	21379	http://www.ebi.ac.uk/QuickGO/GTerm?id=GO:0051049	[]
6	6	leaf development	GO:0048366	0.13	0.205	0	-0.58	7.2683	-0.581292	Os07g0495900|1.567191659	1	110	27	21379	http://www.ebi.ac.uk/QuickGO/GTerm?id=GO:0048366	[]
5	4,5	single-organism transport	GO:0044765	0.131	0.206	0.95	0.73	7.2683	-0.581292	petC|1.507947586;OSJNBb0041J06.115|1.594017684;OJ1344_B01.16|1.608452968;Os04g0137500|1.520702673;VTE1|1.510394444	5	2163	27	21379	http://www.ebi.ac.uk/QuickGO/GTerm?id=GO:0044765	[]
5	5	response to salt stress	GO:0009651	0.131	0.206	0	-0.58	7.2683	-0.581292	VTE1|1.510394444	1	111	27	21379	http://www.ebi.ac.uk/QuickGO/GTerm?id=GO:0009651	[]
7	7	purine nucleotide biosynthetic process	GO:0006164	0.132	0.207	0	-0.58	7.2683	-0.581292	OSJNBb0041J06.115|1.594017684	1	112	27	21379	http://www.ebi.ac.uk/QuickGO/GTerm?id=GO:0006164	[]
4	4	response to nitrogen compound	GO:1901698	0.133	0.207	0	-0.58	7.2683	-0.581292	petC|1.507947586	1	113	27	21379	http://www.ebi.ac.uk/QuickGO/GTerm?id=GO:1901698	[]
4	4	cell death	GO:0008219	0.133	0.207	0	-0.58	7.2683	-0.581292	petC|1.507947586	1	113	27	21379	http://www.ebi.ac.uk/QuickGO/GTerm?id=GO:0008219	[]
FALSE	obselete	obsolete death	GO:0016265	0.133	0.207	0	-0.58	7.2683	-0.581292	petC|1.507947586	1	113	27	21379	http://www.ebi.ac.uk/QuickGO/GTerm?id=GO:0016265	[]
4	4	nucleobase-containing compound metabolic process	GO:0006139	0.134	0.207	2.21	2.48	7.2683	-0.581292	P0569E11.38|1.632041567;HXK5|1.541932354;petC|1.507947586;OSJNBb0041J06.115|1.594017684;OJ1344_B01.16|1.608452968;B1267B06.4|1.603142016;Os03g0565200|1.530324052;OSJNBa0026J14.15|1.692507641;B1331F11.9|2.586697087;Os07g0495900|1.567191659	10	5520	27	21379	http://www.ebi.ac.uk/QuickGO/GTerm?id=GO:0006139	[]
8	4,8	signal transduction by protein phosphorylation	GO:0023014	0.134	0.207	0	-0.58	7.2683	-0.581292	petC|1.507947586	1	114	27	21379	http://www.ebi.ac.uk/QuickGO/GTerm?id=GO:0023014	[]
8	7,8	starch metabolic process	GO:0005982	0.134	0.207	0	-0.58	7.2683	-0.581292	Os03g0565200|1.530324052	1	114	27	21379	http://www.ebi.ac.uk/QuickGO/GTerm?id=GO:0005982	[]
6	6	nucleoside biosynthetic process	GO:0009163	0.136	0.207	0	-0.58	7.2683	-0.581292	OSJNBb0041J06.115|1.594017684	1	115	27	21379	http://www.ebi.ac.uk/QuickGO/GTerm?id=GO:0009163	[]
7	7	ribonucleoside biosynthetic process	GO:0042455	0.136	0.207	0	-0.58	7.2683	-0.581292	OSJNBb0041J06.115|1.594017684	1	115	27	21379	http://www.ebi.ac.uk/QuickGO/GTerm?id=GO:0042455	[]
3	3	single-organism localization	GO:1902578	0.136	0.207	0.95	0.73	7.2683	-0.581292	petC|1.507947586;OSJNBb0041J06.115|1.594017684;OJ1344_B01.16|1.608452968;Os04g0137500|1.520702673;VTE1|1.510394444	5	2187	27	21379	http://www.ebi.ac.uk/QuickGO/GTerm?id=GO:1902578	[]
6	5,6	carbohydrate transport	GO:0008643	0.137	0.208	0	-0.58	7.2683	-0.581292	VTE1|1.510394444	1	116	27	21379	http://www.ebi.ac.uk/QuickGO/GTerm?id=GO:0008643	[]
4	4	response to cold	GO:0009409	0.139	0.21	0	-0.58	7.2683	-0.581292	petC|1.507947586	1	118	27	21379	http://www.ebi.ac.uk/QuickGO/GTerm?id=GO:0009409	[]
3	3	regulation of localization	GO:0032879	0.139	0.21	0	-0.58	7.2683	-0.581292	OJ1344_B01.16|1.608452968	1	118	27	21379	http://www.ebi.ac.uk/QuickGO/GTerm?id=GO:0032879	[]
6	5,6	plastid membrane organization	GO:0009668	0.142	0.213	0	-0.58	7.2683	-0.581292	Os03g0565200|1.530324052	1	121	27	21379	http://www.ebi.ac.uk/QuickGO/GTerm?id=GO:0009668	[]
7	6,7	thylakoid membrane organization	GO:0010027	0.142	0.213	0	-0.58	7.2683	-0.581292	Os03g0565200|1.530324052	1	121	27	21379	http://www.ebi.ac.uk/QuickGO/GTerm?id=GO:0010027	[]
4	4	embryo development ending in seed dormancy	GO:0009793	0.143	0.214	0	-0.58	7.2683	-0.581292	Os07g0495900|1.567191659	1	122	27	21379	http://www.ebi.ac.uk/QuickGO/GTerm?id=GO:0009793	[]
6	6	glycerophospholipid biosynthetic process	GO:0046474	0.144	0.215	0	-0.58	7.2683	-0.581292	GATA|1.53991902	1	123	27	21379	http://www.ebi.ac.uk/QuickGO/GTerm?id=GO:0046474	[]
6	6	purine-containing compound biosynthetic process	GO:0072522	0.149	0.221	0	-0.58	7.2683	-0.581292	OSJNBb0041J06.115|1.594017684	1	127	27	21379	http://www.ebi.ac.uk/QuickGO/GTerm?id=GO:0072522	[]
4	4	response to osmotic stress	GO:0006970	0.154	0.229	0	-0.58	7.2683	-0.581292	VTE1|1.510394444	1	132	27	21379	http://www.ebi.ac.uk/QuickGO/GTerm?id=GO:0006970	[]
4	4	cellular response to chemical stimulus	GO:0070887	0.157	0.229	0.58	0.22	7.2683	-0.581292	petC|1.507947586;SODA|1.614430798;Os07g0495900|1.567191659	3	1091	27	21379	http://www.ebi.ac.uk/QuickGO/GTerm?id=GO:0070887	[]
9	8,9	ADP metabolic process	GO:0046031	0.157	0.229	0	-0.58	7.2683	-0.581292	HXK5|1.541932354	1	135	27	21379	http://www.ebi.ac.uk/QuickGO/GTerm?id=GO:0046031	[]
7	7	ribonucleoside diphosphate metabolic process	GO:0009185	0.157	0.229	0	-0.58	7.2683	-0.581292	HXK5|1.541932354	1	135	27	21379	http://www.ebi.ac.uk/QuickGO/GTerm?id=GO:0009185	[]
8	8	purine ribonucleoside diphosphate metabolic process	GO:0009179	0.157	0.229	0	-0.58	7.2683	-0.581292	HXK5|1.541932354	1	135	27	21379	http://www.ebi.ac.uk/QuickGO/GTerm?id=GO:0009179	[]
9	6,8,9	glycolytic process	GO:0006096	0.157	0.229	0	-0.58	7.2683	-0.581292	HXK5|1.541932354	1	135	27	21379	http://www.ebi.ac.uk/QuickGO/GTerm?id=GO:0006096	[]
7	7	purine nucleoside diphosphate metabolic process	GO:0009135	0.157	0.229	0	-0.58	7.2683	-0.581292	HXK5|1.541932354	1	135	27	21379	http://www.ebi.ac.uk/QuickGO/GTerm?id=GO:0009135	[]
10	5,9,10	ATP generation from ADP	GO:0006757	0.157	0.229	0	-0.58	7.2683	-0.581292	HXK5|1.541932354	1	135	27	21379	http://www.ebi.ac.uk/QuickGO/GTerm?id=GO:0006757	[]
5	5	glycerolipid biosynthetic process	GO:0045017	0.158	0.23	0	-0.58	7.2683	-0.581292	GATA|1.53991902	1	136	27	21379	http://www.ebi.ac.uk/QuickGO/GTerm?id=GO:0045017	[]
5	4,5	innate immune response	GO:0045087	0.162	0.234	0	-0.58	7.2683	-0.581292	petC|1.507947586	1	139	27	21379	http://www.ebi.ac.uk/QuickGO/GTerm?id=GO:0045087	[]
7	7	nucleoside diphosphate phosphorylation	GO:0006165	0.163	0.235	0	-0.58	7.2683	-0.581292	HXK5|1.541932354	1	140	27	21379	http://www.ebi.ac.uk/QuickGO/GTerm?id=GO:0006165	[]
6	6	nucleoside diphosphate metabolic process	GO:0009132	0.167	0.24	0	-0.58	7.2683	-0.581292	HXK5|1.541932354	1	144	27	21379	http://www.ebi.ac.uk/QuickGO/GTerm?id=GO:0009132	[]
8	5,7,8	gene silencing by RNA	GO:0031047	0.168	0.241	0	-0.58	7.2683	-0.581292	Os07g0495900|1.567191659	1	145	27	21379	http://www.ebi.ac.uk/QuickGO/GTerm?id=GO:0031047	[]
3	3	immune response	GO:0006955	0.17	0.243	0	-0.58	7.2683	-0.581292	petC|1.507947586	1	147	27	21379	http://www.ebi.ac.uk/QuickGO/GTerm?id=GO:0006955	[]
5	5	alcohol metabolic process	GO:0006066	0.171	0.244	0	-0.58	7.2683	-0.581292	VTE1|1.510394444	1	148	27	21379	http://www.ebi.ac.uk/QuickGO/GTerm?id=GO:0006066	[]
5	5	embryo development	GO:0009790	0.173	0.247	0	-0.58	7.2683	-0.581292	Os07g0495900|1.567191659	1	150	27	21379	http://www.ebi.ac.uk/QuickGO/GTerm?id=GO:0009790	[]
3	3	primary metabolic process	GO:0044238	0.176	0.25	3.96	4.89	7.2683	-0.581292	ISPH|1.501247854;P0569E11.38|1.632041567;HXK5|1.541932354;petC|1.507947586;GATA|1.53991902;OSJNBb0041J06.115|1.594017684;OJ1344_B01.16|1.608452968;OSJNBb0060J21.2|1.549408083;B1267B06.4|1.603142016;OSJNBb0065C04.47|1.655678051;CM-LOX1|1.593628684;Os03g0565200|1.530324052;P0660F12.19|0.66603822;OSJNBa0042F21.13|1.62817374;VTE1|1.510394444;rbcL|1.593693133;OSJNBa0026J14.15|1.692507641;B1331F11.9|2.…	19	12765	27	21379	http://www.ebi.ac.uk/QuickGO/GTerm?id=GO:0044238	[]
5	5	heterocycle catabolic process	GO:0046700	0.177	0.251	0	-0.58	7.2683	-0.581292	Os07g0495900|1.567191659	1	154	27	21379	http://www.ebi.ac.uk/QuickGO/GTerm?id=GO:0046700	[]
6	4,5,6	seed development	GO:0048316	0.177	0.251	0	-0.58	7.2683	-0.581292	Os07g0495900|1.567191659	1	154	27	21379	http://www.ebi.ac.uk/QuickGO/GTerm?id=GO:0048316	[]
5	5	cellular nitrogen compound catabolic process	GO:0044270	0.178	0.251	0	-0.58	7.2683	-0.581292	Os07g0495900|1.567191659	1	155	27	21379	http://www.ebi.ac.uk/QuickGO/GTerm?id=GO:0044270	[]
7	7	nucleotide phosphorylation	GO:0046939	0.183	0.256	0	-0.58	7.2683	-0.581292	HXK5|1.541932354	1	159	27	21379	http://www.ebi.ac.uk/QuickGO/GTerm?id=GO:0046939	[]
7	5,7	fruit development	GO:0010154	0.183	0.256	0	-0.58	7.2683	-0.581292	Os07g0495900|1.567191659	1	159	27	21379	http://www.ebi.ac.uk/QuickGO/GTerm?id=GO:0010154	[]
2	2	immune system process	GO:0002376	0.185	0.258	0	-0.58	7.2683	-0.581292	petC|1.507947586	1	161	27	21379	http://www.ebi.ac.uk/QuickGO/GTerm?id=GO:0002376	[]
4	4	cellular response to stress	GO:0033554	0.188	0.261	0.39	-0.05	7.2683	-0.581292	petC|1.507947586;SODA|1.614430798	2	628	27	21379	http://www.ebi.ac.uk/QuickGO/GTerm?id=GO:0033554	[]
5	5	single-organism carbohydrate catabolic process	GO:0044724	0.188	0.261	0	-0.58	7.2683	-0.581292	HXK5|1.541932354	1	164	27	21379	http://www.ebi.ac.uk/QuickGO/GTerm?id=GO:0044724	[]
8	7,8	ribonucleotide biosynthetic process	GO:0009260	0.192	0.265	0	-0.58	7.2683	-0.581292	OSJNBb0041J06.115|1.594017684	1	168	27	21379	http://www.ebi.ac.uk/QuickGO/GTerm?id=GO:0009260	[]
6	6	ribose phosphate biosynthetic process	GO:0046390	0.192	0.265	0	-0.58	7.2683	-0.581292	OSJNBb0041J06.115|1.594017684	1	168	27	21379	http://www.ebi.ac.uk/QuickGO/GTerm?id=GO:0046390	[]
7	4,6,7	gene silencing	GO:0016458	0.193	0.266	0	-0.58	7.2683	-0.581292	Os07g0495900|1.567191659	1	169	27	21379	http://www.ebi.ac.uk/QuickGO/GTerm?id=GO:0016458	[]
2	2	negative regulation of biological process	GO:0048519	0.197	0.271	0.37	-0.06	7.2683	-0.581292	petC|1.507947586;Os07g0495900|1.567191659	2	649	27	21379	http://www.ebi.ac.uk/QuickGO/GTerm?id=GO:0048519	[]
6	4,5,6	transmembrane transport	GO:0055085	0.198	0.272	0.56	0.2	7.2683	-0.581292	petC|1.507947586;OSJNBb0041J06.115|1.594017684;Os04g0137500|1.520702673	3	1222	27	21379	http://www.ebi.ac.uk/QuickGO/GTerm?id=GO:0055085	[]
7	6,7	regulation of gene expression, epigenetic	GO:0040029	0.199	0.272	0	-0.58	7.2683	-0.581292	Os07g0495900|1.567191659	1	175	27	21379	http://www.ebi.ac.uk/QuickGO/GTerm?id=GO:0040029	[]
5	5	aromatic compound catabolic process	GO:0019439	0.206	0.281	0	-0.58	7.2683	-0.581292	Os07g0495900|1.567191659	1	182	27	21379	http://www.ebi.ac.uk/QuickGO/GTerm?id=GO:0019439	[]
5	5	organic cyclic compound catabolic process	GO:1901361	0.213	0.29	0	-0.58	7.2683	-0.581292	Os07g0495900|1.567191659	1	189	27	21379	http://www.ebi.ac.uk/QuickGO/GTerm?id=GO:1901361	[]
8	6,7,8	glucan biosynthetic process	GO:0009250	0.215	0.292	0	-0.58	7.2683	-0.581292	Os03g0565200|1.530324052	1	191	27	21379	http://www.ebi.ac.uk/QuickGO/GTerm?id=GO:0009250	[]
4	4	response to inorganic substance	GO:0010035	0.223	0.302	0	-0.58	7.2683	-0.581292	SODA|1.614430798	1	199	27	21379	http://www.ebi.ac.uk/QuickGO/GTerm?id=GO:0010035	[]
7	6,7	posttranscriptional regulation of gene expression	GO:0010608	0.223	0.302	0	-0.58	7.2683	-0.581292	Os07g0495900|1.567191659	1	199	27	21379	http://www.ebi.ac.uk/QuickGO/GTerm?id=GO:0010608	[]
3	3	regulation of biological quality	GO:0065008	0.227	0.305	0.39	-0.04	7.2683	-0.581292	HXK5|1.541932354;OJ1344_B01.16|1.608452968	2	712	27	21379	http://www.ebi.ac.uk/QuickGO/GTerm?id=GO:0065008	[]
6	6	glycerophospholipid metabolic process	GO:0006650	0.23	0.309	0	-0.58	7.2683	-0.581292	GATA|1.53991902	1	206	27	21379	http://www.ebi.ac.uk/QuickGO/GTerm?id=GO:0006650	[]
3	3	organic substance metabolic process	GO:0071704	0.24	0.322	3.96	4.89	7.2683	-0.581292	ISPH|1.501247854;P0569E11.38|1.632041567;HXK5|1.541932354;petC|1.507947586;GATA|1.53991902;OSJNBb0041J06.115|1.594017684;OJ1344_B01.16|1.608452968;OSJNBb0060J21.2|1.549408083;B1267B06.4|1.603142016;OSJNBb0065C04.47|1.655678051;CM-LOX1|1.593628684;Os03g0565200|1.530324052;P0660F12.19|0.66603822;OSJNBa0042F21.13|1.62817374;VTE1|1.510394444;rbcL|1.593693133;OSJNBa0026J14.15|1.692507641;B1331F11.9|2.…	19	13219	27	21379	http://www.ebi.ac.uk/QuickGO/GTerm?id=GO:0071704	[]
5	5	phyllome development	GO:0048827	0.241	0.322	0	-0.58	7.2683	-0.581292	Os07g0495900|1.567191659	1	217	27	21379	http://www.ebi.ac.uk/QuickGO/GTerm?id=GO:0048827	[]
5	5	glycerolipid metabolic process	GO:0046486	0.244	0.325	0	-0.58	7.2683	-0.581292	GATA|1.53991902	1	220	27	21379	http://www.ebi.ac.uk/QuickGO/GTerm?id=GO:0046486	[]
4	4	regulation of multicellular organismal development	GO:2000026	0.245	0.326	0	-0.58	7.2683	-0.581292	OSJNBb0041J06.115|1.594017684	1	221	27	21379	http://www.ebi.ac.uk/QuickGO/GTerm?id=GO:2000026	[]
5	5	cofactor biosynthetic process	GO:0051188	0.247	0.327	0	-0.58	7.2683	-0.581292	OSJNBb0065C04.47|1.655678051	1	223	27	21379	http://www.ebi.ac.uk/QuickGO/GTerm?id=GO:0051188	[]
3	3	regulation of multicellular organismal process	GO:0051239	0.251	0.332	0	-0.58	7.2683	-0.581292	OSJNBb0041J06.115|1.594017684	1	227	27	21379	http://www.ebi.ac.uk/QuickGO/GTerm?id=GO:0051239	[]
5	5	sulfur compound biosynthetic process	GO:0044272	0.253	0.334	0	-0.58	7.2683	-0.581292	OJ1344_B01.16|1.608452968	1	230	27	21379	http://www.ebi.ac.uk/QuickGO/GTerm?id=GO:0044272	[]
7	6,7	RNA modification	GO:0009451	0.253	0.334	0	-0.58	7.2683	-0.581292	B1331F11.9|2.586697087	1	230	27	21379	http://www.ebi.ac.uk/QuickGO/GTerm?id=GO:0009451	[]
6	5,6	cellular polysaccharide biosynthetic process	GO:0033692	0.259	0.34	0	-0.58	7.2683	-0.581292	Os03g0565200|1.530324052	1	236	27	21379	http://www.ebi.ac.uk/QuickGO/GTerm?id=GO:0033692	[]
3	3	cellular response to stimulus	GO:0051716	0.263	0.345	0.99	0.79	7.2683	-0.581292	petC|1.507947586;SODA|1.614430798;B1331F11.9|2.586697087;Os07g0495900|1.567191659	4	2073	27	21379	http://www.ebi.ac.uk/QuickGO/GTerm?id=GO:0051716	[]
2	2	biological regulation	GO:0065007	0.267	0.349	1.79	1.9	7.2683	-0.581292	HXK5|1.541932354;petC|1.507947586;OSJNBb0041J06.115|1.594017684;OJ1344_B01.16|1.608452968;VTE1|1.510394444;OSJNBa0026J14.15|1.692507641;B1331F11.9|2.586697087;Os07g0495900|1.567191659	8	4908	27	21379	http://www.ebi.ac.uk/QuickGO/GTerm?id=GO:0065007	[]
5	5	secondary metabolite biosynthetic process	GO:0044550	0.268	0.349	0	-0.58	7.2683	-0.581292	OJ1344_B01.16|1.608452968	1	245	27	21379	http://www.ebi.ac.uk/QuickGO/GTerm?id=GO:0044550	[]
6	5,6	negative regulation of gene expression	GO:0010629	0.27	0.352	0	-0.58	7.2683	-0.581292	Os07g0495900|1.567191659	1	248	27	21379	http://www.ebi.ac.uk/QuickGO/GTerm?id=GO:0010629	[]
5	5	carbohydrate catabolic process	GO:0016052	0.276	0.358	0	-0.58	7.2683	-0.581292	HXK5|1.541932354	1	254	27	21379	http://www.ebi.ac.uk/QuickGO/GTerm?id=GO:0016052	[]
7	6,7	nucleotide biosynthetic process	GO:0009165	0.281	0.364	0	-0.58	7.2683	-0.581292	OSJNBb0041J06.115|1.594017684	1	260	27	21379	http://www.ebi.ac.uk/QuickGO/GTerm?id=GO:0009165	[]
4	4	transport	GO:0006810	0.282	0.364	0.95	0.73	7.2683	-0.581292	petC|1.507947586;OSJNBb0041J06.115|1.594017684;OJ1344_B01.16|1.608452968;Os04g0137500|1.520702673;VTE1|1.510394444	5	2830	27	21379	http://www.ebi.ac.uk/QuickGO/GTerm?id=GO:0006810	[]
6	5,6	RNA metabolic process	GO:0016070	0.282	0.364	1.43	1.4	7.2683	-0.581292	P0569E11.38|1.632041567;petC|1.507947586;OJ1344_B01.16|1.608452968;OSJNBa0026J14.15|1.692507641;B1331F11.9|2.586697087;Os07g0495900|1.567191659	6	3538	27	21379	http://www.ebi.ac.uk/QuickGO/GTerm?id=GO:0016070	[]
6	5,6	nucleoside phosphate biosynthetic process	GO:1901293	0.283	0.364	0	-0.58	7.2683	-0.581292	OSJNBb0041J06.115|1.594017684	1	262	27	21379	http://www.ebi.ac.uk/QuickGO/GTerm?id=GO:1901293	[]
4	3,4	signal transduction	GO:0007165	0.288	0.368	0.79	0.51	7.2683	-0.581292	petC|1.507947586;B1331F11.9|2.586697087;Os07g0495900|1.567191659	3	1483	27	21379	http://www.ebi.ac.uk/QuickGO/GTerm?id=GO:0007165	[]
3	3	regulation of developmental process	GO:0050793	0.289	0.369	0	-0.58	7.2683	-0.581292	OSJNBb0041J06.115|1.594017684	1	268	27	21379	http://www.ebi.ac.uk/QuickGO/GTerm?id=GO:0050793	[]
6	6	polysaccharide biosynthetic process	GO:0000271	0.29	0.369	0	-0.58	7.2683	-0.581292	Os03g0565200|1.530324052	1	269	27	21379	http://www.ebi.ac.uk/QuickGO/GTerm?id=GO:0000271	[]
6	4,6	macromolecule methylation	GO:0043414	0.292	0.371	0	-0.58	7.2683	-0.581292	B1331F11.9|2.586697087	1	271	27	21379	http://www.ebi.ac.uk/QuickGO/GTerm?id=GO:0043414	[]
3	3	single organism signaling	GO:0044700	0.294	0.373	0.79	0.51	7.2683	-0.581292	petC|1.507947586;B1331F11.9|2.586697087;Os07g0495900|1.567191659	3	1501	27	21379	http://www.ebi.ac.uk/QuickGO/GTerm?id=GO:0044700	[]
2	2	signaling	GO:0023052	0.295	0.373	0.79	0.51	7.2683	-0.581292	petC|1.507947586;B1331F11.9|2.586697087;Os07g0495900|1.567191659	3	1503	27	21379	http://www.ebi.ac.uk/QuickGO/GTerm?id=GO:0023052	[]
3	3	establishment of localization	GO:0051234	0.296	0.374	0.95	0.73	7.2683	-0.581292	petC|1.507947586;OSJNBb0041J06.115|1.594017684;OJ1344_B01.16|1.608452968;Os04g0137500|1.520702673;VTE1|1.510394444	5	2885	27	21379	http://www.ebi.ac.uk/QuickGO/GTerm?id=GO:0051234	[]
5	4,5	cellular carbohydrate biosynthetic process	GO:0034637	0.297	0.374	0	-0.58	7.2683	-0.581292	Os03g0565200|1.530324052	1	277	27	21379	http://www.ebi.ac.uk/QuickGO/GTerm?id=GO:0034637	[]
5	5	organonitrogen compound biosynthetic process	GO:1901566	0.304	0.382	0.61	0.26	7.2683	-0.581292	GATA|1.53991902;OSJNBb0041J06.115|1.594017684;OSJNBb0065C04.47|1.655678051	3	1530	27	21379	http://www.ebi.ac.uk/QuickGO/GTerm?id=GO:1901566	[]
2	2	localization	GO:0051179	0.307	0.383	0.95	0.73	7.2683	-0.581292	petC|1.507947586;OSJNBb0041J06.115|1.594017684;OJ1344_B01.16|1.608452968;Os04g0137500|1.520702673;VTE1|1.510394444	5	2928	27	21379	http://www.ebi.ac.uk/QuickGO/GTerm?id=GO:0051179	[]
7	6,7	cellular glucan metabolic process	GO:0006073	0.308	0.383	0	-0.58	7.2683	-0.581292	Os03g0565200|1.530324052	1	289	27	21379	http://www.ebi.ac.uk/QuickGO/GTerm?id=GO:0006073	[]
6	6	glucan metabolic process	GO:0044042	0.308	0.383	0	-0.58	7.2683	-0.581292	Os03g0565200|1.530324052	1	289	27	21379	http://www.ebi.ac.uk/QuickGO/GTerm?id=GO:0044042	[]
2	2	cellular component organization or biogenesis	GO:0071840	0.308	0.383	0.98	0.78	7.2683	-0.581292	petC|1.507947586;OJ1344_B01.16|1.608452968;Os03g0565200|1.530324052;B1331F11.9|2.586697087	4	2226	27	21379	http://www.ebi.ac.uk/QuickGO/GTerm?id=GO:0071840	[]
8	6,7,8	protein targeting	GO:0006605	0.311	0.386	0	-0.58	7.2683	-0.581292	petC|1.507947586	1	293	27	21379	http://www.ebi.ac.uk/QuickGO/GTerm?id=GO:0006605	[]
5	5	gene expression	GO:0010467	0.316	0.392	1.41	1.37	7.2683	-0.581292	petC|1.507947586;GATA|1.53991902;OJ1344_B01.16|1.608452968;OSJNBa0026J14.15|1.692507641;B1331F11.9|2.586697087;Os07g0495900|1.567191659	6	3682	27	21379	http://www.ebi.ac.uk/QuickGO/GTerm?id=GO:0010467	[]
5	5	organic cyclic compound biosynthetic process	GO:1901362	0.321	0.396	1.01	0.81	7.2683	-0.581292	petC|1.507947586;OSJNBb0041J06.115|1.594017684;OSJNBb0065C04.47|1.655678051;VTE1|1.510394444;OSJNBa0026J14.15|1.692507641	5	2979	27	21379	http://www.ebi.ac.uk/QuickGO/GTerm?id=GO:1901362	[]
4	4	single-organism cellular localization	GO:1902580	0.321	0.396	0	-0.58	7.2683	-0.581292	petC|1.507947586	1	304	27	21379	http://www.ebi.ac.uk/QuickGO/GTerm?id=GO:1902580	[]
7	6,7	mRNA metabolic process	GO:0016071	0.324	0.399	0	-0.58	7.2683	-0.581292	Os07g0495900|1.567191659	1	308	27	21379	http://www.ebi.ac.uk/QuickGO/GTerm?id=GO:0016071	[]
7	6,7	cellular protein complex assembly	GO:0043623	0.326	0.4	0	-0.58	7.2683	-0.581292	petC|1.507947586	1	310	27	21379	http://www.ebi.ac.uk/QuickGO/GTerm?id=GO:0043623	[]
4	4	sulfur compound metabolic process	GO:0006790	0.33	0.404	0	-0.58	7.2683	-0.581292	OJ1344_B01.16|1.608452968	1	315	27	21379	http://www.ebi.ac.uk/QuickGO/GTerm?id=GO:0006790	[]
6	4,5,6	hormone-mediated signaling pathway	GO:0009755	0.337	0.411	0.37	-0.06	7.2683	-0.581292	petC|1.507947586;Os07g0495900|1.567191659	2	946	27	21379	http://www.ebi.ac.uk/QuickGO/GTerm?id=GO:0009755	[]
4	4	cellular response to endogenous stimulus	GO:0071495	0.338	0.411	0.37	-0.06	7.2683	-0.581292	petC|1.507947586;Os07g0495900|1.567191659	2	949	27	21379	http://www.ebi.ac.uk/QuickGO/GTerm?id=GO:0071495	[]
5	5	cellular response to hormone stimulus	GO:0032870	0.338	0.411	0.37	-0.06	7.2683	-0.581292	petC|1.507947586;Os07g0495900|1.567191659	2	949	27	21379	http://www.ebi.ac.uk/QuickGO/GTerm?id=GO:0032870	[]
3	3	cell communication	GO:0007154	0.344	0.418	0.79	0.51	7.2683	-0.581292	petC|1.507947586;B1331F11.9|2.586697087;Os07g0495900|1.567191659	3	1643	27	21379	http://www.ebi.ac.uk/QuickGO/GTerm?id=GO:0007154	[]
6	5,6	cellular polysaccharide metabolic process	GO:0044264	0.346	0.418	0	-0.58	7.2683	-0.581292	Os03g0565200|1.530324052	1	334	27	21379	http://www.ebi.ac.uk/QuickGO/GTerm?id=GO:0044264	[]
4	4	secondary metabolic process	GO:0019748	0.346	0.418	0	-0.58	7.2683	-0.581292	OJ1344_B01.16|1.608452968	1	334	27	21379	http://www.ebi.ac.uk/QuickGO/GTerm?id=GO:0019748	[]
3	2,3	regulation of biological process	GO:0050789	0.36	0.434	1.6	1.64	7.2683	-0.581292	petC|1.507947586;OSJNBb0041J06.115|1.594017684;OJ1344_B01.16|1.608452968;VTE1|1.510394444;OSJNBa0026J14.15|1.692507641;B1331F11.9|2.586697087;Os07g0495900|1.567191659	7	4609	27	21379	http://www.ebi.ac.uk/QuickGO/GTerm?id=GO:0050789	[]
7	7	metal ion transport	GO:0030001	0.37	0.445	0	-0.58	7.2683	-0.581292	OJ1344_B01.16|1.608452968	1	363	27	21379	http://www.ebi.ac.uk/QuickGO/GTerm?id=GO:0030001	[]
5	5	organic substance transport	GO:0071702	0.372	0.446	0.36	-0.09	7.2683	-0.581292	petC|1.507947586;VTE1|1.510394444	2	1021	27	21379	http://www.ebi.ac.uk/QuickGO/GTerm?id=GO:0071702	[]
6	4,5,6	negative regulation of macromolecule metabolic process	GO:0010605	0.375	0.449	0	-0.58	7.2683	-0.581292	Os07g0495900|1.567191659	1	369	27	21379	http://www.ebi.ac.uk/QuickGO/GTerm?id=GO:0010605	[]
5	4,5	intracellular signal transduction	GO:0035556	0.378	0.451	0	-0.58	7.2683	-0.581292	petC|1.507947586	1	372	27	21379	http://www.ebi.ac.uk/QuickGO/GTerm?id=GO:0035556	[]
6	5,6	protein complex assembly	GO:0006461	0.382	0.454	0	-0.58	7.2683	-0.581292	petC|1.507947586	1	377	27	21379	http://www.ebi.ac.uk/QuickGO/GTerm?id=GO:0006461	[]
4	4	protein complex biogenesis	GO:0070271	0.383	0.455	0	-0.58	7.2683	-0.581292	petC|1.507947586	1	379	27	21379	http://www.ebi.ac.uk/QuickGO/GTerm?id=GO:0070271	[]
5	5	cellular response to organic substance	GO:0071310	0.384	0.455	0.37	-0.06	7.2683	-0.581292	petC|1.507947586;Os07g0495900|1.567191659	2	1047	27	21379	http://www.ebi.ac.uk/QuickGO/GTerm?id=GO:0071310	[]
6	6	dephosphorylation	GO:0016311	0.397	0.469	0	-0.58	7.2683	-0.581292	OSJNBa0042F21.13|1.62817374	1	396	27	21379	http://www.ebi.ac.uk/QuickGO/GTerm?id=GO:0016311	[]
5	4,5	animal organ development	GO:0048513	0.404	0.477	0	-0.58	7.2683	-0.581292	OSJNBb0041J06.115|1.594017684	1	406	27	21379	http://www.ebi.ac.uk/QuickGO/GTerm?id=GO:0048513	[]
6	6	cellular macromolecular complex assembly	GO:0034622	0.405	0.477	0	-0.58	7.2683	-0.581292	petC|1.507947586	1	407	27	21379	http://www.ebi.ac.uk/QuickGO/GTerm?id=GO:0034622	[]
4	4	response to hormone	GO:0009725	0.414	0.486	0.37	-0.06	7.2683	-0.581292	petC|1.507947586;Os07g0495900|1.567191659	2	1113	27	21379	http://www.ebi.ac.uk/QuickGO/GTerm?id=GO:0009725	[]
5	5	polysaccharide metabolic process	GO:0005976	0.416	0.487	0	-0.58	7.2683	-0.581292	Os03g0565200|1.530324052	1	421	27	21379	http://www.ebi.ac.uk/QuickGO/GTerm?id=GO:0005976	[]
4	4	organic substance catabolic process	GO:1901575	0.416	0.487	0.38	-0.05	7.2683	-0.581292	HXK5|1.541932354;Os07g0495900|1.567191659	2	1118	27	21379	http://www.ebi.ac.uk/QuickGO/GTerm?id=GO:1901575	[]
3	3	response to endogenous stimulus	GO:0009719	0.422	0.492	0.37	-0.06	7.2683	-0.581292	petC|1.507947586;Os07g0495900|1.567191659	2	1130	27	21379	http://www.ebi.ac.uk/QuickGO/GTerm?id=GO:0009719	[]
5	5	macromolecular complex assembly	GO:0065003	0.435	0.506	0	-0.58	7.2683	-0.581292	petC|1.507947586	1	447	27	21379	http://www.ebi.ac.uk/QuickGO/GTerm?id=GO:0065003	[]
4	4	regulation of catalytic activity	GO:0050790	0.436	0.506	0	-0.58	7.2683	-0.581292	OSJNBb0041J06.115|1.594017684	1	448	27	21379	http://www.ebi.ac.uk/QuickGO/GTerm?id=GO:0050790	[]
8	7,8	RNA phosphodiester bond hydrolysis, endonucleolytic	GO:0090502	0.439	0.506	0	-0.58	7.2683	-0.581292	P0569E11.38|1.632041567	1	453	27	21379	http://www.ebi.ac.uk/QuickGO/GTerm?id=GO:0090502	[]
3	3	single organism reproductive process	GO:0044702	0.44	0.506	0	-0.58	7.2683	-0.581292	Os07g0495900|1.567191659	1	454	27	21379	http://www.ebi.ac.uk/QuickGO/GTerm?id=GO:0044702	[]
5	5	protein complex subunit organization	GO:0071822	0.44	0.506	0	-0.58	7.2683	-0.581292	petC|1.507947586	1	454	27	21379	http://www.ebi.ac.uk/QuickGO/GTerm?id=GO:0071822	[]
3	3	regulation of molecular function	GO:0065009	0.441	0.506	0	-0.58	7.2683	-0.581292	OSJNBb0041J06.115|1.594017684	1	455	27	21379	http://www.ebi.ac.uk/QuickGO/GTerm?id=GO:0065009	[]
6	4,6	reproductive structure development	GO:0048608	0.441	0.506	0	-0.58	7.2683	-0.581292	Os07g0495900|1.567191659	1	456	27	21379	http://www.ebi.ac.uk/QuickGO/GTerm?id=GO:0048608	[]
5	5	reproductive system development	GO:0061458	0.441	0.506	0	-0.58	7.2683	-0.581292	Os07g0495900|1.567191659	1	456	27	21379	http://www.ebi.ac.uk/QuickGO/GTerm?id=GO:0061458	[]
7	5,6,7	intracellular protein transport	GO:0006886	0.449	0.513	0	-0.58	7.2683	-0.581292	petC|1.507947586	1	466	27	21379	http://www.ebi.ac.uk/QuickGO/GTerm?id=GO:0006886	[]
3	3	negative regulation of metabolic process	GO:0009892	0.454	0.518	0	-0.58	7.2683	-0.581292	Os07g0495900|1.567191659	1	473	27	21379	http://www.ebi.ac.uk/QuickGO/GTerm?id=GO:0009892	[]
4	4	organelle organization	GO:0006996	0.456	0.518	0.36	-0.08	7.2683	-0.581292	petC|1.507947586;Os03g0565200|1.530324052	2	1209	27	21379	http://www.ebi.ac.uk/QuickGO/GTerm?id=GO:0006996	[]
7	6,7	RNA phosphodiester bond hydrolysis	GO:0090501	0.457	0.518	0	-0.58	7.2683	-0.581292	P0569E11.38|1.632041567	1	478	27	21379	http://www.ebi.ac.uk/QuickGO/GTerm?id=GO:0090501	[]
5	5	cellular macromolecule catabolic process	GO:0044265	0.457	0.518	0	-0.58	7.2683	-0.581292	Os07g0495900|1.567191659	1	478	27	21379	http://www.ebi.ac.uk/QuickGO/GTerm?id=GO:0044265	[]
3	3	catabolic process	GO:0009056	0.459	0.52	0.38	-0.05	7.2683	-0.581292	HXK5|1.541932354;Os07g0495900|1.567191659	2	1216	27	21379	http://www.ebi.ac.uk/QuickGO/GTerm?id=GO:0009056	[]
6	5,6	single-organism intracellular transport	GO:1902582	0.461	0.521	0	-0.58	7.2683	-0.581292	petC|1.507947586	1	484	27	21379	http://www.ebi.ac.uk/QuickGO/GTerm?id=GO:1902582	[]
5	5	cellular protein localization	GO:0034613	0.47	0.53	0	-0.58	7.2683	-0.581292	petC|1.507947586	1	497	27	21379	http://www.ebi.ac.uk/QuickGO/GTerm?id=GO:0034613	[]
4	4	cellular macromolecule localization	GO:0070727	0.473	0.532	0	-0.58	7.2683	-0.581292	petC|1.507947586	1	501	27	21379	http://www.ebi.ac.uk/QuickGO/GTerm?id=GO:0070727	[]
5	5	heterocycle biosynthetic process	GO:0018130	0.482	0.541	0.83	0.57	7.2683	-0.581292	OSJNBb0041J06.115|1.594017684;OSJNBb0065C04.47|1.655678051;VTE1|1.510394444;OSJNBa0026J14.15|1.692507641	4	2809	27	21379	http://www.ebi.ac.uk/QuickGO/GTerm?id=GO:0018130	[]
3	3	developmental process involved in reproduction	GO:0003006	0.487	0.545	0	-0.58	7.2683	-0.581292	Os07g0495900|1.567191659	1	521	27	21379	http://www.ebi.ac.uk/QuickGO/GTerm?id=GO:0003006	[]
5	5	aromatic compound biosynthetic process	GO:0019438	0.499	0.558	0.83	0.56	7.2683	-0.581292	petC|1.507947586;OSJNBb0041J06.115|1.594017684;OSJNBb0065C04.47|1.655678051;OSJNBa0026J14.15|1.692507641	4	2868	27	21379	http://www.ebi.ac.uk/QuickGO/GTerm?id=GO:0019438	[]
4	3,4	regulation of metabolic process	GO:0019222	0.502	0.56	0.8	0.53	7.2683	-0.581292	petC|1.507947586;OSJNBb0041J06.115|1.594017684;OSJNBa0026J14.15|1.692507641;Os07g0495900|1.567191659	4	2880	27	21379	http://www.ebi.ac.uk/QuickGO/GTerm?id=GO:0019222	[]
3	3	methylation	GO:0032259	0.506	0.563	0	-0.58	7.2683	-0.581292	B1331F11.9|2.586697087	1	551	27	21379	http://www.ebi.ac.uk/QuickGO/GTerm?id=GO:0032259	[]
4	4	single-organism catabolic process	GO:0044712	0.515	0.572	0	-0.58	7.2683	-0.581292	HXK5|1.541932354	1	565	27	21379	http://www.ebi.ac.uk/QuickGO/GTerm?id=GO:0044712	[]
4	4	cellular component assembly	GO:0022607	0.532	0.59	0	-0.58	7.2683	-0.581292	petC|1.507947586	1	593	27	21379	http://www.ebi.ac.uk/QuickGO/GTerm?id=GO:0022607	[]
4	4	cellular amino acid metabolic process	GO:0006520	0.535	0.591	0	-0.58	7.2683	-0.581292	OSJNBb0060J21.2|1.549408083	1	597	27	21379	http://www.ebi.ac.uk/QuickGO/GTerm?id=GO:0006520	[]
6	5,6	protein transport	GO:0015031	0.541	0.597	0	-0.58	7.2683	-0.581292	petC|1.507947586	1	608	27	21379	http://www.ebi.ac.uk/QuickGO/GTerm?id=GO:0015031	[]
5	4,5	establishment of protein localization	GO:0045184	0.547	0.602	0	-0.58	7.2683	-0.581292	petC|1.507947586	1	618	27	21379	http://www.ebi.ac.uk/QuickGO/GTerm?id=GO:0045184	[]
4	4	protein localization	GO:0008104	0.557	0.612	0	-0.58	7.2683	-0.581292	petC|1.507947586	1	635	27	21379	http://www.ebi.ac.uk/QuickGO/GTerm?id=GO:0008104	[]
5	4,5	intracellular transport	GO:0046907	0.56	0.614	0	-0.58	7.2683	-0.581292	petC|1.507947586	1	640	27	21379	http://www.ebi.ac.uk/QuickGO/GTerm?id=GO:0046907	[]
6	6	nucleic acid phosphodiester bond hydrolysis	GO:0090305	0.563	0.616	0	-0.58	7.2683	-0.581292	P0569E11.38|1.632041567	1	645	27	21379	http://www.ebi.ac.uk/QuickGO/GTerm?id=GO:0090305	[]
5	5	macromolecule catabolic process	GO:0009057	0.576	0.629	0	-0.58	7.2683	-0.581292	Os07g0495900|1.567191659	1	668	27	21379	http://www.ebi.ac.uk/QuickGO/GTerm?id=GO:0009057	[]
2	2	reproductive process	GO:0022414	0.582	0.634	0	-0.58	7.2683	-0.581292	Os07g0495900|1.567191659	1	680	27	21379	http://www.ebi.ac.uk/QuickGO/GTerm?id=GO:0022414	[]
6	6	cellular protein modification process	GO:0006464	0.608	0.659	1.02	0.82	7.2683	-0.581292	petC|1.507947586;OJ1344_B01.16|1.608452968;OSJNBb0065C04.47|1.655678051;B1331F11.9|2.586697087	4	3263	27	21379	http://www.ebi.ac.uk/QuickGO/GTerm?id=GO:0006464	[]
5	5	protein modification process	GO:0036211	0.608	0.659	1.02	0.82	7.2683	-0.581292	petC|1.507947586;OJ1344_B01.16|1.608452968;OSJNBb0065C04.47|1.655678051;B1331F11.9|2.586697087	4	3263	27	21379	http://www.ebi.ac.uk/QuickGO/GTerm?id=GO:0036211	[]
5	5	nucleic acid metabolic process	GO:0090304	0.625	0.677	1.43	1.4	7.2683	-0.581292	P0569E11.38|1.632041567;petC|1.507947586;OJ1344_B01.16|1.608452968;OSJNBa0026J14.15|1.692507641;B1331F11.9|2.586697087;Os07g0495900|1.567191659	6	4975	27	21379	http://www.ebi.ac.uk/QuickGO/GTerm?id=GO:0090304	[]
3	3	macromolecule localization	GO:0033036	0.628	0.678	0	-0.58	7.2683	-0.581292	petC|1.507947586	1	768	27	21379	http://www.ebi.ac.uk/QuickGO/GTerm?id=GO:0033036	[]
4	4	macromolecular complex subunit organization	GO:0043933	0.632	0.681	0	-0.58	7.2683	-0.581292	petC|1.507947586	1	776	27	21379	http://www.ebi.ac.uk/QuickGO/GTerm?id=GO:0043933	[]
6	6	translation	GO:0006412	0.634	0.682	0	-0.58	7.2683	-0.581292	GATA|1.53991902	1	781	27	21379	http://www.ebi.ac.uk/QuickGO/GTerm?id=GO:0006412	[]
4	4	establishment of localization in cell	GO:0051649	0.638	0.685	0	-0.58	7.2683	-0.581292	petC|1.507947586	1	789	27	21379	http://www.ebi.ac.uk/QuickGO/GTerm?id=GO:0051649	[]
7	6,7	peptide biosynthetic process	GO:0043043	0.639	0.685	0	-0.58	7.2683	-0.581292	GATA|1.53991902	1	792	27	21379	http://www.ebi.ac.uk/QuickGO/GTerm?id=GO:0043043	[]
5	5	peptide metabolic process	GO:0006518	0.65	0.695	0	-0.58	7.2683	-0.581292	GATA|1.53991902	1	814	27	21379	http://www.ebi.ac.uk/QuickGO/GTerm?id=GO:0006518	[]
6	6	amide biosynthetic process	GO:0043604	0.655	0.697	0	-0.58	7.2683	-0.581292	GATA|1.53991902	1	825	27	21379	http://www.ebi.ac.uk/QuickGO/GTerm?id=GO:0043604	[]
3	3	cellular localization	GO:0051641	0.655	0.697	0	-0.58	7.2683	-0.581292	petC|1.507947586	1	825	27	21379	http://www.ebi.ac.uk/QuickGO/GTerm?id=GO:0051641	[]
5	5	macromolecule modification	GO:0043412	0.663	0.705	1.02	0.82	7.2683	-0.581292	petC|1.507947586;OJ1344_B01.16|1.608452968;OSJNBb0065C04.47|1.655678051;B1331F11.9|2.586697087	4	3487	27	21379	http://www.ebi.ac.uk/QuickGO/GTerm?id=GO:0043412	[]
5	5	cellular nitrogen compound biosynthetic process	GO:0044271	0.669	0.71	0.84	0.58	7.2683	-0.581292	GATA|1.53991902;OSJNBb0041J06.115|1.594017684;OSJNBb0065C04.47|1.655678051;OSJNBa0026J14.15|1.692507641	4	3511	27	21379	http://www.ebi.ac.uk/QuickGO/GTerm?id=GO:0044271	[]
5	5	cellular amide metabolic process	GO:0043603	0.675	0.715	0	-0.58	7.2683	-0.581292	GATA|1.53991902	1	872	27	21379	http://www.ebi.ac.uk/QuickGO/GTerm?id=GO:0043603	[]
6	6	phosphorylation	GO:0016310	0.678	0.716	0.58	0.22	7.2683	-0.581292	HXK5|1.541932354;petC|1.507947586;P0019E03.36|1.621565386	3	2688	27	21379	http://www.ebi.ac.uk/QuickGO/GTerm?id=GO:0016310	[]
4	4	cellular catabolic process	GO:0044248	0.683	0.72	0	-0.58	7.2683	-0.581292	Os07g0495900|1.567191659	1	890	27	21379	http://www.ebi.ac.uk/QuickGO/GTerm?id=GO:0044248	[]
5	5	cellular protein metabolic process	GO:0044267	0.717	0.754	1.2	1.08	7.2683	-0.581292	petC|1.507947586;GATA|1.53991902;OJ1344_B01.16|1.608452968;OSJNBb0065C04.47|1.655678051;B1331F11.9|2.586697087	5	4582	27	21379	http://www.ebi.ac.uk/QuickGO/GTerm?id=GO:0044267	[]
3	3	cellular component organization	GO:0016043	0.742	0.779	0.36	-0.08	7.2683	-0.581292	petC|1.507947586;Os03g0565200|1.530324052	2	2035	27	21379	http://www.ebi.ac.uk/QuickGO/GTerm?id=GO:0016043	[]
3	3	regulation of cellular process	GO:0050794	0.799	0.838	1.01	0.82	7.2683	-0.581292	petC|1.507947586;OSJNBa0026J14.15|1.692507641;B1331F11.9|2.586697087;Os07g0495900|1.567191659	4	4160	27	21379	http://www.ebi.ac.uk/QuickGO/GTerm?id=GO:0050794	[]
6	5,6	regulation of gene expression	GO:0010468	0.802	0.838	0.42	0	7.2683	-0.581292	OSJNBa0026J14.15|1.692507641;Os07g0495900|1.567191659	2	2292	27	21379	http://www.ebi.ac.uk/QuickGO/GTerm?id=GO:0010468	[]
5	4,5	regulation of cellular metabolic process	GO:0031323	0.847	0.884	0.41	-0.02	7.2683	-0.581292	petC|1.507947586;OSJNBa0026J14.15|1.692507641	2	2537	27	21379	http://www.ebi.ac.uk/QuickGO/GTerm?id=GO:0031323	[]
5	5	nucleobase-containing compound biosynthetic process	GO:0034654	0.854	0.889	0.43	0.01	7.2683	-0.581292	OSJNBb0041J06.115|1.594017684;OSJNBa0026J14.15|1.692507641	2	2578	27	21379	http://www.ebi.ac.uk/QuickGO/GTerm?id=GO:0034654	[]
5	4,5	regulation of macromolecule metabolic process	GO:0060255	0.856	0.89	0.42	0	7.2683	-0.581292	OSJNBa0026J14.15|1.692507641;Os07g0495900|1.567191659	2	2592	27	21379	http://www.ebi.ac.uk/QuickGO/GTerm?id=GO:0060255	[]
5	5	cellular macromolecule biosynthetic process	GO:0034645	0.858	0.89	0.6	0.25	7.2683	-0.581292	GATA|1.53991902;Os03g0565200|1.530324052;OSJNBa0026J14.15|1.692507641	3	3611	27	21379	http://www.ebi.ac.uk/QuickGO/GTerm?id=GO:0034645	[]
5	5	macromolecule biosynthetic process	GO:0009059	0.866	0.897	0.6	0.25	7.2683	-0.581292	GATA|1.53991902;Os03g0565200|1.530324052;OSJNBa0026J14.15|1.692507641	3	3670	27	21379	http://www.ebi.ac.uk/QuickGO/GTerm?id=GO:0009059	[]
4	4	protein metabolic process	GO:0019538	0.892	0.922	1.2	1.08	7.2683	-0.581292	petC|1.507947586;GATA|1.53991902;OJ1344_B01.16|1.608452968;OSJNBb0065C04.47|1.655678051;B1331F11.9|2.586697087	5	5783	27	21379	http://www.ebi.ac.uk/QuickGO/GTerm?id=GO:0019538	[]
4	4	cellular macromolecule metabolic process	GO:0044260	0.893	0.922	2.03	2.22	7.2683	-0.581292	P0569E11.38|1.632041567;petC|1.507947586;GATA|1.53991902;OJ1344_B01.16|1.608452968;OSJNBb0065C04.47|1.655678051;Os03g0565200|1.530324052;OSJNBa0026J14.15|1.692507641;B1331F11.9|2.586697087;Os07g0495900|1.567191659	9	9252	27	21379	http://www.ebi.ac.uk/QuickGO/GTerm?id=GO:0044260	[]
7	6,7	regulation of transcription, DNA-templated	GO:0006355	0.934	0.957	0	-0.58	7.2683	-0.581292	OSJNBa0026J14.15|1.692507641	1	2048	27	21379	http://www.ebi.ac.uk/QuickGO/GTerm?id=GO:0006355	[]
9	7,8,9	regulation of nucleic acid-templated transcription	GO:1903506	0.936	0.957	0	-0.58	7.2683	-0.581292	OSJNBa0026J14.15|1.692507641	1	2064	27	21379	http://www.ebi.ac.uk/QuickGO/GTerm?id=GO:1903506	[]
6	6	regulation of RNA biosynthetic process	GO:2001141	0.936	0.957	0	-0.58	7.2683	-0.581292	OSJNBa0026J14.15|1.692507641	1	2064	27	21379	http://www.ebi.ac.uk/QuickGO/GTerm?id=GO:2001141	[]
7	5,6,7	regulation of RNA metabolic process	GO:0051252	0.937	0.957	0	-0.58	7.2683	-0.581292	OSJNBa0026J14.15|1.692507641	1	2075	27	21379	http://www.ebi.ac.uk/QuickGO/GTerm?id=GO:0051252	[]
5	5	regulation of nucleobase-containing compound metabolic process	GO:0019219	0.942	0.957	0	-0.58	7.2683	-0.581292	OSJNBa0026J14.15|1.692507641	1	2134	27	21379	http://www.ebi.ac.uk/QuickGO/GTerm?id=GO:0019219	[]
7	7	protein phosphorylation	GO:0006468	0.942	0.957	0	-0.58	7.2683	-0.581292	petC|1.507947586	1	2141	27	21379	http://www.ebi.ac.uk/QuickGO/GTerm?id=GO:0006468	[]
6	6	regulation of cellular macromolecule biosynthetic process	GO:2000112	0.946	0.957	0	-0.58	7.2683	-0.581292	OSJNBa0026J14.15|1.692507641	1	2193	27	21379	http://www.ebi.ac.uk/QuickGO/GTerm?id=GO:2000112	[]
6	5,6	regulation of macromolecule biosynthetic process	GO:0010556	0.947	0.957	0	-0.58	7.2683	-0.581292	OSJNBa0026J14.15|1.692507641	1	2209	27	21379	http://www.ebi.ac.uk/QuickGO/GTerm?id=GO:0010556	[]
5	5	regulation of cellular biosynthetic process	GO:0031326	0.948	0.957	0	-0.58	7.2683	-0.581292	OSJNBa0026J14.15|1.692507641	1	2218	27	21379	http://www.ebi.ac.uk/QuickGO/GTerm?id=GO:0031326	[]
4	4	regulation of biosynthetic process	GO:0009889	0.949	0.957	0	-0.58	7.2683	-0.581292	OSJNBa0026J14.15|1.692507641	1	2227	27	21379	http://www.ebi.ac.uk/QuickGO/GTerm?id=GO:0009889	[]
4	4	regulation of nitrogen compound metabolic process	GO:0051171	0.951	0.957	0	-0.58	7.2683	-0.581292	OSJNBa0026J14.15|1.692507641	1	2254	27	21379	http://www.ebi.ac.uk/QuickGO/GTerm?id=GO:0051171	[]
6	6	transcription, DNA-templated	GO:0006351	0.951	0.957	0	-0.58	7.2683	-0.581292	OSJNBa0026J14.15|1.692507641	1	2263	27	21379	http://www.ebi.ac.uk/QuickGO/GTerm?id=GO:0006351	[]
8	7,8	nucleic acid-templated transcription	GO:0097659	0.952	0.957	0	-0.58	7.2683	-0.581292	OSJNBa0026J14.15|1.692507641	1	2280	27	21379	http://www.ebi.ac.uk/QuickGO/GTerm?id=GO:0097659	[]
7	6,7	RNA biosynthetic process	GO:0032774	0.953	0.957	0	-0.58	7.2683	-0.581292	OSJNBa0026J14.15|1.692507641	1	2286	27	21379	http://www.ebi.ac.uk/QuickGO/GTerm?id=GO:0032774	[]
4	4	macromolecule metabolic process	GO:0043170	0.966	0.966	2.03	2.22	7.2683	-0.581292	P0569E11.38|1.632041567;petC|1.507947586;GATA|1.53991902;OJ1344_B01.16|1.608452968;OSJNBb0065C04.47|1.655678051;Os03g0565200|1.530324052;OSJNBa0026J14.15|1.692507641;B1331F11.9|2.586697087;Os07g0495900|1.567191659	9	10448	27	21379	http://www.ebi.ac.uk/QuickGO/GTerm?id=GO:0043170	[]
4	4	regulation of primary metabolic process	GO:0080090	0.966	0.966	0	-0.58	7.2683	-0.581292	OSJNBa0026J14.15|1.692507641	1	2519	27	21379	http://www.ebi.ac.uk/QuickGO/GTerm?id=GO:0080090	[]

## Sheet: LDef-LC(MF)
maxLevel	levels	GO_Name	GO_ID	P-value	P-value_adjusted	Genes	Count	Pop_Hit	List_Total	Background_Genes	URL
2	2	electron carrier activity	GO:0009055	0.000164	0.0182	petC|1.507947586;B1267B06.4|1.603142016;ADI1|1.621067587;PETE|0.576331547	4	236	27	22771	http://www.ebi.ac.uk/QuickGO/GTerm?id=GO:0009055
15	8,9,10,15	proton-transporting ATPase activity, rotational mechanism	GO:0046961	0.000577	0.0182	OSJNBb0041J06.115|1.594017684;Os04g0137500|1.520702673	2	30	27	22771	http://www.ebi.ac.uk/QuickGO/GTerm?id=GO:0046961
14	8,9,14	hydrogen-exporting ATPase activity	GO:0036442	0.000742	0.0182	OSJNBb0041J06.115|1.594017684;Os04g0137500|1.520702673	2	34	27	22771	http://www.ebi.ac.uk/QuickGO/GTerm?id=GO:0036442
9	9	hydrogen ion transmembrane transporter activity	GO:0015078	0.000788	0.0182	petC|1.507947586;OSJNBb0041J06.115|1.594017684;Os04g0137500|1.520702673	3	154	27	22771	http://www.ebi.ac.uk/QuickGO/GTerm?id=GO:0015078
4	4	iron-sulfur cluster binding	GO:0051536	0.00116	0.0182	ISPH|1.501247854;petC|1.507947586;ADI1|1.621067587	3	176	27	22771	http://www.ebi.ac.uk/QuickGO/GTerm?id=GO:0051536
3	3	metal cluster binding	GO:0051540	0.00116	0.0182	ISPH|1.501247854;petC|1.507947586;ADI1|1.621067587	3	176	27	22771	http://www.ebi.ac.uk/QuickGO/GTerm?id=GO:0051540
4	4	tocopherol cyclase activity	GO:0009976	0.00119	0.0182	VTE1|1.510394444	1	1	27	22771	http://www.ebi.ac.uk/QuickGO/GTerm?id=GO:0009976
5	4,5	cyclosporin A binding	GO:0016018	0.00119	0.0182	B1331F11.9|2.586697087	1	1	27	22771	http://www.ebi.ac.uk/QuickGO/GTerm?id=GO:0016018
6	6	glutaminyl-tRNA synthase (glutamine-hydrolyzing) activity	GO:0050567	0.00119	0.0182	GATA|1.53991902	1	1	27	22771	http://www.ebi.ac.uk/QuickGO/GTerm?id=GO:0050567
13	7,8,13	ATPase activity, coupled to transmembrane movement of ions, rotational mechanism	GO:0044769	0.0013	0.0182	OSJNBb0041J06.115|1.594017684;Os04g0137500|1.520702673	2	45	27	22771	http://www.ebi.ac.uk/QuickGO/GTerm?id=GO:0044769
5	5	2 iron, 2 sulfur cluster binding	GO:0051537	0.00222	0.0207	petC|1.507947586;ADI1|1.621067587	2	59	27	22771	http://www.ebi.ac.uk/QuickGO/GTerm?id=GO:0051537
5	5	oxidoreductase activity, acting on diphenols and related substances as donors, with copper protein as acceptor	GO:0052880	0.00237	0.0207	petC|1.507947586	1	2	27	22771	http://www.ebi.ac.uk/QuickGO/GTerm?id=GO:0052880
6	6	plastoquinol-plastocyanin reductase activity	GO:0009496	0.00237	0.0207	petC|1.507947586	1	2	27	22771	http://www.ebi.ac.uk/QuickGO/GTerm?id=GO:0009496
3	3	electron transporter, transferring electrons from cytochrome b6/f complex of photosystem II activity	GO:0046028	0.00237	0.0207	petC|1.507947586	1	2	27	22771	http://www.ebi.ac.uk/QuickGO/GTerm?id=GO:0046028
5	5	phytoene dehydrogenase activity	GO:0016166	0.00237	0.0207	CM-LOX1|1.593628684	1	2	27	22771	http://www.ebi.ac.uk/QuickGO/GTerm?id=GO:0016166
3	3	cyclase activity	GO:0009975	0.00237	0.0207	VTE1|1.510394444	1	2	27	22771	http://www.ebi.ac.uk/QuickGO/GTerm?id=GO:0009975
8	8	monovalent inorganic cation transmembrane transporter activity	GO:0015077	0.00277	0.0226	petC|1.507947586;OSJNBb0041J06.115|1.594017684;Os04g0137500|1.520702673	3	239	27	22771	http://www.ebi.ac.uk/QuickGO/GTerm?id=GO:0015077
5	5	peptidyl-prolyl cis-trans isomerase activity	GO:0003755	0.00302	0.0226	OSJNBb0065C04.47|1.655678051;B1331F11.9|2.586697087	2	69	27	22771	http://www.ebi.ac.uk/QuickGO/GTerm?id=GO:0003755
4	4	cis-trans isomerase activity	GO:0016859	0.0032	0.0226	OSJNBb0065C04.47|1.655678051;B1331F11.9|2.586697087	2	71	27	22771	http://www.ebi.ac.uk/QuickGO/GTerm?id=GO:0016859
5	5	metal ion binding	GO:0046872	0.00332	0.0226	ISPH|1.501247854;P0046H10.37-1|1.656038614;petC|1.507947586;OJ1344_B01.16|1.608452968;B1267B06.4|1.603142016;GLX-I|2.726477234;CM-LOX1|1.593628684;ADI1|1.621067587;PETE|0.576331547;SODA|1.614430798;rbcL|1.593693133;OSJNBa0039K24.14|0.610620612;Os07g0495900|1.567191659	13	5190	27	22771	http://www.ebi.ac.uk/QuickGO/GTerm?id=GO:0046872
4	4	cation binding	GO:0043169	0.00345	0.0226	ISPH|1.501247854;P0046H10.37-1|1.656038614;petC|1.507947586;OJ1344_B01.16|1.608452968;B1267B06.4|1.603142016;GLX-I|2.726477234;CM-LOX1|1.593628684;ADI1|1.621067587;PETE|0.576331547;SODA|1.614430798;rbcL|1.593693133;OSJNBa0039K24.14|0.610620612;Os07g0495900|1.567191659	13	5211	27	22771	http://www.ebi.ac.uk/QuickGO/GTerm?id=GO:0043169
7	7	glucokinase activity	GO:0004340	0.00355	0.0226	HXK5|1.541932354	1	3	27	22771	http://www.ebi.ac.uk/QuickGO/GTerm?id=GO:0004340
13	7,8,13	cation-transporting ATPase activity	GO:0019829	0.00394	0.0236	OSJNBb0041J06.115|1.594017684;Os04g0137500|1.520702673	2	79	27	22771	http://www.ebi.ac.uk/QuickGO/GTerm?id=GO:0019829
12	6,7,12	ATPase coupled ion transmembrane transporter activity	GO:0042625	0.00404	0.0236	OSJNBb0041J06.115|1.594017684;Os04g0137500|1.520702673	2	80	27	22771	http://www.ebi.ac.uk/QuickGO/GTerm?id=GO:0042625
6	6	4-hydroxy-3-methylbut-2-en-1-yl diphosphate reductase activity	GO:0051745	0.00473	0.0265	ISPH|1.501247854	1	4	27	22771	http://www.ebi.ac.uk/QuickGO/GTerm?id=GO:0051745
5	5	oxidoreductase activity, acting on the CH-NH2 group of donors, NAD or NADP as acceptor	GO:0016639	0.00592	0.0307	OSJNBb0060J21.2|1.549408083	1	5	27	22771	http://www.ebi.ac.uk/QuickGO/GTerm?id=GO:0016639
6	6	linoleate 13S-lipoxygenase activity	GO:0016165	0.00592	0.0307	CM-LOX1|1.593628684	1	5	27	22771	http://www.ebi.ac.uk/QuickGO/GTerm?id=GO:0016165
7	7	inorganic cation transmembrane transporter activity	GO:0022890	0.00659	0.033	petC|1.507947586;OSJNBb0041J06.115|1.594017684;Os04g0137500|1.520702673	3	326	27	22771	http://www.ebi.ac.uk/QuickGO/GTerm?id=GO:0022890
3	3	electron transporter, transferring electrons within cytochrome b6/f complex of photosystem II activity	GO:0045158	0.00709	0.0331	petC|1.507947586	1	6	27	22771	http://www.ebi.ac.uk/QuickGO/GTerm?id=GO:0045158
5	5	lactoylglutathione lyase activity	GO:0004462	0.00709	0.0331	GLX-I|2.726477234	1	6	27	22771	http://www.ebi.ac.uk/QuickGO/GTerm?id=GO:0004462
5	5	3 iron, 4 sulfur cluster binding	GO:0051538	0.00827	0.0362	ISPH|1.501247854	1	7	27	22771	http://www.ebi.ac.uk/QuickGO/GTerm?id=GO:0051538
9	9	fructose 1,6-bisphosphate 1-phosphatase activity	GO:0042132	0.00827	0.0362	OSJNBa0042F21.13|1.62817374	1	7	27	22771	http://www.ebi.ac.uk/QuickGO/GTerm?id=GO:0042132
5	5	oxidoreductase activity, acting on CH or CH2 groups, NAD or NADP as acceptor	GO:0016726	0.0118	0.046	ISPH|1.501247854	1	10	27	22771	http://www.ebi.ac.uk/QuickGO/GTerm?id=GO:0016726
6	6	cation transmembrane transporter activity	GO:0008324	0.0125	0.046	petC|1.507947586;OSJNBb0041J06.115|1.594017684;Os04g0137500|1.520702673	3	413	27	22771	http://www.ebi.ac.uk/QuickGO/GTerm?id=GO:0008324
10	6,10	ubiquinol-cytochrome-c reductase activity	GO:0008121	0.013	0.046	petC|1.507947586	1	11	27	22771	http://www.ebi.ac.uk/QuickGO/GTerm?id=GO:0008121
5	5	oxidoreductase activity, acting on diphenols and related substances as donors, cytochrome as acceptor	GO:0016681	0.013	0.046	petC|1.507947586	1	11	27	22771	http://www.ebi.ac.uk/QuickGO/GTerm?id=GO:0016681
3	3	oxidoreductase activity	GO:0016491	0.0134	0.046	ISPH|1.501247854;petC|1.507947586;OSJNBb0060J21.2|1.549408083;CM-LOX1|1.593628684;SODA|1.614430798;rbcL|1.593693133;OSJNBa0039K24.14|0.610620612	7	2240	27	22771	http://www.ebi.ac.uk/QuickGO/GTerm?id=GO:0016491
4	4	oxidoreductase activity, acting on superoxide radicals as acceptor	GO:0016721	0.0141	0.046	SODA|1.614430798	1	12	27	22771	http://www.ebi.ac.uk/QuickGO/GTerm?id=GO:0016721
8	8	sugar-phosphatase activity	GO:0050308	0.0141	0.046	OSJNBa0042F21.13|1.62817374	1	12	27	22771	http://www.ebi.ac.uk/QuickGO/GTerm?id=GO:0050308
5	3,5	superoxide dismutase activity	GO:0004784	0.0141	0.046	SODA|1.614430798	1	12	27	22771	http://www.ebi.ac.uk/QuickGO/GTerm?id=GO:0004784
9	9	ribonuclease T2 activity	GO:0033897	0.0141	0.046	P0569E11.38|1.632041567	1	12	27	22771	http://www.ebi.ac.uk/QuickGO/GTerm?id=GO:0033897
4	4	peptide binding	GO:0042277	0.0141	0.046	B1331F11.9|2.586697087	1	12	27	22771	http://www.ebi.ac.uk/QuickGO/GTerm?id=GO:0042277
6	6	ribulose-bisphosphate carboxylase activity	GO:0016984	0.0141	0.046	rbcL|1.593693133	1	12	27	22771	http://www.ebi.ac.uk/QuickGO/GTerm?id=GO:0016984
11	6,11	ATPase activity, coupled to transmembrane movement of substances	GO:0042626	0.0163	0.0504	OSJNBb0041J06.115|1.594017684;Os04g0137500|1.520702673	2	165	27	22771	http://www.ebi.ac.uk/QuickGO/GTerm?id=GO:0042626
4	4	oxidoreductase activity, acting on CH or CH2 groups	GO:0016725	0.0165	0.0504	ISPH|1.501247854	1	14	27	22771	http://www.ebi.ac.uk/QuickGO/GTerm?id=GO:0016725
5	5	hydrolase activity, acting on acid anhydrides, catalyzing transmembrane movement of substances	GO:0016820	0.0174	0.0504	OSJNBb0041J06.115|1.594017684;Os04g0137500|1.520702673	2	171	27	22771	http://www.ebi.ac.uk/QuickGO/GTerm?id=GO:0016820
8	8	endoribonuclease activity, producing 3'-phosphomonoesters	GO:0016892	0.0176	0.0504	P0569E11.38|1.632041567	1	15	27	22771	http://www.ebi.ac.uk/QuickGO/GTerm?id=GO:0016892
7	7	endonuclease activity, active with either ribo- or deoxyribonucleic acids and producing 3'-phosphomonoesters	GO:0016894	0.0176	0.0504	P0569E11.38|1.632041567	1	15	27	22771	http://www.ebi.ac.uk/QuickGO/GTerm?id=GO:0016894
3	3	drug binding	GO:0008144	0.0176	0.0504	B1331F11.9|2.586697087	1	15	27	22771	http://www.ebi.ac.uk/QuickGO/GTerm?id=GO:0008144
3	3	amide binding	GO:0033218	0.0188	0.0516	B1331F11.9|2.586697087	1	16	27	22771	http://www.ebi.ac.uk/QuickGO/GTerm?id=GO:0033218
5	5	primary active transmembrane transporter activity	GO:0015399	0.0192	0.0516	OSJNBb0041J06.115|1.594017684;Os04g0137500|1.520702673	2	180	27	22771	http://www.ebi.ac.uk/QuickGO/GTerm?id=GO:0015399
6	6	P-P-bond-hydrolysis-driven transmembrane transporter activity	GO:0015405	0.0192	0.0516	OSJNBb0041J06.115|1.594017684;Os04g0137500|1.520702673	2	180	27	22771	http://www.ebi.ac.uk/QuickGO/GTerm?id=GO:0015405
10	10	ATPase activity, coupled to movement of substances	GO:0043492	0.0202	0.0533	OSJNBb0041J06.115|1.594017684;Os04g0137500|1.520702673	2	185	27	22771	http://www.ebi.ac.uk/QuickGO/GTerm?id=GO:0043492
5	5	glucose binding	GO:0005536	0.0223	0.0578	HXK5|1.541932354	1	19	27	22771	http://www.ebi.ac.uk/QuickGO/GTerm?id=GO:0005536
4	4	carbon-sulfur lyase activity	GO:0016846	0.0235	0.0597	GLX-I|2.726477234	1	20	27	22771	http://www.ebi.ac.uk/QuickGO/GTerm?id=GO:0016846
6	6	hexokinase activity	GO:0004396	0.0246	0.0615	HXK5|1.541932354	1	21	27	22771	http://www.ebi.ac.uk/QuickGO/GTerm?id=GO:0004396
3	3	electron transporter, transferring electrons within the cyclic electron transport pathway of photosynthesis activity	GO:0045156	0.0281	0.069	B1267B06.4|1.603142016	1	24	27	22771	http://www.ebi.ac.uk/QuickGO/GTerm?id=GO:0045156
2	2	catalytic activity	GO:0003824	0.0292	0.0706	ISPH|1.501247854;P0569E11.38|1.632041567;HXK5|1.541932354;petC|1.507947586;GATA|1.53991902;OSJNBb0041J06.115|1.594017684;P0019E03.36|1.621565386;OSJNBb0060J21.2|1.549408083;GLX-I|2.726477234;OSJNBb0065C04.47|1.655678051;CM-LOX1|1.593628684;Os03g0565200|1.530324052;SODA|1.614430798;Os04g0137500|1.520702673;P0660F12.19|0.66603822;OSJNBa0042F21.13|1.62817374;VTE1|1.510394444;rbcL|1.593693133;B1331F1…	21	13301	27	22771	http://www.ebi.ac.uk/QuickGO/GTerm?id=GO:0003824
4	4	oxidoreductase activity, acting on the CH-NH2 group of donors	GO:0016638	0.0304	0.0721	OSJNBb0060J21.2|1.549408083	1	26	27	22771	http://www.ebi.ac.uk/QuickGO/GTerm?id=GO:0016638
7	7	carbohydrate phosphatase activity	GO:0019203	0.0315	0.0736	OSJNBa0042F21.13|1.62817374	1	27	27	22771	http://www.ebi.ac.uk/QuickGO/GTerm?id=GO:0019203
5	5	ion transmembrane transporter activity	GO:0015075	0.0327	0.0752	petC|1.507947586;OSJNBb0041J06.115|1.594017684;Os04g0137500|1.520702673	3	596	27	22771	http://www.ebi.ac.uk/QuickGO/GTerm?id=GO:0015075
10	8,9,10	proton-transporting ATP synthase activity, rotational mechanism	GO:0046933	0.035	0.079	OSJNBb0041J06.115|1.594017684	1	30	27	22771	http://www.ebi.ac.uk/QuickGO/GTerm?id=GO:0046933
2	2	antioxidant activity	GO:0016209	0.0383	0.0852	SODA|1.614430798;OSJNBa0039K24.14|0.610620612	2	262	27	22771	http://www.ebi.ac.uk/QuickGO/GTerm?id=GO:0016209
5	5	carbon-nitrogen ligase activity, with glutamine as amido-N-donor	GO:0016884	0.0453	0.0984	GATA|1.53991902	1	39	27	22771	http://www.ebi.ac.uk/QuickGO/GTerm?id=GO:0016884
4	4	monosaccharide binding	GO:0048029	0.0464	0.0984	HXK5|1.541932354	1	40	27	22771	http://www.ebi.ac.uk/QuickGO/GTerm?id=GO:0048029
5	5	chlorophyll binding	GO:0016168	0.0464	0.0984	OJ1344_B01.16|1.608452968	1	40	27	22771	http://www.ebi.ac.uk/QuickGO/GTerm?id=GO:0016168
3	3	isomerase activity	GO:0016853	0.0513	0.107	OSJNBb0065C04.47|1.655678051;B1331F11.9|2.586697087	2	308	27	22771	http://www.ebi.ac.uk/QuickGO/GTerm?id=GO:0016853
9	9	ATPase activity, coupled	GO:0042623	0.0558	0.114	OSJNBb0041J06.115|1.594017684;Os04g0137500|1.520702673	2	323	27	22771	http://www.ebi.ac.uk/QuickGO/GTerm?id=GO:0042623
4	4	substrate-specific transmembrane transporter activity	GO:0022891	0.0563	0.114	petC|1.507947586;OSJNBb0041J06.115|1.594017684;Os04g0137500|1.520702673	3	741	27	22771	http://www.ebi.ac.uk/QuickGO/GTerm?id=GO:0022891
5	5	oxidoreductase activity, acting on single donors with incorporation of molecular oxygen, incorporation of two atoms of oxygen	GO:0016702	0.0599	0.118	CM-LOX1|1.593628684	1	52	27	22771	http://www.ebi.ac.uk/QuickGO/GTerm?id=GO:0016702
4	4	oxidoreductase activity, acting on diphenols and related substances as donors	GO:0016679	0.0599	0.118	petC|1.507947586	1	52	27	22771	http://www.ebi.ac.uk/QuickGO/GTerm?id=GO:0016679
6	6	carbohydrate kinase activity	GO:0019200	0.0677	0.132	HXK5|1.541932354	1	59	27	22771	http://www.ebi.ac.uk/QuickGO/GTerm?id=GO:0019200
3	3	substrate-specific transporter activity	GO:0022892	0.0701	0.134	petC|1.507947586;OSJNBb0041J06.115|1.594017684;Os04g0137500|1.520702673	3	812	27	22771	http://www.ebi.ac.uk/QuickGO/GTerm?id=GO:0022892
6	6	calcium ion binding	GO:0005509	0.0783	0.148	P0046H10.37-1|1.656038614;B1267B06.4|1.603142016	2	392	27	22771	http://www.ebi.ac.uk/QuickGO/GTerm?id=GO:0005509
7	7	nucleoside-triphosphatase activity	GO:0017111	0.0811	0.151	OSJNBb0041J06.115|1.594017684;Os04g0137500|1.520702673;Os07g0495900|1.567191659	3	864	27	22771	http://www.ebi.ac.uk/QuickGO/GTerm?id=GO:0017111
4	4	oxidoreductase activity, acting on the CH-CH group of donors	GO:0016627	0.0831	0.153	CM-LOX1|1.593628684	1	73	27	22771	http://www.ebi.ac.uk/QuickGO/GTerm?id=GO:0016627
4	4	oxidoreductase activity, acting on single donors with incorporation of molecular oxygen	GO:0016701	0.0853	0.155	CM-LOX1|1.593628684	1	75	27	22771	http://www.ebi.ac.uk/QuickGO/GTerm?id=GO:0016701
6	6	pyrophosphatase activity	GO:0016462	0.0885	0.159	OSJNBb0041J06.115|1.594017684;Os04g0137500|1.520702673;Os07g0495900|1.567191659	3	897	27	22771	http://www.ebi.ac.uk/QuickGO/GTerm?id=GO:0016462
5	5	hydrolase activity, acting on acid anhydrides, in phosphorus-containing anhydrides	GO:0016818	0.0901	0.16	OSJNBb0041J06.115|1.594017684;Os04g0137500|1.520702673;Os07g0495900|1.567191659	3	904	27	22771	http://www.ebi.ac.uk/QuickGO/GTerm?id=GO:0016818
3	3	ion binding	GO:0043167	0.0927	0.161	ISPH|1.501247854;P0046H10.37-1|1.656038614;HXK5|1.541932354;petC|1.507947586;GATA|1.53991902;OJ1344_B01.16|1.608452968;B1267B06.4|1.603142016;GLX-I|2.726477234;CM-LOX1|1.593628684;ADI1|1.621067587;PETE|0.576331547;SODA|1.614430798;rbcL|1.593693133;OSJNBa0039K24.14|0.610620612;Os07g0495900|1.567191659	15	9363	27	22771	http://www.ebi.ac.uk/QuickGO/GTerm?id=GO:0043167
4	4	hydrolase activity, acting on acid anhydrides	GO:0016817	0.0934	0.161	OSJNBb0041J06.115|1.594017684;Os04g0137500|1.520702673;Os07g0495900|1.567191659	3	918	27	22771	http://www.ebi.ac.uk/QuickGO/GTerm?id=GO:0016817
3	3	lyase activity	GO:0016829	0.0946	0.161	GLX-I|2.726477234;rbcL|1.593693133	2	438	27	22771	http://www.ebi.ac.uk/QuickGO/GTerm?id=GO:0016829
4	4	active transmembrane transporter activity	GO:0022804	0.0953	0.161	OSJNBb0041J06.115|1.594017684;Os04g0137500|1.520702673	2	440	27	22771	http://www.ebi.ac.uk/QuickGO/GTerm?id=GO:0022804
5	5	carboxy-lyase activity	GO:0016831	0.101	0.169	rbcL|1.593693133	1	90	27	22771	http://www.ebi.ac.uk/QuickGO/GTerm?id=GO:0016831
4	4	ligase activity, forming carbon-nitrogen bonds	GO:0016879	0.114	0.188	GATA|1.53991902	1	102	27	22771	http://www.ebi.ac.uk/QuickGO/GTerm?id=GO:0016879
8	8	ATPase activity	GO:0016887	0.115	0.188	OSJNBb0041J06.115|1.594017684;Os04g0137500|1.520702673	2	493	27	22771	http://www.ebi.ac.uk/QuickGO/GTerm?id=GO:0016887
3	3	transmembrane transporter activity	GO:0022857	0.12	0.193	petC|1.507947586;OSJNBb0041J06.115|1.594017684;Os04g0137500|1.520702673	3	1026	27	22771	http://www.ebi.ac.uk/QuickGO/GTerm?id=GO:0022857
7	7	copper ion binding	GO:0005507	0.136	0.217	PETE|0.576331547	1	123	27	22771	http://www.ebi.ac.uk/QuickGO/GTerm?id=GO:0005507
4	4	carbon-carbon lyase activity	GO:0016830	0.152	0.24	rbcL|1.593693133	1	139	27	22771	http://www.ebi.ac.uk/QuickGO/GTerm?id=GO:0016830
6	6	magnesium ion binding	GO:0000287	0.201	0.312	rbcL|1.593693133	1	188	27	22771	http://www.ebi.ac.uk/QuickGO/GTerm?id=GO:0000287
2	2	transporter activity	GO:0005215	0.217	0.334	petC|1.507947586;OSJNBb0041J06.115|1.594017684;Os04g0137500|1.520702673	3	1361	27	22771	http://www.ebi.ac.uk/QuickGO/GTerm?id=GO:0005215
4	4	dioxygenase activity	GO:0051213	0.226	0.344	CM-LOX1|1.593628684	1	215	27	22771	http://www.ebi.ac.uk/QuickGO/GTerm?id=GO:0051213
8	8	helicase activity	GO:0004386	0.244	0.367	Os07g0495900|1.567191659	1	234	27	22771	http://www.ebi.ac.uk/QuickGO/GTerm?id=GO:0004386
4	4	tetrapyrrole binding	GO:0046906	0.249	0.367	OJ1344_B01.16|1.608452968;OSJNBa0039K24.14|0.610620612	2	809	27	22771	http://www.ebi.ac.uk/QuickGO/GTerm?id=GO:0046906
3	3	peroxidase activity	GO:0004601	0.249	0.367	OSJNBa0039K24.14|0.610620612	1	240	27	22771	http://www.ebi.ac.uk/QuickGO/GTerm?id=GO:0004601
4	4	oxidoreductase activity, acting on peroxide as acceptor	GO:0016684	0.252	0.367	OSJNBa0039K24.14|0.610620612	1	243	27	22771	http://www.ebi.ac.uk/QuickGO/GTerm?id=GO:0016684
3	3	enzyme regulator activity	GO:0030234	0.29	0.419	OSJNBb0041J06.115|1.594017684	1	287	27	22771	http://www.ebi.ac.uk/QuickGO/GTerm?id=GO:0030234
6	6	phosphatase activity	GO:0016791	0.306	0.437	OSJNBa0042F21.13|1.62817374	1	306	27	22771	http://www.ebi.ac.uk/QuickGO/GTerm?id=GO:0016791
3	3	hydrolase activity	GO:0016787	0.316	0.446	P0569E11.38|1.632041567;OSJNBb0041J06.115|1.594017684;Os03g0565200|1.530324052;Os04g0137500|1.520702673;P0660F12.19|0.66603822;OSJNBa0042F21.13|1.62817374;Os07g0495900|1.567191659	7	4697	27	22771	http://www.ebi.ac.uk/QuickGO/GTerm?id=GO:0016787
2	2	molecular function regulator	GO:0098772	0.322	0.451	OSJNBb0041J06.115|1.594017684	1	325	27	22771	http://www.ebi.ac.uk/QuickGO/GTerm?id=GO:0098772
5	5	phosphoric ester hydrolase activity	GO:0042578	0.361	0.501	OSJNBa0042F21.13|1.62817374	1	375	27	22771	http://www.ebi.ac.uk/QuickGO/GTerm?id=GO:0042578
3	3	carbohydrate binding	GO:0030246	0.404	0.554	HXK5|1.541932354	1	432	27	22771	http://www.ebi.ac.uk/QuickGO/GTerm?id=GO:0030246
3	3	ligase activity	GO:0016874	0.413	0.555	GATA|1.53991902	1	444	27	22771	http://www.ebi.ac.uk/QuickGO/GTerm?id=GO:0016874
7	7	endoribonuclease activity	GO:0004521	0.413	0.555	P0569E11.38|1.632041567	1	444	27	22771	http://www.ebi.ac.uk/QuickGO/GTerm?id=GO:0004521
6	6	ribonuclease activity	GO:0004540	0.426	0.568	P0569E11.38|1.632041567	1	463	27	22771	http://www.ebi.ac.uk/QuickGO/GTerm?id=GO:0004540
6	6	endonuclease activity	GO:0004519	0.454	0.599	P0569E11.38|1.632041567	1	504	27	22771	http://www.ebi.ac.uk/QuickGO/GTerm?id=GO:0004519
4	4	monooxygenase activity	GO:0004497	0.479	0.62	rbcL|1.593693133	1	543	27	22771	http://www.ebi.ac.uk/QuickGO/GTerm?id=GO:0004497
5	5	hydrolase activity, hydrolyzing O-glycosyl compounds	GO:0004553	0.48	0.62	P0660F12.19|0.66603822	1	545	27	22771	http://www.ebi.ac.uk/QuickGO/GTerm?id=GO:0004553
2	2	binding	GO:0005488	0.483	0.62	ISPH|1.501247854;P0046H10.37-1|1.656038614;P0569E11.38|1.632041567;HXK5|1.541932354;petC|1.507947586;GATA|1.53991902;OJ1344_B01.16|1.608452968;B1267B06.4|1.603142016;GLX-I|2.726477234;CM-LOX1|1.593628684;ADI1|1.621067587;PETE|0.576331547;SODA|1.614430798;rbcL|1.593693133;OSJNBa0026J14.15|1.692507641;B1331F11.9|2.586697087;OSJNBa0039K24.14|0.610620612;Os07g0495900|1.567191659	18	14627	27	22771	http://www.ebi.ac.uk/QuickGO/GTerm?id=GO:0005488
4	4	hydrolase activity, acting on ester bonds	GO:0016788	0.496	0.631	P0569E11.38|1.632041567;OSJNBa0042F21.13|1.62817374	2	1386	27	22771	http://www.ebi.ac.uk/QuickGO/GTerm?id=GO:0016788
5	5	nuclease activity	GO:0004518	0.509	0.641	P0569E11.38|1.632041567	1	591	27	22771	http://www.ebi.ac.uk/QuickGO/GTerm?id=GO:0004518
4	4	hydrolase activity, acting on glycosyl bonds	GO:0016798	0.532	0.665	P0660F12.19|0.66603822	1	631	27	22771	http://www.ebi.ac.uk/QuickGO/GTerm?id=GO:0016798
5	5	heme binding	GO:0020037	0.604	0.747	OSJNBa0039K24.14|0.610620612	1	767	27	22771	http://www.ebi.ac.uk/QuickGO/GTerm?id=GO:0020037
5	5	RNA binding	GO:0003723	0.608	0.747	P0569E11.38|1.632041567	1	776	27	22771	http://www.ebi.ac.uk/QuickGO/GTerm?id=GO:0003723
6	6	ATP binding	GO:0005524	0.765	0.932	HXK5|1.541932354;GATA|1.53991902;Os07g0495900|1.567191659	3	3266	27	22771	http://www.ebi.ac.uk/QuickGO/GTerm?id=GO:0005524
5	5	DNA binding	GO:0003677	0.792	0.955	OSJNBa0026J14.15|1.692507641;Os07g0495900|1.567191659	2	2391	27	22771	http://www.ebi.ac.uk/QuickGO/GTerm?id=GO:0003677
5	5	kinase activity	GO:0016301	0.809	0.968	HXK5|1.541932354;P0019E03.36|1.621565386	2	2479	27	22771	http://www.ebi.ac.uk/QuickGO/GTerm?id=GO:0016301
5	5	purine ribonucleoside triphosphate binding	GO:0035639	0.817	0.969	HXK5|1.541932354;GATA|1.53991902;Os07g0495900|1.567191659	3	3559	27	22771	http://www.ebi.ac.uk/QuickGO/GTerm?id=GO:0035639
7	6,7	adenyl ribonucleotide binding	GO:0032559	0.85	0.97	HXK5|1.541932354;GATA|1.53991902;Os07g0495900|1.567191659	3	3782	27	22771	http://www.ebi.ac.uk/QuickGO/GTerm?id=GO:0032559
6	6	adenyl nucleotide binding	GO:0030554	0.85	0.97	HXK5|1.541932354;GATA|1.53991902;Os07g0495900|1.567191659	3	3787	27	22771	http://www.ebi.ac.uk/QuickGO/GTerm?id=GO:0030554
4	4	transferase activity, transferring phosphorus-containing groups	GO:0016772	0.865	0.97	HXK5|1.541932354;P0019E03.36|1.621565386	2	2822	27	22771	http://www.ebi.ac.uk/QuickGO/GTerm?id=GO:0016772
6	6	purine ribonucleoside binding	GO:0032550	0.885	0.97	HXK5|1.541932354;GATA|1.53991902;Os07g0495900|1.567191659	3	4075	27	22771	http://www.ebi.ac.uk/QuickGO/GTerm?id=GO:0032550
6	5,6	purine ribonucleotide binding	GO:0032555	0.885	0.97	HXK5|1.541932354;GATA|1.53991902;Os07g0495900|1.567191659	3	4075	27	22771	http://www.ebi.ac.uk/QuickGO/GTerm?id=GO:0032555
5	5	purine nucleoside binding	GO:0001883	0.885	0.97	HXK5|1.541932354;GATA|1.53991902;Os07g0495900|1.567191659	3	4075	27	22771	http://www.ebi.ac.uk/QuickGO/GTerm?id=GO:0001883
5	5	purine nucleotide binding	GO:0017076	0.886	0.97	HXK5|1.541932354;GATA|1.53991902;Os07g0495900|1.567191659	3	4081	27	22771	http://www.ebi.ac.uk/QuickGO/GTerm?id=GO:0017076
5	5	ribonucleoside binding	GO:0032549	0.887	0.97	HXK5|1.541932354;GATA|1.53991902;Os07g0495900|1.567191659	3	4088	27	22771	http://www.ebi.ac.uk/QuickGO/GTerm?id=GO:0032549
4	4	nucleoside binding	GO:0001882	0.887	0.97	HXK5|1.541932354;GATA|1.53991902;Os07g0495900|1.567191659	3	4090	27	22771	http://www.ebi.ac.uk/QuickGO/GTerm?id=GO:0001882
4	4	ribonucleotide binding	GO:0032553	0.89	0.97	HXK5|1.541932354;GATA|1.53991902;Os07g0495900|1.567191659	3	4118	27	22771	http://www.ebi.ac.uk/QuickGO/GTerm?id=GO:0032553
3	3	carbohydrate derivative binding	GO:0097367	0.894	0.97	HXK5|1.541932354;GATA|1.53991902;Os07g0495900|1.567191659	3	4157	27	22771	http://www.ebi.ac.uk/QuickGO/GTerm?id=GO:0097367
6	6	transition metal ion binding	GO:0046914	0.918	0.982	PETE|0.576331547;Os07g0495900|1.567191659	2	3289	27	22771	http://www.ebi.ac.uk/QuickGO/GTerm?id=GO:0046914
4	4	anion binding	GO:0043168	0.932	0.982	HXK5|1.541932354;GATA|1.53991902;Os07g0495900|1.567191659	3	4606	27	22771	http://www.ebi.ac.uk/QuickGO/GTerm?id=GO:0043168
5	5	phosphotransferase activity, alcohol group as acceptor	GO:0016773	0.939	0.982	HXK5|1.541932354	1	2245	27	22771	http://www.ebi.ac.uk/QuickGO/GTerm?id=GO:0016773
4	4	nucleoside phosphate binding	GO:1901265	0.944	0.982	HXK5|1.541932354;GATA|1.53991902;Os07g0495900|1.567191659	3	4792	27	22771	http://www.ebi.ac.uk/QuickGO/GTerm?id=GO:1901265
4	4	nucleotide binding	GO:0000166	0.944	0.982	HXK5|1.541932354;GATA|1.53991902;Os07g0495900|1.567191659	3	4792	27	22771	http://www.ebi.ac.uk/QuickGO/GTerm?id=GO:0000166
3	3	small molecule binding	GO:0036094	0.949	0.982	HXK5|1.541932354;GATA|1.53991902;Os07g0495900|1.567191659	3	4887	27	22771	http://www.ebi.ac.uk/QuickGO/GTerm?id=GO:0036094
7	7	zinc ion binding	GO:0008270	0.954	0.982	Os07g0495900|1.567191659	1	2454	27	22771	http://www.ebi.ac.uk/QuickGO/GTerm?id=GO:0008270
4	4	nucleic acid binding	GO:0003676	0.98	0.994	P0569E11.38|1.632041567;OSJNBa0026J14.15|1.692507641;Os07g0495900|1.567191659	3	5702	27	22771	http://www.ebi.ac.uk/QuickGO/GTerm?id=GO:0003676
3	3	transferase activity	GO:0016740	0.992	0.994	HXK5|1.541932354;P0019E03.36|1.621565386	2	5237	27	22771	http://www.ebi.ac.uk/QuickGO/GTerm?id=GO:0016740
3	3	organic cyclic compound binding	GO:0097159	0.994	0.994	P0569E11.38|1.632041567;HXK5|1.541932354;GATA|1.53991902;OJ1344_B01.16|1.608452968;OSJNBa0026J14.15|1.692507641;OSJNBa0039K24.14|0.610620612;Os07g0495900|1.567191659	7	10819	27	22771	http://www.ebi.ac.uk/QuickGO/GTerm?id=GO:0097159
3	3	heterocyclic compound binding	GO:1901363	0.994	0.994	P0569E11.38|1.632041567;HXK5|1.541932354;GATA|1.53991902;OJ1344_B01.16|1.608452968;OSJNBa0026J14.15|1.692507641;OSJNBa0039K24.14|0.610620612;Os07g0495900|1.567191659	7	10819	27	22771	http://www.ebi.ac.uk/QuickGO/GTerm?id=GO:1901363

## Sheet: LDef-LC(CC)
maxLevel	levels	GO_Name	GO_ID	Pvalue	Pvalue_adjusted	Genes	Count	Pop_Hit	List_Total	Background_Genes	URL
7	6,7	chloroplast	GO:0009507	2.49e-10	0	ISPH|1.501247854;HXK5|1.541932354;petC|1.507947586;GATA|1.53991902;OSJNBb0041J06.115|1.594017684;OJ1344_B01.16|1.608452968;P0019E03.36|1.621565386;B1267B06.4|1.603142016;CM-LOX1|1.593628684;Os03g0565200|1.530324052;ADI1|1.621067587;PETE|0.576331547;VTE1|1.510394444;rbcL|1.593693133	14	1051	22	11949	http://www.ebi.ac.uk/QuickGO/GTerm?id=GO:0009507
6	5,6	plastid	GO:0009536	3.72e-10	0	ISPH|1.501247854;HXK5|1.541932354;petC|1.507947586;GATA|1.53991902;OSJNBb0041J06.115|1.594017684;OJ1344_B01.16|1.608452968;P0019E03.36|1.621565386;B1267B06.4|1.603142016;CM-LOX1|1.593628684;Os03g0565200|1.530324052;ADI1|1.621067587;PETE|0.576331547;VTE1|1.510394444;rbcL|1.593693133	14	1083	22	11949	http://www.ebi.ac.uk/QuickGO/GTerm?id=GO:0009536
6	5,6	chloroplast part	GO:0044434	2.74e-08	0	ISPH|1.501247854;HXK5|1.541932354;petC|1.507947586;GATA|1.53991902;OSJNBb0041J06.115|1.594017684;P0019E03.36|1.621565386;B1267B06.4|1.603142016;Os03g0565200|1.530324052;PETE|0.576331547;VTE1|1.510394444	10	584	22	11949	http://www.ebi.ac.uk/QuickGO/GTerm?id=GO:0044434
5	4,5	plastid part	GO:0044435	3.21e-08	0	ISPH|1.501247854;HXK5|1.541932354;petC|1.507947586;GATA|1.53991902;OSJNBb0041J06.115|1.594017684;P0019E03.36|1.621565386;B1267B06.4|1.603142016;Os03g0565200|1.530324052;PETE|0.576331547;VTE1|1.510394444	10	594	22	11949	http://www.ebi.ac.uk/QuickGO/GTerm?id=GO:0044435
3	3	photosynthetic membrane	GO:0034357	1.53e-05	0.0002	petC|1.507947586;OSJNBb0041J06.115|1.594017684;OJ1344_B01.16|1.608452968;B1267B06.4|1.603142016;P0556A11.19|1.584716866;PETE|0.576331547	6	310	22	11949	http://www.ebi.ac.uk/QuickGO/GTerm?id=GO:0034357
4	4	thylakoid membrane	GO:0042651	6.75e-05	0.0006	petC|1.507947586;OSJNBb0041J06.115|1.594017684;B1267B06.4|1.603142016;P0556A11.19|1.584716866;PETE|0.576331547	5	244	22	11949	http://www.ebi.ac.uk/QuickGO/GTerm?id=GO:0042651
7	6,7	chloroplast envelope	GO:0009941	8.17e-05	0.0006	HXK5|1.541932354;petC|1.507947586;P0019E03.36|1.621565386;Os03g0565200|1.530324052;VTE1|1.510394444	5	254	22	11949	http://www.ebi.ac.uk/QuickGO/GTerm?id=GO:0009941
7	6,7	chloroplast stroma	GO:0009570	8.48e-05	0.0006	ISPH|1.501247854;GATA|1.53991902;P0019E03.36|1.621565386;Os03g0565200|1.530324052;VTE1|1.510394444	5	256	22	11949	http://www.ebi.ac.uk/QuickGO/GTerm?id=GO:0009570
6	6	chloroplast thylakoid	GO:0009534	8.8e-05	0.0006	petC|1.507947586;OSJNBb0041J06.115|1.594017684;B1267B06.4|1.603142016;PETE|0.576331547;VTE1|1.510394444	5	258	22	11949	http://www.ebi.ac.uk/QuickGO/GTerm?id=GO:0009534
4	4	cytoplasm	GO:0005737	0.000108	0.0006	ISPH|1.501247854;HXK5|1.541932354;petC|1.507947586;GATA|1.53991902;OSJNBb0041J06.115|1.594017684;OJ1344_B01.16|1.608452968;P0019E03.36|1.621565386;B1267B06.4|1.603142016;CM-LOX1|1.593628684;Os03g0565200|1.530324052;ADI1|1.621067587;PETE|0.576331547;SODA|1.614430798;VTE1|1.510394444;rbcL|1.593693133;B1331F11.9|2.586697087;Os07g0495900|1.567191659	17	4344	22	11949	http://www.ebi.ac.uk/QuickGO/GTerm?id=GO:0005737
5	4,5	organelle subcompartment	GO:0031984	0.00039	0.002	petC|1.507947586;OSJNBb0041J06.115|1.594017684;B1267B06.4|1.603142016;PETE|0.576331547;VTE1|1.510394444	5	355	22	11949	http://www.ebi.ac.uk/QuickGO/GTerm?id=GO:0031984
6	5,6	photosystem II	GO:0009523	0.000693	0.0034	OJ1344_B01.16|1.608452968;B1267B06.4|1.603142016;P0556A11.19|1.584716866	3	96	22	11949	http://www.ebi.ac.uk/QuickGO/GTerm?id=GO:0009523
4	3,4	intracellular organelle part	GO:0044446	0.00125	0.0051	ISPH|1.501247854;HXK5|1.541932354;petC|1.507947586;GATA|1.53991902;OSJNBb0041J06.115|1.594017684;P0019E03.36|1.621565386;B1267B06.4|1.603142016;Os03g0565200|1.530324052;PETE|0.576331547;SODA|1.614430798;VTE1|1.510394444	11	2326	22	11949	http://www.ebi.ac.uk/QuickGO/GTerm?id=GO:0044446
6	5,6	thylakoid lumen	GO:0031977	0.00127	0.0051	B1267B06.4|1.603142016;OSJNBb0065C04.47|1.655678051	2	29	22	11949	http://www.ebi.ac.uk/QuickGO/GTerm?id=GO:0031977
4	3,4	membrane protein complex	GO:0098796	0.00152	0.00546	OSJNBb0041J06.115|1.594017684;OJ1344_B01.16|1.608452968;B1267B06.4|1.603142016;P0556A11.19|1.584716866;Os04g0137500|1.520702673	5	479	22	11949	http://www.ebi.ac.uk/QuickGO/GTerm?id=GO:0098796
3	3	photosystem II oxygen evolving complex	GO:0009654	0.00155	0.00546	B1267B06.4|1.603142016;P0556A11.19|1.584716866	2	32	22	11949	http://www.ebi.ac.uk/QuickGO/GTerm?id=GO:0009654
8	5,6,8	chloroplast ATP synthase complex	GO:0009544	0.00184	0.00579	OSJNBb0041J06.115|1.594017684	1	1	22	11949	http://www.ebi.ac.uk/QuickGO/GTerm?id=GO:0009544
5	4,5	photosystem	GO:0009521	0.00202	0.00608	OJ1344_B01.16|1.608452968;B1267B06.4|1.603142016;P0556A11.19|1.584716866	3	139	22	11949	http://www.ebi.ac.uk/QuickGO/GTerm?id=GO:0009521
5	4,5	proton-transporting two-sector ATPase complex, catalytic domain	GO:0033178	0.00207	0.00608	OSJNBb0041J06.115|1.594017684;Os04g0137500|1.520702673	2	37	22	11949	http://www.ebi.ac.uk/QuickGO/GTerm?id=GO:0033178
4	3,4	nitrite reductase complex [NAD(P)H]	GO:0009344	0.00368	0.0104	B1267B06.4|1.603142016	1	2	22	11949	http://www.ebi.ac.uk/QuickGO/GTerm?id=GO:0009344
5	4,5	intracellular membrane-bounded organelle	GO:0043231	0.00489	0.0134	ISPH|1.501247854;HXK5|1.541932354;petC|1.507947586;GATA|1.53991902;OSJNBb0041J06.115|1.594017684;OJ1344_B01.16|1.608452968;P0019E03.36|1.621565386;B1267B06.4|1.603142016;CM-LOX1|1.593628684;Os03g0565200|1.530324052;ADI1|1.621067587;PETE|0.576331547;SODA|1.614430798;VTE1|1.510394444;rbcL|1.593693133;B1331F11.9|2.586697087	16	5162	22	11949	http://www.ebi.ac.uk/QuickGO/GTerm?id=GO:0043231
3	3	membrane-bounded organelle	GO:0043227	0.00513	0.0137	ISPH|1.501247854;HXK5|1.541932354;petC|1.507947586;GATA|1.53991902;OSJNBb0041J06.115|1.594017684;OJ1344_B01.16|1.608452968;P0019E03.36|1.621565386;B1267B06.4|1.603142016;CM-LOX1|1.593628684;Os03g0565200|1.530324052;ADI1|1.621067587;PETE|0.576331547;SODA|1.614430798;VTE1|1.510394444;rbcL|1.593693133;B1331F11.9|2.586697087	16	5183	22	11949	http://www.ebi.ac.uk/QuickGO/GTerm?id=GO:0043227
6	6	chloroplast thylakoid membrane	GO:0009535	0.00563	0.014	petC|1.507947586;OSJNBb0041J06.115|1.594017684;PETE|0.576331547	3	200	22	11949	http://www.ebi.ac.uk/QuickGO/GTerm?id=GO:0009535
5	5	plastid thylakoid membrane	GO:0055035	0.0057	0.014	petC|1.507947586;OSJNBb0041J06.115|1.594017684;PETE|0.576331547	3	201	22	11949	http://www.ebi.ac.uk/QuickGO/GTerm?id=GO:0055035
8	5,7,8	chloroplast membrane	GO:0031969	0.00572	0.014	HXK5|1.541932354;VTE1|1.510394444	2	62	22	11949	http://www.ebi.ac.uk/QuickGO/GTerm?id=GO:0031969
7	4,6,7	plastid membrane	GO:0042170	0.00646	0.0154	HXK5|1.541932354;VTE1|1.510394444	2	66	22	11949	http://www.ebi.ac.uk/QuickGO/GTerm?id=GO:0042170
5	4,5	proton-transporting two-sector ATPase complex	GO:0016469	0.00705	0.0163	OSJNBb0041J06.115|1.594017684;Os04g0137500|1.520702673	2	69	22	11949	http://www.ebi.ac.uk/QuickGO/GTerm?id=GO:0016469
7	4,5,7	chloroplast thylakoid membrane protein complex	GO:0098807	0.00735	0.0166	OSJNBb0041J06.115|1.594017684	1	4	22	11949	http://www.ebi.ac.uk/QuickGO/GTerm?id=GO:0098807
3	3	intracellular part	GO:0044424	0.00829	0.0182	ISPH|1.501247854;HXK5|1.541932354;petC|1.507947586;GATA|1.53991902;OSJNBb0041J06.115|1.594017684;OJ1344_B01.16|1.608452968;P0019E03.36|1.621565386;B1267B06.4|1.603142016;P0556A11.19|1.584716866;OSJNBb0065C04.47|1.655678051;CM-LOX1|1.593628684;Os03g0565200|1.530324052;ADI1|1.621067587;PETE|0.576331547;SODA|1.614430798;VTE1|1.510394444;rbcL|1.593693133;B1331F11.9|2.586697087;Os07g0495900|1.567191659	19	7216	22	11949	http://www.ebi.ac.uk/QuickGO/GTerm?id=GO:0044424
3	3	oxidoreductase complex	GO:1990204	0.0101	0.0216	B1267B06.4|1.603142016;P0556A11.19|1.584716866	2	83	22	11949	http://www.ebi.ac.uk/QuickGO/GTerm?id=GO:1990204
6	5,6	mitochondrion	GO:0005739	0.0144	0.03	HXK5|1.541932354;GATA|1.53991902;SODA|1.614430798;B1331F11.9|2.586697087	4	526	22	11949	http://www.ebi.ac.uk/QuickGO/GTerm?id=GO:0005739
6	5,6	cytochrome b6f complex	GO:0009512	0.0146	0.03	petC|1.507947586	1	8	22	11949	http://www.ebi.ac.uk/QuickGO/GTerm?id=GO:0009512
8	6,7,8	plastoglobule	GO:0010287	0.0165	0.0329	VTE1|1.510394444	1	9	22	11949	http://www.ebi.ac.uk/QuickGO/GTerm?id=GO:0010287
6	5,6	proton-transporting V-type ATPase, V1 domain	GO:0033180	0.0183	0.0357	Os04g0137500|1.520702673	1	10	22	11949	http://www.ebi.ac.uk/QuickGO/GTerm?id=GO:0033180
4	3,4	intracellular organelle	GO:0043229	0.0214	0.0403	ISPH|1.501247854;HXK5|1.541932354;petC|1.507947586;GATA|1.53991902;OSJNBb0041J06.115|1.594017684;OJ1344_B01.16|1.608452968;P0019E03.36|1.621565386;B1267B06.4|1.603142016;CM-LOX1|1.593628684;Os03g0565200|1.530324052;ADI1|1.621067587;PETE|0.576331547;SODA|1.614430798;VTE1|1.510394444;rbcL|1.593693133;B1331F11.9|2.586697087	16	5867	22	11949	http://www.ebi.ac.uk/QuickGO/GTerm?id=GO:0043229
3	3	intracellular	GO:0005622	0.0215	0.0403	ISPH|1.501247854;HXK5|1.541932354;petC|1.507947586;GATA|1.53991902;OSJNBb0041J06.115|1.594017684;OJ1344_B01.16|1.608452968;P0019E03.36|1.621565386;B1267B06.4|1.603142016;P0556A11.19|1.584716866;OSJNBb0065C04.47|1.655678051;CM-LOX1|1.593628684;Os03g0565200|1.530324052;ADI1|1.621067587;PETE|0.576331547;SODA|1.614430798;VTE1|1.510394444;rbcL|1.593693133;B1331F11.9|2.586697087;Os07g0495900|1.567191659	19	7699	22	11949	http://www.ebi.ac.uk/QuickGO/GTerm?id=GO:0005622
2	2	organelle	GO:0043226	0.0223	0.0409	ISPH|1.501247854;HXK5|1.541932354;petC|1.507947586;GATA|1.53991902;OSJNBb0041J06.115|1.594017684;OJ1344_B01.16|1.608452968;P0019E03.36|1.621565386;B1267B06.4|1.603142016;CM-LOX1|1.593628684;Os03g0565200|1.530324052;ADI1|1.621067587;PETE|0.576331547;SODA|1.614430798;VTE1|1.510394444;rbcL|1.593693133;B1331F11.9|2.586697087	16	5889	22	11949	http://www.ebi.ac.uk/QuickGO/GTerm?id=GO:0043226
9	6,8,9	chloroplast outer membrane	GO:0009707	0.0273	0.048	HXK5|1.541932354	1	15	22	11949	http://www.ebi.ac.uk/QuickGO/GTerm?id=GO:0009707
4	4	cytochrome complex	GO:0070069	0.0273	0.048	petC|1.507947586	1	15	22	11949	http://www.ebi.ac.uk/QuickGO/GTerm?id=GO:0070069
9	6,8,9	chloroplast inner membrane	GO:0009706	0.0291	0.0492	VTE1|1.510394444	1	16	22	11949	http://www.ebi.ac.uk/QuickGO/GTerm?id=GO:0009706
5	5	plastid outer membrane	GO:0009527	0.0291	0.0492	HXK5|1.541932354	1	16	22	11949	http://www.ebi.ac.uk/QuickGO/GTerm?id=GO:0009527
8	5,7,8	plastid inner membrane	GO:0009528	0.0327	0.0542	VTE1|1.510394444	1	18	22	11949	http://www.ebi.ac.uk/QuickGO/GTerm?id=GO:0009528
6	4,5,6	proton-transporting ATP synthase complex, catalytic core F(1)	GO:0045261	0.0415	0.0677	OSJNBb0041J06.115|1.594017684	1	23	22	11949	http://www.ebi.ac.uk/QuickGO/GTerm?id=GO:0045261
6	5,6	proton-transporting V-type ATPase complex	GO:0033176	0.0486	0.0777	Os04g0137500|1.520702673	1	27	22	11949	http://www.ebi.ac.uk/QuickGO/GTerm?id=GO:0033176
3	3	protein complex	GO:0043234	0.0612	0.0962	petC|1.507947586;OSJNBb0041J06.115|1.594017684;OJ1344_B01.16|1.608452968;B1267B06.4|1.603142016;P0556A11.19|1.584716866;Os04g0137500|1.520702673	6	1583	22	11949	http://www.ebi.ac.uk/QuickGO/GTerm?id=GO:0043234
4	4	organelle outer membrane	GO:0031968	0.0643	0.0992	HXK5|1.541932354	1	36	22	11949	http://www.ebi.ac.uk/QuickGO/GTerm?id=GO:0031968
4	4	proton-transporting ATP synthase complex	GO:0045259	0.0677	0.103	OSJNBb0041J06.115|1.594017684	1	38	22	11949	http://www.ebi.ac.uk/QuickGO/GTerm?id=GO:0045259
3	3	outer membrane	GO:0019867	0.0814	0.121	HXK5|1.541932354	1	46	22	11949	http://www.ebi.ac.uk/QuickGO/GTerm?id=GO:0019867
6	5,6	mitochondrial matrix	GO:0005759	0.0882	0.129	SODA|1.614430798	1	50	22	11949	http://www.ebi.ac.uk/QuickGO/GTerm?id=GO:0005759
6	5,6	photosystem I	GO:0009522	0.0916	0.132	OJ1344_B01.16|1.608452968	1	52	22	11949	http://www.ebi.ac.uk/QuickGO/GTerm?id=GO:0009522
3	3	extrinsic component of membrane	GO:0019898	0.125	0.177	B1267B06.4|1.603142016	1	72	22	11949	http://www.ebi.ac.uk/QuickGO/GTerm?id=GO:0019898
2	2	cell part	GO:0044464	0.163	0.227	ISPH|1.501247854;HXK5|1.541932354;petC|1.507947586;GATA|1.53991902;OSJNBb0041J06.115|1.594017684;OJ1344_B01.16|1.608452968;P0019E03.36|1.621565386;B1267B06.4|1.603142016;P0556A11.19|1.584716866;OSJNBb0065C04.47|1.655678051;CM-LOX1|1.593628684;Os03g0565200|1.530324052;ADI1|1.621067587;PETE|0.576331547;SODA|1.614430798;VTE1|1.510394444;rbcL|1.593693133;B1331F11.9|2.586697087;Os07g0495900|1.567191659	19	8964	22	11949	http://www.ebi.ac.uk/QuickGO/GTerm?id=GO:0044464
2	2	cell	GO:0005623	0.189	0.26	ISPH|1.501247854;HXK5|1.541932354;petC|1.507947586;GATA|1.53991902;OSJNBb0041J06.115|1.594017684;OJ1344_B01.16|1.608452968;P0019E03.36|1.621565386;B1267B06.4|1.603142016;P0556A11.19|1.584716866;OSJNBb0065C04.47|1.655678051;CM-LOX1|1.593628684;Os03g0565200|1.530324052;ADI1|1.621067587;PETE|0.576331547;SODA|1.614430798;VTE1|1.510394444;rbcL|1.593693133;B1331F11.9|2.586697087;Os07g0495900|1.567191659	19	9080	22	11949	http://www.ebi.ac.uk/QuickGO/GTerm?id=GO:0005623
6	5,6	cytosol	GO:0005829	0.214	0.285	B1331F11.9|2.586697087;Os07g0495900|1.567191659	2	470	22	11949	http://www.ebi.ac.uk/QuickGO/GTerm?id=GO:0005829
4	4	catalytic complex	GO:1902494	0.214	0.285	B1267B06.4|1.603142016;P0556A11.19|1.584716866	2	470	22	11949	http://www.ebi.ac.uk/QuickGO/GTerm?id=GO:1902494
4	4	organelle inner membrane	GO:0019866	0.217	0.285	VTE1|1.510394444	1	132	22	11949	http://www.ebi.ac.uk/QuickGO/GTerm?id=GO:0019866
2	2	macromolecular complex	GO:0032991	0.233	0.301	petC|1.507947586;OSJNBb0041J06.115|1.594017684;OJ1344_B01.16|1.608452968;B1267B06.4|1.603142016;P0556A11.19|1.584716866;Os04g0137500|1.520702673	6	2285	22	11949	http://www.ebi.ac.uk/QuickGO/GTerm?id=GO:0032991
5	4,5	mitochondrial part	GO:0044429	0.312	0.398	SODA|1.614430798	1	201	22	11949	http://www.ebi.ac.uk/QuickGO/GTerm?id=GO:0044429
2	2	membrane part	GO:0044425	0.349	0.439	HXK5|1.541932354;petC|1.507947586;OSJNBb0041J06.115|1.594017684;OJ1344_B01.16|1.608452968;B1267B06.4|1.603142016;P0556A11.19|1.584716866;Os04g0137500|1.520702673	7	3134	22	11949	http://www.ebi.ac.uk/QuickGO/GTerm?id=GO:0044425
2	2	extracellular region	GO:0005576	0.357	0.442	B1096D03.48|0.657083672;OSJNBa0039K24.14|0.610620612	2	677	22	11949	http://www.ebi.ac.uk/QuickGO/GTerm?id=GO:0005576
3	3	organelle membrane	GO:0031090	0.42	0.514	HXK5|1.541932354;VTE1|1.510394444	2	772	22	11949	http://www.ebi.ac.uk/QuickGO/GTerm?id=GO:0031090
3	3	whole membrane	GO:0098805	0.435	0.525	HXK5|1.541932354	1	306	22	11949	http://www.ebi.ac.uk/QuickGO/GTerm?id=GO:0098805
2	2	membrane	GO:0016020	0.47	0.559	HXK5|1.541932354;petC|1.507947586;OSJNBb0041J06.115|1.594017684;OJ1344_B01.16|1.608452968;B1267B06.4|1.603142016;P0556A11.19|1.584716866;PETE|0.576331547;Os04g0137500|1.520702673;VTE1|1.510394444;Os07g0495900|1.567191659	10	5078	22	11949	http://www.ebi.ac.uk/QuickGO/GTerm?id=GO:0016020
6	4,5,6	Golgi apparatus	GO:0005794	0.503	0.59	B1331F11.9|2.586697087	1	373	22	11949	http://www.ebi.ac.uk/QuickGO/GTerm?id=GO:0005794
5	4,5	intracellular organelle lumen	GO:0070013	0.574	0.653	SODA|1.614430798	1	454	22	11949	http://www.ebi.ac.uk/QuickGO/GTerm?id=GO:0070013
3	3	organelle lumen	GO:0043233	0.574	0.653	SODA|1.614430798	1	454	22	11949	http://www.ebi.ac.uk/QuickGO/GTerm?id=GO:0043233
2	2	membrane-enclosed lumen	GO:0031974	0.579	0.653	SODA|1.614430798	1	460	22	11949	http://www.ebi.ac.uk/QuickGO/GTerm?id=GO:0031974
4	4	bounding membrane of organelle	GO:0098588	0.672	0.749	HXK5|1.541932354	1	590	22	11949	http://www.ebi.ac.uk/QuickGO/GTerm?id=GO:0098588
3	3	plasma membrane	GO:0005886	0.698	0.768	petC|1.507947586;Os07g0495900|1.567191659	2	1278	22	11949	http://www.ebi.ac.uk/QuickGO/GTerm?id=GO:0005886
2	2	cell junction	GO:0030054	0.777	0.808	Os07g0495900|1.567191659	1	788	22	11949	http://www.ebi.ac.uk/QuickGO/GTerm?id=GO:0030054
3	3	plasmodesma	GO:0009506	0.777	0.808	Os07g0495900|1.567191659	1	788	22	11949	http://www.ebi.ac.uk/QuickGO/GTerm?id=GO:0009506
3	3	cell-cell junction	GO:0005911	0.777	0.808	Os07g0495900|1.567191659	1	788	22	11949	http://www.ebi.ac.uk/QuickGO/GTerm?id=GO:0005911
2	2	symplast	GO:0055044	0.777	0.808	Os07g0495900|1.567191659	1	788	22	11949	http://www.ebi.ac.uk/QuickGO/GTerm?id=GO:0055044
3	3	endomembrane system	GO:0012505	0.781	0.808	B1331F11.9|2.586697087	1	796	22	11949	http://www.ebi.ac.uk/QuickGO/GTerm?id=GO:0012505
3	3	cell periphery	GO:0071944	0.817	0.836	petC|1.507947586;Os07g0495900|1.567191659	2	1611	22	11949	http://www.ebi.ac.uk/QuickGO/GTerm?id=GO:0071944
4	4	integral component of membrane	GO:0016021	0.903	0.91	HXK5|1.541932354;petC|1.507947586;OJ1344_B01.16|1.608452968	3	2700	22	11949	http://www.ebi.ac.uk/QuickGO/GTerm?id=GO:0016021
3	3	intrinsic component of membrane	GO:0031224	0.91	0.91	HXK5|1.541932354;petC|1.507947586;OJ1344_B01.16|1.608452968	3	2742	22	11949	http://www.ebi.ac.uk/QuickGO/GTerm?id=GO:0031224

## Sheet: GDG-GC(BP)
maxLevel	levels	GO_Name	GO_ID	Pvalue	Pvalue_adjusted	PAS_Value	PAS_Zscore	max_zscore	min_zscore	Genes	Count	Pop_Hit	List_Total	Background_Genes	URL	PATHS
4	4	organonitrogen compound metabolic process	GO:1901564	1.03e-05	0.00453	-2.04	-4.34	7.35285	-4.672	Cht1|0.765818078;Cht3|0.765818078;MCCA|0.715427491;P0038F12.25|0.50509684;P0475H04.12|1.419811558;Os07g0150200|1.593726423;P0427E01.36|0.653179507;Os03g0738400|1.340644043;OSJNBa0091J19.1|0.6911201;SDH1|1.38292096;Os11g0525600|0.745998884;ACC2|0.715427491;OJ1126_D09.32|1.345079728	13	2111	34	21379	http://www.ebi.ac.uk/QuickGO/GTerm?id=GO:1901564	[]
5	5	cell wall macromolecule catabolic process	GO:0016998	0.000458	0.0271	-0.23	-0.48	7.35285	-4.672	Cht1|0.765818078;Cht3|0.765818078	2	20	34	21379	http://www.ebi.ac.uk/QuickGO/GTerm?id=GO:0016998	[]
7	7	glucosamine-containing compound catabolic process	GO:1901072	0.000506	0.0271	-0.23	-0.48	7.35285	-4.672	Cht1|0.765818078;Cht3|0.765818078	2	21	34	21379	http://www.ebi.ac.uk/QuickGO/GTerm?id=GO:1901072	[]
6	6	aminoglycan catabolic process	GO:0006026	0.000506	0.0271	-0.23	-0.48	7.35285	-4.672	Cht1|0.765818078;Cht3|0.765818078	2	21	34	21379	http://www.ebi.ac.uk/QuickGO/GTerm?id=GO:0006026	[]
6	6	amino sugar catabolic process	GO:0046348	0.000506	0.0271	-0.23	-0.48	7.35285	-4.672	Cht1|0.765818078;Cht3|0.765818078	2	21	34	21379	http://www.ebi.ac.uk/QuickGO/GTerm?id=GO:0046348	[]
7	7	protein glutathionylation	GO:0010731	0.00159	0.0387	0	0.01	7.35285	-4.672	P0479H10.23|1.392100236	1	1	34	21379	http://www.ebi.ac.uk/QuickGO/GTerm?id=GO:0010731	[]
4	4	protein folding in endoplasmic reticulum	GO:0034975	0.00159	0.0387	0	0.01	7.35285	-4.672	PDIL1-1|1.309983645	1	1	34	21379	http://www.ebi.ac.uk/QuickGO/GTerm?id=GO:0034975	[]
5	5	carbohydrate derivative catabolic process	GO:1901136	0.00233	0.0449	-0.23	-0.48	7.35285	-4.672	Cht1|0.765818078;Cht3|0.765818078	2	45	34	21379	http://www.ebi.ac.uk/QuickGO/GTerm?id=GO:1901136	[]
5	5	organonitrogen compound catabolic process	GO:1901565	0.00247	0.0449	-0.38	-0.79	7.35285	-4.672	Cht1|0.765818078;Cht3|0.765818078;MCCA|0.715427491	3	170	34	21379	http://www.ebi.ac.uk/QuickGO/GTerm?id=GO:1901565	[]
4	4	carbohydrate derivative metabolic process	GO:1901135	0.00265	0.0449	-0.98	-2.06	7.35285	-4.672	Cht1|0.765818078;Cht3|0.765818078;P0038F12.25|0.50509684;OSJNBa0091J19.1|0.6911201;SDH1|1.38292096;ACC2|0.715427491	6	898	34	21379	http://www.ebi.ac.uk/QuickGO/GTerm?id=GO:1901135	[]
4	4	glycosyl compound metabolic process	GO:1901657	0.00316	0.0449	-0.74	-1.57	7.35285	-4.672	P0038F12.25|0.50509684;OSJNBa0091J19.1|0.6911201;SDH1|1.38292096;ACC2|0.715427491	4	386	34	21379	http://www.ebi.ac.uk/QuickGO/GTerm?id=GO:1901657	[]
9	6,7,8,9	mitochondrial electron transport, succinate to ubiquinone	GO:0006121	0.00318	0.0449	0	0.01	7.35285	-4.672	SDH1|1.38292096	1	2	34	21379	http://www.ebi.ac.uk/QuickGO/GTerm?id=GO:0006121	[]
6	5,6	malonyl-CoA metabolic process	GO:2001293	0.00318	0.0449	0	0.01	7.35285	-4.672	ACC2|0.715427491	1	2	34	21379	http://www.ebi.ac.uk/QuickGO/GTerm?id=GO:2001293	[]
10	9,10	GMP biosynthetic process	GO:0006177	0.00318	0.0449	0	0.01	7.35285	-4.672	OSJNBa0091J19.1|0.6911201	1	2	34	21379	http://www.ebi.ac.uk/QuickGO/GTerm?id=GO:0006177	[]
9	8,9	GMP metabolic process	GO:0046037	0.00318	0.0449	0	0.01	7.35285	-4.672	OSJNBa0091J19.1|0.6911201	1	2	34	21379	http://www.ebi.ac.uk/QuickGO/GTerm?id=GO:0046037	[]
7	6,7	malonyl-CoA biosynthetic process	GO:2001295	0.00318	0.0449	0	0.01	7.35285	-4.672	ACC2|0.715427491	1	2	34	21379	http://www.ebi.ac.uk/QuickGO/GTerm?id=GO:2001295	[]
6	5,6	fatty-acyl-CoA biosynthetic process	GO:0046949	0.00318	0.0449	0	0.01	7.35285	-4.672	ACC2|0.715427491	1	2	34	21379	http://www.ebi.ac.uk/QuickGO/GTerm?id=GO:0046949	[]
5	5	photorespiration	GO:0009853	0.00384	0.0525	0.26	0.56	7.35285	-4.672	Os03g0738400|1.340644043;rbcL|1.353497878	2	58	34	21379	http://www.ebi.ac.uk/QuickGO/GTerm?id=GO:0009853	[]
9	7,9	leucine catabolic process	GO:0006552	0.00476	0.0632	0	0.01	7.35285	-4.672	MCCA|0.715427491	1	3	34	21379	http://www.ebi.ac.uk/QuickGO/GTerm?id=GO:0006552	[]
4	4	generation of precursor metabolites and energy	GO:0006091	0.00528	0.0643	0.19	0.4	7.35285	-4.672	P0038F12.25|0.50509684;CAB2R|0.696468354;Os03g0738400|1.340644043;SDH1|1.38292096	4	446	34	21379	http://www.ebi.ac.uk/QuickGO/GTerm?id=GO:0006091	[]
5	5	ribose phosphate metabolic process	GO:0019693	0.00575	0.0681	-0.74	-1.57	7.35285	-4.672	P0038F12.25|0.50509684;OSJNBa0091J19.1|0.6911201;SDH1|1.38292096;ACC2|0.715427491	4	457	34	21379	http://www.ebi.ac.uk/QuickGO/GTerm?id=GO:0019693	[]
8	6,8	branched-chain amino acid catabolic process	GO:0009083	0.00635	0.0732	0	0.01	7.35285	-4.672	MCCA|0.715427491	1	4	34	21379	http://www.ebi.ac.uk/QuickGO/GTerm?id=GO:0009083	[]
3	3	protein folding	GO:0006457	0.00732	0.077	0.49	1.06	7.35285	-4.672	PDIL1-1|1.309983645;Os03g0628900|1.601853352;HSP81-1|1.486485333	3	251	34	21379	http://www.ebi.ac.uk/QuickGO/GTerm?id=GO:0006457	[]
8	8	purine ribonucleoside monophosphate metabolic process	GO:0009167	0.0074	0.077	-0.14	-0.29	7.35285	-4.672	P0038F12.25|0.50509684;OSJNBa0091J19.1|0.6911201;SDH1|1.38292096	3	252	34	21379	http://www.ebi.ac.uk/QuickGO/GTerm?id=GO:0009167	[]
7	7	purine nucleoside monophosphate metabolic process	GO:0009126	0.0074	0.077	-0.14	-0.29	7.35285	-4.672	P0038F12.25|0.50509684;OSJNBa0091J19.1|0.6911201;SDH1|1.38292096	3	252	34	21379	http://www.ebi.ac.uk/QuickGO/GTerm?id=GO:0009126	[]
5	5	carbohydrate catabolic process	GO:0016052	0.00756	0.077	-0.53	-1.11	7.35285	-4.672	Cht1|0.765818078;Cht3|0.765818078;P0038F12.25|0.50509684	3	254	34	21379	http://www.ebi.ac.uk/QuickGO/GTerm?id=GO:0016052	[]
4	4	carbohydrate metabolic process	GO:0005975	0.00824	0.077	-1.03	-2.18	7.35285	-4.672	Cht1|0.765818078;Cht3|0.765818078;P0038F12.25|0.50509684;Os11g0525600|0.745998884;Os12g0429200|0.749392688;SSII-1|0.766794254;rbcL|1.353497878	7	1498	34	21379	http://www.ebi.ac.uk/QuickGO/GTerm?id=GO:0005975	[]
5	3,5	response to other organism	GO:0051707	0.00831	0.077	-0.13	-0.26	7.35285	-4.672	Cht1|0.765818078;Cht3|0.765818078;Os03g0738400|1.340644043	3	263	34	21379	http://www.ebi.ac.uk/QuickGO/GTerm?id=GO:0051707	[]
4	4	response to external biotic stimulus	GO:0043207	0.00831	0.077	-0.13	-0.26	7.35285	-4.672	Cht1|0.765818078;Cht3|0.765818078;Os03g0738400|1.340644043	3	263	34	21379	http://www.ebi.ac.uk/QuickGO/GTerm?id=GO:0043207	[]
7	7	ribonucleoside monophosphate metabolic process	GO:0009161	0.00875	0.077	-0.14	-0.29	7.35285	-4.672	P0038F12.25|0.50509684;OSJNBa0091J19.1|0.6911201;SDH1|1.38292096	3	268	34	21379	http://www.ebi.ac.uk/QuickGO/GTerm?id=GO:0009161	[]
6	6	nucleoside monophosphate metabolic process	GO:0009123	0.00929	0.077	-0.14	-0.29	7.35285	-4.672	P0038F12.25|0.50509684;OSJNBa0091J19.1|0.6911201;SDH1|1.38292096	3	274	34	21379	http://www.ebi.ac.uk/QuickGO/GTerm?id=GO:0009123	[]
6	4,6	response to fungus	GO:0009620	0.0094	0.077	-0.23	-0.48	7.35285	-4.672	Cht1|0.765818078;Cht3|0.765818078	2	92	34	21379	http://www.ebi.ac.uk/QuickGO/GTerm?id=GO:0009620	[]
7	6,7	acyl-CoA biosynthetic process	GO:0071616	0.00951	0.077	0	0.01	7.35285	-4.672	ACC2|0.715427491	1	6	34	21379	http://www.ebi.ac.uk/QuickGO/GTerm?id=GO:0071616	[]
5	5	thioester biosynthetic process	GO:0035384	0.00951	0.077	0	0.01	7.35285	-4.672	ACC2|0.715427491	1	6	34	21379	http://www.ebi.ac.uk/QuickGO/GTerm?id=GO:0035384	[]
6	6	leucine metabolic process	GO:0006551	0.00951	0.077	0	0.01	7.35285	-4.672	MCCA|0.715427491	1	6	34	21379	http://www.ebi.ac.uk/QuickGO/GTerm?id=GO:0006551	[]
7	7	purine nucleoside biosynthetic process	GO:0042451	0.00999	0.077	-0.31	-0.64	7.35285	-4.672	OSJNBa0091J19.1|0.6911201;ACC2|0.715427491	2	95	34	21379	http://www.ebi.ac.uk/QuickGO/GTerm?id=GO:0042451	[]
8	8	purine ribonucleoside biosynthetic process	GO:0046129	0.00999	0.077	-0.31	-0.64	7.35285	-4.672	OSJNBa0091J19.1|0.6911201;ACC2|0.715427491	2	95	34	21379	http://www.ebi.ac.uk/QuickGO/GTerm?id=GO:0046129	[]
3	3	response to biotic stimulus	GO:0009607	0.01	0.077	-0.13	-0.26	7.35285	-4.672	Cht1|0.765818078;Cht3|0.765818078;Os03g0738400|1.340644043	3	282	34	21379	http://www.ebi.ac.uk/QuickGO/GTerm?id=GO:0009607	[]
4	4	cellular metabolic compound salvage	GO:0043094	0.0102	0.077	0.26	0.56	7.35285	-4.672	Os03g0738400|1.340644043;rbcL|1.353497878	2	96	34	21379	http://www.ebi.ac.uk/QuickGO/GTerm?id=GO:0043094	[]
6	6	polysaccharide catabolic process	GO:0000272	0.0108	0.077	-0.23	-0.48	7.35285	-4.672	Cht1|0.765818078;Cht3|0.765818078	2	99	34	21379	http://www.ebi.ac.uk/QuickGO/GTerm?id=GO:0000272	[]
9	8,9	purine ribonucleotide biosynthetic process	GO:0009152	0.011	0.077	-0.31	-0.64	7.35285	-4.672	OSJNBa0091J19.1|0.6911201;ACC2|0.715427491	2	100	34	21379	http://www.ebi.ac.uk/QuickGO/GTerm?id=GO:0009152	[]
4	4	endosperm development	GO:0009960	0.0111	0.077	0	0.01	7.35285	-4.672	PDIL1-1|1.309983645	1	7	34	21379	http://www.ebi.ac.uk/QuickGO/GTerm?id=GO:0009960	[]
5	5	tetrahydrofolate interconversion	GO:0035999	0.0111	0.077	0	0.01	7.35285	-4.672	Os03g0738400|1.340644043	1	7	34	21379	http://www.ebi.ac.uk/QuickGO/GTerm?id=GO:0035999	[]
5	5	reductive pentose-phosphate cycle	GO:0019253	0.0111	0.077	0	0.01	7.35285	-4.672	rbcL|1.353497878	1	7	34	21379	http://www.ebi.ac.uk/QuickGO/GTerm?id=GO:0019253	[]
7	7	mannose metabolic process	GO:0006013	0.0111	0.077	0	0.01	7.35285	-4.672	Os11g0525600|0.745998884	1	7	34	21379	http://www.ebi.ac.uk/QuickGO/GTerm?id=GO:0006013	[]
9	9	guanosine-containing compound biosynthetic process	GO:1901070	0.0111	0.077	0	0.01	7.35285	-4.672	OSJNBa0091J19.1|0.6911201	1	7	34	21379	http://www.ebi.ac.uk/QuickGO/GTerm?id=GO:1901070	[]
5	5	photosynthesis, dark reaction	GO:0019685	0.0111	0.077	0	0.01	7.35285	-4.672	rbcL|1.353497878	1	7	34	21379	http://www.ebi.ac.uk/QuickGO/GTerm?id=GO:0019685	[]
4	4	small molecule metabolic process	GO:0044281	0.0129	0.0882	-1.3	-2.76	7.35285	-4.672	MCCA|0.715427491;P0038F12.25|0.50509684;Os03g0738400|1.340644043;OSJNBa0091J19.1|0.6911201;SDH1|1.38292096;Os11g0525600|0.745998884;ACC2|0.715427491;Os05g0468800|1.438478475	8	2040	34	21379	http://www.ebi.ac.uk/QuickGO/GTerm?id=GO:0044281	[]
7	7	purine nucleotide biosynthetic process	GO:0006164	0.0137	0.0911	-0.31	-0.64	7.35285	-4.672	OSJNBa0091J19.1|0.6911201;ACC2|0.715427491	2	112	34	21379	http://www.ebi.ac.uk/QuickGO/GTerm?id=GO:0006164	[]
6	6	nucleotide metabolic process	GO:0009117	0.014	0.0911	-0.74	-1.57	7.35285	-4.672	P0038F12.25|0.50509684;OSJNBa0091J19.1|0.6911201;SDH1|1.38292096;ACC2|0.715427491	4	592	34	21379	http://www.ebi.ac.uk/QuickGO/GTerm?id=GO:0009117	[]
5	5	nucleoside phosphate metabolic process	GO:0006753	0.0144	0.0911	-0.74	-1.57	7.35285	-4.672	P0038F12.25|0.50509684;OSJNBa0091J19.1|0.6911201;SDH1|1.38292096;ACC2|0.715427491	4	597	34	21379	http://www.ebi.ac.uk/QuickGO/GTerm?id=GO:0006753	[]
6	6	nucleoside biosynthetic process	GO:0009163	0.0144	0.0911	-0.31	-0.64	7.35285	-4.672	OSJNBa0091J19.1|0.6911201;ACC2|0.715427491	2	115	34	21379	http://www.ebi.ac.uk/QuickGO/GTerm?id=GO:0009163	[]
7	7	ribonucleoside biosynthetic process	GO:0042455	0.0144	0.0911	-0.31	-0.64	7.35285	-4.672	OSJNBa0091J19.1|0.6911201;ACC2|0.715427491	2	115	34	21379	http://www.ebi.ac.uk/QuickGO/GTerm?id=GO:0042455	[]
3	3	response to stress	GO:0006950	0.0158	0.0911	-0.44	-0.92	7.35285	-4.672	Cht1|0.765818078;Cht3|0.765818078;Os03g0130300|0.560732188;SODCC2|1.37733357;Os03g0738400|1.340644043;HSP81-1|1.486485333;OSJNBa0061G23.50|0.758285582	7	1697	34	21379	http://www.ebi.ac.uk/QuickGO/GTerm?id=GO:0006950	[]
5	4,5	fatty-acyl-CoA metabolic process	GO:0035337	0.0158	0.0911	0	0.01	7.35285	-4.672	ACC2|0.715427491	1	10	34	21379	http://www.ebi.ac.uk/QuickGO/GTerm?id=GO:0035337	[]
9	7,8,9	coenzyme A biosynthetic process	GO:0015937	0.0158	0.0911	0	0.01	7.35285	-4.672	ACC2|0.715427491	1	10	34	21379	http://www.ebi.ac.uk/QuickGO/GTerm?id=GO:0015937	[]
7	6,7	nucleoside bisphosphate biosynthetic process	GO:0033866	0.0158	0.0911	0	0.01	7.35285	-4.672	ACC2|0.715427491	1	10	34	21379	http://www.ebi.ac.uk/QuickGO/GTerm?id=GO:0033866	[]
7	7	purine nucleoside bisphosphate biosynthetic process	GO:0034033	0.0158	0.0911	0	0.01	7.35285	-4.672	ACC2|0.715427491	1	10	34	21379	http://www.ebi.ac.uk/QuickGO/GTerm?id=GO:0034033	[]
8	7,8	ribonucleoside bisphosphate biosynthetic process	GO:0034030	0.0158	0.0911	0	0.01	7.35285	-4.672	ACC2|0.715427491	1	10	34	21379	http://www.ebi.ac.uk/QuickGO/GTerm?id=GO:0034030	[]
4	4	photosynthesis	GO:0015979	0.0158	0.0911	0.16	0.34	7.35285	-4.672	CAB2R|0.696468354;Os03g0738400|1.340644043;rbcL|1.353497878	3	334	34	21379	http://www.ebi.ac.uk/QuickGO/GTerm?id=GO:0015979	[]
4	4	organophosphate metabolic process	GO:0019637	0.016	0.0911	-0.3	-0.63	7.35285	-4.672	P0038F12.25|0.50509684;OSJNBa0091J19.1|0.6911201;SDH1|1.38292096;ACC2|0.715427491;Os05g0468800|1.438478475	5	945	34	21379	http://www.ebi.ac.uk/QuickGO/GTerm?id=GO:0019637	[]
6	6	serine family amino acid metabolic process	GO:0009069	0.0171	0.096	0	0.01	7.35285	-4.672	Os03g0738400|1.340644043;Os11g0525600|0.745998884	2	126	34	21379	http://www.ebi.ac.uk/QuickGO/GTerm?id=GO:0009069	[]
6	6	purine-containing compound biosynthetic process	GO:0072522	0.0173	0.0962	-0.31	-0.64	7.35285	-4.672	OSJNBa0091J19.1|0.6911201;ACC2|0.715427491	2	127	34	21379	http://www.ebi.ac.uk/QuickGO/GTerm?id=GO:0072522	[]
3	3	single-organism metabolic process	GO:0044710	0.0188	0.102	-0.99	-2.09	7.35285	-4.672	MCCA|0.715427491;P0038F12.25|0.50509684;SODCC2|1.37733357;P0427E01.36|0.653179507;Os03g0738400|1.340644043;OSJNBa0091J19.1|0.6911201;SDH1|1.38292096;Os11g0525600|0.745998884;Os03g0780500|0.6911201;PETE|1.402491677;ACC2|0.715427491;SSII-1|0.766794254;rbcL|1.353497878;P0479H10.23|1.392100236;Os05g0468800|1.438478475	15	5630	34	21379	http://www.ebi.ac.uk/QuickGO/GTerm?id=GO:0044710	[]
8	7,8	mitochondrial ATP synthesis coupled electron transport	GO:0042775	0.0189	0.102	0	0.01	7.35285	-4.672	SDH1|1.38292096	1	12	34	21379	http://www.ebi.ac.uk/QuickGO/GTerm?id=GO:0042775	[]
6	6	carboxylic acid metabolic process	GO:0019752	0.0193	0.102	-0.98	-2.08	7.35285	-4.672	MCCA|0.715427491;P0038F12.25|0.50509684;Os03g0738400|1.340644043;SDH1|1.38292096;Os11g0525600|0.745998884;ACC2|0.715427491	6	1365	34	21379	http://www.ebi.ac.uk/QuickGO/GTerm?id=GO:0019752	[]
5	4,5	nucleobase-containing small molecule metabolic process	GO:0055086	0.0194	0.102	-0.74	-1.57	7.35285	-4.672	P0038F12.25|0.50509684;OSJNBa0091J19.1|0.6911201;SDH1|1.38292096;ACC2|0.715427491	4	653	34	21379	http://www.ebi.ac.uk/QuickGO/GTerm?id=GO:0055086	[]
4	4	cell wall macromolecule metabolic process	GO:0044036	0.0197	0.103	-0.23	-0.48	7.35285	-4.672	Cht1|0.765818078;Cht3|0.765818078	2	136	34	21379	http://www.ebi.ac.uk/QuickGO/GTerm?id=GO:0044036	[]
7	6,7	tetrahydrofolate metabolic process	GO:0046653	0.0205	0.106	0	0.01	7.35285	-4.672	Os03g0738400|1.340644043	1	13	34	21379	http://www.ebi.ac.uk/QuickGO/GTerm?id=GO:0046653	[]
6	6	coenzyme A metabolic process	GO:0015936	0.022	0.111	0	0.01	7.35285	-4.672	ACC2|0.715427491	1	14	34	21379	http://www.ebi.ac.uk/QuickGO/GTerm?id=GO:0015936	[]
6	6	response to cyclopentenone	GO:0010583	0.022	0.111	0	0.01	7.35285	-4.672	P0479H10.23|1.392100236	1	14	34	21379	http://www.ebi.ac.uk/QuickGO/GTerm?id=GO:0010583	[]
5	5	oxoacid metabolic process	GO:0043436	0.0228	0.112	-0.98	-2.08	7.35285	-4.672	MCCA|0.715427491;P0038F12.25|0.50509684;Os03g0738400|1.340644043;SDH1|1.38292096;Os11g0525600|0.745998884;ACC2|0.715427491	6	1418	34	21379	http://www.ebi.ac.uk/QuickGO/GTerm?id=GO:0043436	[]
4	4	organic acid metabolic process	GO:0006082	0.0229	0.112	-0.98	-2.08	7.35285	-4.672	MCCA|0.715427491;P0038F12.25|0.50509684;Os03g0738400|1.340644043;SDH1|1.38292096;Os11g0525600|0.745998884;ACC2|0.715427491	6	1419	34	21379	http://www.ebi.ac.uk/QuickGO/GTerm?id=GO:0006082	[]
8	5,8	removal of superoxide radicals	GO:0019430	0.0236	0.112	0	0.01	7.35285	-4.672	SODCC2|1.37733357	1	15	34	21379	http://www.ebi.ac.uk/QuickGO/GTerm?id=GO:0019430	[]
7	7	cellular response to superoxide	GO:0071451	0.0236	0.112	0	0.01	7.35285	-4.672	SODCC2|1.37733357	1	15	34	21379	http://www.ebi.ac.uk/QuickGO/GTerm?id=GO:0071451	[]
6	6	cellular response to oxygen radical	GO:0071450	0.0236	0.112	0	0.01	7.35285	-4.672	SODCC2|1.37733357	1	15	34	21379	http://www.ebi.ac.uk/QuickGO/GTerm?id=GO:0071450	[]
5	5	alpha-amino acid metabolic process	GO:1901605	0.0244	0.115	-0.13	-0.26	7.35285	-4.672	MCCA|0.715427491;Os03g0738400|1.340644043;Os11g0525600|0.745998884	3	394	34	21379	http://www.ebi.ac.uk/QuickGO/GTerm?id=GO:1901605	[]
3	3	response to external stimulus	GO:0009605	0.0247	0.115	-0.13	-0.26	7.35285	-4.672	Cht1|0.765818078;Cht3|0.765818078;Os03g0738400|1.340644043	3	396	34	21379	http://www.ebi.ac.uk/QuickGO/GTerm?id=GO:0009605	[]
6	4,5,6	seed development	GO:0048316	0.0249	0.115	0.28	0.6	7.35285	-4.672	PDIL1-1|1.309983645;Os05g0468800|1.438478475	2	154	34	21379	http://www.ebi.ac.uk/QuickGO/GTerm?id=GO:0048316	[]
7	5,7	fruit development	GO:0010154	0.0264	0.118	0.28	0.6	7.35285	-4.672	PDIL1-1|1.309983645;Os05g0468800|1.438478475	2	159	34	21379	http://www.ebi.ac.uk/QuickGO/GTerm?id=GO:0010154	[]
6	5,6	glycosyl compound biosynthetic process	GO:1901659	0.0267	0.118	-0.31	-0.64	7.35285	-4.672	OSJNBa0091J19.1|0.6911201;ACC2|0.715427491	2	160	34	21379	http://www.ebi.ac.uk/QuickGO/GTerm?id=GO:1901659	[]
8	6,7,8	glycerol transport	GO:0015793	0.0267	0.118	0	0.01	7.35285	-4.672	PIP2-6|0.7462318	1	17	34	21379	http://www.ebi.ac.uk/QuickGO/GTerm?id=GO:0015793	[]
7	6,7	cellular water homeostasis	GO:0009992	0.0267	0.118	0	0.01	7.35285	-4.672	PIP2-6|0.7462318	1	17	34	21379	http://www.ebi.ac.uk/QuickGO/GTerm?id=GO:0009992	[]
5	5	organic hydroxy compound biosynthetic process	GO:1901617	0.0279	0.121	0.29	0.62	7.35285	-4.672	Os03g0738400|1.340644043;Os05g0468800|1.438478475	2	164	34	21379	http://www.ebi.ac.uk/QuickGO/GTerm?id=GO:1901617	[]
8	8	guanosine-containing compound metabolic process	GO:1901068	0.0283	0.121	0	0.01	7.35285	-4.672	OSJNBa0091J19.1|0.6911201	1	18	34	21379	http://www.ebi.ac.uk/QuickGO/GTerm?id=GO:1901068	[]
5	5	superoxide metabolic process	GO:0006801	0.0283	0.121	0	0.01	7.35285	-4.672	SODCC2|1.37733357	1	18	34	21379	http://www.ebi.ac.uk/QuickGO/GTerm?id=GO:0006801	[]
5	5	coenzyme metabolic process	GO:0006732	0.0287	0.121	-0.13	-0.26	7.35285	-4.672	P0038F12.25|0.50509684;Os03g0738400|1.340644043;ACC2|0.715427491	3	420	34	21379	http://www.ebi.ac.uk/QuickGO/GTerm?id=GO:0006732	[]
5	5	polysaccharide metabolic process	GO:0005976	0.0289	0.121	-0.35	-0.73	7.35285	-4.672	Cht1|0.765818078;Cht3|0.765818078;SSII-1|0.766794254	3	421	34	21379	http://www.ebi.ac.uk/QuickGO/GTerm?id=GO:0005976	[]
8	7,8	ribonucleotide biosynthetic process	GO:0009260	0.0292	0.121	-0.31	-0.64	7.35285	-4.672	OSJNBa0091J19.1|0.6911201;ACC2|0.715427491	2	168	34	21379	http://www.ebi.ac.uk/QuickGO/GTerm?id=GO:0009260	[]
6	6	ribose phosphate biosynthetic process	GO:0046390	0.0292	0.121	-0.31	-0.64	7.35285	-4.672	OSJNBa0091J19.1|0.6911201;ACC2|0.715427491	2	168	34	21379	http://www.ebi.ac.uk/QuickGO/GTerm?id=GO:0046390	[]
6	6	cellular response to reactive oxygen species	GO:0034614	0.0298	0.122	0	0.01	7.35285	-4.672	SODCC2|1.37733357	1	19	34	21379	http://www.ebi.ac.uk/QuickGO/GTerm?id=GO:0034614	[]
4	4	single-organism biosynthetic process	GO:0044711	0.0302	0.122	-0.42	-0.88	7.35285	-4.672	Os03g0738400|1.340644043;OSJNBa0091J19.1|0.6911201;Os11g0525600|0.745998884;ACC2|0.715427491;SSII-1|0.766794254;rbcL|1.353497878;Os05g0468800|1.438478475	7	1936	34	21379	http://www.ebi.ac.uk/QuickGO/GTerm?id=GO:0044711	[]
5	5	small molecule biosynthetic process	GO:0044283	0.0308	0.124	-0.01	-0.02	7.35285	-4.672	Os03g0738400|1.340644043;Os11g0525600|0.745998884;ACC2|0.715427491;Os05g0468800|1.438478475	4	754	34	21379	http://www.ebi.ac.uk/QuickGO/GTerm?id=GO:0044283	[]
7	6,7	polyol transport	GO:0015791	0.0313	0.124	0	0.01	7.35285	-4.672	PIP2-6|0.7462318	1	20	34	21379	http://www.ebi.ac.uk/QuickGO/GTerm?id=GO:0015791	[]
6	6	water homeostasis	GO:0030104	0.0313	0.124	0	0.01	7.35285	-4.672	PIP2-6|0.7462318	1	20	34	21379	http://www.ebi.ac.uk/QuickGO/GTerm?id=GO:0030104	[]
5	5	organonitrogen compound biosynthetic process	GO:1901566	0.0317	0.124	-0.05	-0.1	7.35285	-4.672	P0475H04.12|1.419811558;Os07g0150200|1.593726423;OSJNBa0091J19.1|0.6911201;Os11g0525600|0.745998884;ACC2|0.715427491;OJ1126_D09.32|1.345079728	6	1530	34	21379	http://www.ebi.ac.uk/QuickGO/GTerm?id=GO:1901566	[]
5	5	response to oxygen radical	GO:0000305	0.0344	0.132	0	0.01	7.35285	-4.672	SODCC2|1.37733357	1	22	34	21379	http://www.ebi.ac.uk/QuickGO/GTerm?id=GO:0000305	[]
6	6	response to superoxide	GO:0000303	0.0344	0.132	0	0.01	7.35285	-4.672	SODCC2|1.37733357	1	22	34	21379	http://www.ebi.ac.uk/QuickGO/GTerm?id=GO:0000303	[]
7	7	ribonucleoside bisphosphate metabolic process	GO:0033875	0.036	0.135	0	0.01	7.35285	-4.672	ACC2|0.715427491	1	23	34	21379	http://www.ebi.ac.uk/QuickGO/GTerm?id=GO:0033875	[]
6	6	nucleoside bisphosphate metabolic process	GO:0033865	0.036	0.135	0	0.01	7.35285	-4.672	ACC2|0.715427491	1	23	34	21379	http://www.ebi.ac.uk/QuickGO/GTerm?id=GO:0033865	[]
6	6	purine nucleoside bisphosphate metabolic process	GO:0034032	0.036	0.135	0	0.01	7.35285	-4.672	ACC2|0.715427491	1	23	34	21379	http://www.ebi.ac.uk/QuickGO/GTerm?id=GO:0034032	[]
7	6,7	ATP synthesis coupled electron transport	GO:0042773	0.0375	0.135	0	0.01	7.35285	-4.672	SDH1|1.38292096	1	24	34	21379	http://www.ebi.ac.uk/QuickGO/GTerm?id=GO:0042773	[]
6	5,6	myo-inositol hexakisphosphate metabolic process	GO:0033517	0.0375	0.135	0	0.01	7.35285	-4.672	Os05g0468800|1.438478475	1	24	34	21379	http://www.ebi.ac.uk/QuickGO/GTerm?id=GO:0033517	[]
9	6,7,9	myo-inositol hexakisphosphate biosynthetic process	GO:0010264	0.0375	0.135	0	0.01	7.35285	-4.672	Os05g0468800|1.438478475	1	24	34	21379	http://www.ebi.ac.uk/QuickGO/GTerm?id=GO:0010264	[]
4	4	carbon fixation	GO:0015977	0.0375	0.135	0	0.01	7.35285	-4.672	rbcL|1.353497878	1	24	34	21379	http://www.ebi.ac.uk/QuickGO/GTerm?id=GO:0015977	[]
6	5,6	cell volume homeostasis	GO:0006884	0.0375	0.135	0	0.01	7.35285	-4.672	PIP2-6|0.7462318	1	24	34	21379	http://www.ebi.ac.uk/QuickGO/GTerm?id=GO:0006884	[]
5	5	photosynthesis, light reaction	GO:0019684	0.0387	0.137	0.03	0.07	7.35285	-4.672	CAB2R|0.696468354;Os03g0738400|1.340644043	2	196	34	21379	http://www.ebi.ac.uk/QuickGO/GTerm?id=GO:0019684	[]
8	5,6,8	inositol phosphate biosynthetic process	GO:0032958	0.039	0.137	0	0.01	7.35285	-4.672	Os05g0468800|1.438478475	1	25	34	21379	http://www.ebi.ac.uk/QuickGO/GTerm?id=GO:0032958	[]
6	5,6	organic hydroxy compound transport	GO:0015850	0.039	0.137	0	0.01	7.35285	-4.672	PIP2-6|0.7462318	1	25	34	21379	http://www.ebi.ac.uk/QuickGO/GTerm?id=GO:0015850	[]
10	5,6,7,8,9,10	microtubule nucleation	GO:0007020	0.0406	0.14	0	0.01	7.35285	-4.672	Os11g0525600|0.745998884	1	26	34	21379	http://www.ebi.ac.uk/QuickGO/GTerm?id=GO:0007020	[]
9	5,6,7,8,9	microtubule polymerization	GO:0046785	0.0406	0.14	0	0.01	7.35285	-4.672	Os11g0525600|0.745998884	1	26	34	21379	http://www.ebi.ac.uk/QuickGO/GTerm?id=GO:0046785	[]
3	3	catabolic process	GO:0009056	0.0417	0.142	-0.82	-1.73	7.35285	-4.672	Cht1|0.765818078;Cht3|0.765818078;MCCA|0.715427491;P0038F12.25|0.50509684;P0479H10.23|1.392100236	5	1216	34	21379	http://www.ebi.ac.uk/QuickGO/GTerm?id=GO:0009056	[]
7	5,7	oxidative phosphorylation	GO:0006119	0.0421	0.142	0	0.01	7.35285	-4.672	SDH1|1.38292096	1	27	34	21379	http://www.ebi.ac.uk/QuickGO/GTerm?id=GO:0006119	[]
5	5	microtubule polymerization or depolymerization	GO:0031109	0.0421	0.142	0	0.01	7.35285	-4.672	Os11g0525600|0.745998884	1	27	34	21379	http://www.ebi.ac.uk/QuickGO/GTerm?id=GO:0031109	[]
6	5,6	respiratory electron transport chain	GO:0022904	0.0436	0.144	0	0.01	7.35285	-4.672	SDH1|1.38292096	1	28	34	21379	http://www.ebi.ac.uk/QuickGO/GTerm?id=GO:0022904	[]
7	7	polyol biosynthetic process	GO:0046173	0.0436	0.144	0	0.01	7.35285	-4.672	Os05g0468800|1.438478475	1	28	34	21379	http://www.ebi.ac.uk/QuickGO/GTerm?id=GO:0046173	[]
4	4	one-carbon metabolic process	GO:0006730	0.0436	0.144	0	0.01	7.35285	-4.672	Os03g0738400|1.340644043	1	28	34	21379	http://www.ebi.ac.uk/QuickGO/GTerm?id=GO:0006730	[]
5	5	toxin catabolic process	GO:0009407	0.0451	0.146	0	0.01	7.35285	-4.672	P0479H10.23|1.392100236	1	29	34	21379	http://www.ebi.ac.uk/QuickGO/GTerm?id=GO:0009407	[]
5	5	secondary metabolite catabolic process	GO:0090487	0.0451	0.146	0	0.01	7.35285	-4.672	P0479H10.23|1.392100236	1	29	34	21379	http://www.ebi.ac.uk/QuickGO/GTerm?id=GO:0090487	[]
4	4	single-organism carbohydrate metabolic process	GO:0044723	0.0459	0.147	-0.67	-1.42	7.35285	-4.672	P0038F12.25|0.50509684;Os11g0525600|0.745998884;SSII-1|0.766794254;rbcL|1.353497878	4	857	34	21379	http://www.ebi.ac.uk/QuickGO/GTerm?id=GO:0044723	[]
6	5,6	folic acid-containing compound metabolic process	GO:0006760	0.0467	0.147	0	0.01	7.35285	-4.672	Os03g0738400|1.340644043	1	30	34	21379	http://www.ebi.ac.uk/QuickGO/GTerm?id=GO:0006760	[]
6	5,6	photosynthesis, light harvesting	GO:0009765	0.0467	0.147	0	0.01	7.35285	-4.672	CAB2R|0.696468354	1	30	34	21379	http://www.ebi.ac.uk/QuickGO/GTerm?id=GO:0009765	[]
8	8	response to fructose	GO:0009750	0.0467	0.147	0	0.01	7.35285	-4.672	MCCA|0.715427491	1	30	34	21379	http://www.ebi.ac.uk/QuickGO/GTerm?id=GO:0009750	[]
4	4	cofactor metabolic process	GO:0051186	0.0481	0.149	-0.13	-0.26	7.35285	-4.672	P0038F12.25|0.50509684;Os03g0738400|1.340644043;ACC2|0.715427491	3	516	34	21379	http://www.ebi.ac.uk/QuickGO/GTerm?id=GO:0051186	[]
5	4,5	inositol phosphate metabolic process	GO:0043647	0.0482	0.149	0	0.01	7.35285	-4.672	Os05g0468800|1.438478475	1	31	34	21379	http://www.ebi.ac.uk/QuickGO/GTerm?id=GO:0043647	[]
5	5	cellular amide metabolic process	GO:0043603	0.0484	0.149	0.61	1.31	7.35285	-4.672	P0475H04.12|1.419811558;Os07g0150200|1.593726423;Os03g0738400|1.340644043;OJ1126_D09.32|1.345079728	4	872	34	21379	http://www.ebi.ac.uk/QuickGO/GTerm?id=GO:0043603	[]
5	5	cellular response to oxidative stress	GO:0034599	0.0497	0.149	0	0.01	7.35285	-4.672	SODCC2|1.37733357	1	32	34	21379	http://www.ebi.ac.uk/QuickGO/GTerm?id=GO:0034599	[]
7	7	L-serine metabolic process	GO:0006563	0.0497	0.149	0	0.01	7.35285	-4.672	Os03g0738400|1.340644043	1	32	34	21379	http://www.ebi.ac.uk/QuickGO/GTerm?id=GO:0006563	[]
5	5	pteridine-containing compound metabolic process	GO:0042558	0.0497	0.149	0	0.01	7.35285	-4.672	Os03g0738400|1.340644043	1	32	34	21379	http://www.ebi.ac.uk/QuickGO/GTerm?id=GO:0042558	[]
5	5	branched-chain amino acid metabolic process	GO:0009081	0.0497	0.149	0	0.01	7.35285	-4.672	MCCA|0.715427491	1	32	34	21379	http://www.ebi.ac.uk/QuickGO/GTerm?id=GO:0009081	[]
2	2	multi-organism process	GO:0051704	0.0514	0.151	-0.13	-0.26	7.35285	-4.672	Cht1|0.765818078;Cht3|0.765818078;Os03g0738400|1.340644043	3	530	34	21379	http://www.ebi.ac.uk/QuickGO/GTerm?id=GO:0051704	[]
4	4	cellular catabolic process	GO:0044248	0.0515	0.151	-0.52	-1.1	7.35285	-4.672	Cht1|0.765818078;Cht3|0.765818078;MCCA|0.715427491;P0479H10.23|1.392100236	4	890	34	21379	http://www.ebi.ac.uk/QuickGO/GTerm?id=GO:0044248	[]
5	5	sulfur compound biosynthetic process	GO:0044272	0.0516	0.151	-0.27	-0.57	7.35285	-4.672	Os11g0525600|0.745998884;ACC2|0.715427491	2	230	34	21379	http://www.ebi.ac.uk/QuickGO/GTerm?id=GO:0044272	[]
9	8,9	ATP metabolic process	GO:0046034	0.0516	0.151	0.16	0.34	7.35285	-4.672	P0038F12.25|0.50509684;SDH1|1.38292096	2	230	34	21379	http://www.ebi.ac.uk/QuickGO/GTerm?id=GO:0046034	[]
6	5,6	acyl-CoA metabolic process	GO:0006637	0.0527	0.152	0	0.01	7.35285	-4.672	ACC2|0.715427491	1	34	34	21379	http://www.ebi.ac.uk/QuickGO/GTerm?id=GO:0006637	[]
4	4	thioester metabolic process	GO:0035383	0.0527	0.152	0	0.01	7.35285	-4.672	ACC2|0.715427491	1	34	34	21379	http://www.ebi.ac.uk/QuickGO/GTerm?id=GO:0035383	[]
8	8	purine ribonucleoside triphosphate metabolic process	GO:0009205	0.0536	0.153	0.16	0.34	7.35285	-4.672	P0038F12.25|0.50509684;SDH1|1.38292096	2	235	34	21379	http://www.ebi.ac.uk/QuickGO/GTerm?id=GO:0009205	[]
7	7	purine nucleoside triphosphate metabolic process	GO:0009144	0.0536	0.153	0.16	0.34	7.35285	-4.672	P0038F12.25|0.50509684;SDH1|1.38292096	2	235	34	21379	http://www.ebi.ac.uk/QuickGO/GTerm?id=GO:0009144	[]
7	7	salicylic acid biosynthetic process	GO:0009697	0.0542	0.153	0	0.01	7.35285	-4.672	Os03g0738400|1.340644043	1	35	34	21379	http://www.ebi.ac.uk/QuickGO/GTerm?id=GO:0009697	[]
7	7	response to hexose	GO:0009746	0.0557	0.153	0	0.01	7.35285	-4.672	MCCA|0.715427491	1	36	34	21379	http://www.ebi.ac.uk/QuickGO/GTerm?id=GO:0009746	[]
5	4,5	toxin metabolic process	GO:0009404	0.0557	0.153	0	0.01	7.35285	-4.672	P0479H10.23|1.392100236	1	36	34	21379	http://www.ebi.ac.uk/QuickGO/GTerm?id=GO:0009404	[]
6	6	salicylic acid metabolic process	GO:0009696	0.0557	0.153	0	0.01	7.35285	-4.672	Os03g0738400|1.340644043	1	36	34	21379	http://www.ebi.ac.uk/QuickGO/GTerm?id=GO:0009696	[]
5	5	regulation of cell size	GO:0008361	0.0557	0.153	0	0.01	7.35285	-4.672	PIP2-6|0.7462318	1	36	34	21379	http://www.ebi.ac.uk/QuickGO/GTerm?id=GO:0008361	[]
6	6	response to monosaccharide	GO:0034284	0.0557	0.153	0	0.01	7.35285	-4.672	MCCA|0.715427491	1	36	34	21379	http://www.ebi.ac.uk/QuickGO/GTerm?id=GO:0034284	[]
5	4,5	cellular homeostasis	GO:0019725	0.0561	0.153	0.01	0.03	7.35285	-4.672	PDIL1-1|1.309983645;PIP2-6|0.7462318	2	241	34	21379	http://www.ebi.ac.uk/QuickGO/GTerm?id=GO:0019725	[]
7	7	ribonucleoside triphosphate metabolic process	GO:0009199	0.0577	0.156	0.16	0.34	7.35285	-4.672	P0038F12.25|0.50509684;SDH1|1.38292096	2	245	34	21379	http://www.ebi.ac.uk/QuickGO/GTerm?id=GO:0009199	[]
3	3	dormancy process	GO:0022611	0.0587	0.157	0	0.01	7.35285	-4.672	Os05g0468800|1.438478475	1	38	34	21379	http://www.ebi.ac.uk/QuickGO/GTerm?id=GO:0022611	[]
4	4	seed dormancy process	GO:0010162	0.0587	0.157	0	0.01	7.35285	-4.672	Os05g0468800|1.438478475	1	38	34	21379	http://www.ebi.ac.uk/QuickGO/GTerm?id=GO:0010162	[]
6	6	nucleoside triphosphate metabolic process	GO:0009141	0.0594	0.158	0.16	0.34	7.35285	-4.672	P0038F12.25|0.50509684;SDH1|1.38292096	2	249	34	21379	http://www.ebi.ac.uk/QuickGO/GTerm?id=GO:0009141	[]
4	4	single-organism catabolic process	GO:0044712	0.06	0.158	-0.14	-0.3	7.35285	-4.672	MCCA|0.715427491;P0038F12.25|0.50509684;P0479H10.23|1.392100236	3	565	34	21379	http://www.ebi.ac.uk/QuickGO/GTerm?id=GO:0044712	[]
7	7	glycine metabolic process	GO:0006544	0.0602	0.158	0	0.01	7.35285	-4.672	Os03g0738400|1.340644043	1	39	34	21379	http://www.ebi.ac.uk/QuickGO/GTerm?id=GO:0006544	[]
5	5	organophosphate biosynthetic process	GO:0090407	0.0618	0.161	-0.16	-0.33	7.35285	-4.672	OSJNBa0091J19.1|0.6911201;ACC2|0.715427491;Os05g0468800|1.438478475	3	572	34	21379	http://www.ebi.ac.uk/QuickGO/GTerm?id=GO:0090407	[]
7	6,7	nucleotide biosynthetic process	GO:0009165	0.0641	0.164	-0.31	-0.64	7.35285	-4.672	OSJNBa0091J19.1|0.6911201;ACC2|0.715427491	2	260	34	21379	http://www.ebi.ac.uk/QuickGO/GTerm?id=GO:0009165	[]
4	4	organic hydroxy compound metabolic process	GO:1901615	0.0641	0.164	0.29	0.62	7.35285	-4.672	Os03g0738400|1.340644043;Os05g0468800|1.438478475	2	260	34	21379	http://www.ebi.ac.uk/QuickGO/GTerm?id=GO:1901615	[]
7	6,7	water transport	GO:0006833	0.0647	0.164	0	0.01	7.35285	-4.672	PIP2-6|0.7462318	1	42	34	21379	http://www.ebi.ac.uk/QuickGO/GTerm?id=GO:0006833	[]
6	5,6	fluid transport	GO:0042044	0.0647	0.164	0	0.01	7.35285	-4.672	PIP2-6|0.7462318	1	42	34	21379	http://www.ebi.ac.uk/QuickGO/GTerm?id=GO:0042044	[]
6	5,6	nucleoside phosphate biosynthetic process	GO:1901293	0.0649	0.164	-0.31	-0.64	7.35285	-4.672	OSJNBa0091J19.1|0.6911201;ACC2|0.715427491	2	262	34	21379	http://www.ebi.ac.uk/QuickGO/GTerm?id=GO:1901293	[]
4	4	seed maturation	GO:0010431	0.0662	0.166	0	0.01	7.35285	-4.672	Os05g0468800|1.438478475	1	43	34	21379	http://www.ebi.ac.uk/QuickGO/GTerm?id=GO:0010431	[]
7	7	response to sucrose	GO:0009744	0.0662	0.166	0	0.01	7.35285	-4.672	MCCA|0.715427491	1	43	34	21379	http://www.ebi.ac.uk/QuickGO/GTerm?id=GO:0009744	[]
6	6	response to disaccharide	GO:0034285	0.0677	0.168	0	0.01	7.35285	-4.672	MCCA|0.715427491	1	44	34	21379	http://www.ebi.ac.uk/QuickGO/GTerm?id=GO:0034285	[]
6	6	phenol-containing compound biosynthetic process	GO:0046189	0.0677	0.168	0	0.01	7.35285	-4.672	Os03g0738400|1.340644043	1	44	34	21379	http://www.ebi.ac.uk/QuickGO/GTerm?id=GO:0046189	[]
4	4	cellular amino acid metabolic process	GO:0006520	0.0685	0.168	-0.13	-0.26	7.35285	-4.672	MCCA|0.715427491;Os03g0738400|1.340644043;Os11g0525600|0.745998884	3	597	34	21379	http://www.ebi.ac.uk/QuickGO/GTerm?id=GO:0006520	[]
7	7	protein-chromophore linkage	GO:0018298	0.0722	0.177	0	0.01	7.35285	-4.672	CAB2R|0.696468354	1	47	34	21379	http://www.ebi.ac.uk/QuickGO/GTerm?id=GO:0018298	[]
5	5	phenol-containing compound metabolic process	GO:0018958	0.0736	0.178	0	0.01	7.35285	-4.672	Os03g0738400|1.340644043	1	48	34	21379	http://www.ebi.ac.uk/QuickGO/GTerm?id=GO:0018958	[]
7	7	monocarboxylic acid biosynthetic process	GO:0072330	0.0747	0.178	0.02	0.05	7.35285	-4.672	Os03g0738400|1.340644043;ACC2|0.715427491	2	284	34	21379	http://www.ebi.ac.uk/QuickGO/GTerm?id=GO:0072330	[]
6	6	carboxylic acid biosynthetic process	GO:0046394	0.0749	0.178	-0.13	-0.26	7.35285	-4.672	Os03g0738400|1.340644043;Os11g0525600|0.745998884;ACC2|0.715427491	3	620	34	21379	http://www.ebi.ac.uk/QuickGO/GTerm?id=GO:0046394	[]
5	5	organic acid biosynthetic process	GO:0016053	0.0749	0.178	-0.13	-0.26	7.35285	-4.672	Os03g0738400|1.340644043;Os11g0525600|0.745998884;ACC2|0.715427491	3	620	34	21379	http://www.ebi.ac.uk/QuickGO/GTerm?id=GO:0016053	[]
6	6	host programmed cell death induced by symbiont	GO:0034050	0.0751	0.178	0	0.01	7.35285	-4.672	Os03g0738400|1.340644043	1	49	34	21379	http://www.ebi.ac.uk/QuickGO/GTerm?id=GO:0034050	[]
6	5,6	plant-type hypersensitive response	GO:0009626	0.0751	0.178	0	0.01	7.35285	-4.672	Os03g0738400|1.340644043	1	49	34	21379	http://www.ebi.ac.uk/QuickGO/GTerm?id=GO:0009626	[]
6	6	polyol metabolic process	GO:0019751	0.0795	0.187	0	0.01	7.35285	-4.672	Os05g0468800|1.438478475	1	52	34	21379	http://www.ebi.ac.uk/QuickGO/GTerm?id=GO:0019751	[]
4	4	tricarboxylic acid cycle	GO:0006099	0.0825	0.192	0	0.01	7.35285	-4.672	SDH1|1.38292096	1	54	34	21379	http://www.ebi.ac.uk/QuickGO/GTerm?id=GO:0006099	[]
2	2	response to stimulus	GO:0050896	0.0825	0.192	-0.58	-1.23	7.35285	-4.672	Cht1|0.765818078;Cht3|0.765818078;Os03g0130300|0.560732188;MCCA|0.715427491;SODCC2|1.37733357;Os03g0738400|1.340644043;HSP81-1|1.486485333;OSJNBa0061G23.50|0.758285582;P0479H10.23|1.392100236	9	3426	34	21379	http://www.ebi.ac.uk/QuickGO/GTerm?id=GO:0050896	[]
8	8	citrate metabolic process	GO:0006101	0.0839	0.194	0	0.01	7.35285	-4.672	SDH1|1.38292096	1	55	34	21379	http://www.ebi.ac.uk/QuickGO/GTerm?id=GO:0006101	[]
4	4	oxidation-reduction process	GO:0055114	0.0847	0.195	0.51	1.09	7.35285	-4.672	SODCC2|1.37733357;P0427E01.36|0.653179507;OSJNBa0091J19.1|0.6911201;SDH1|1.38292096;Os03g0780500|0.6911201;PETE|1.402491677;rbcL|1.353497878	7	2433	34	21379	http://www.ebi.ac.uk/QuickGO/GTerm?id=GO:0055114	[]
7	7	tricarboxylic acid metabolic process	GO:0072350	0.0883	0.202	0	0.01	7.35285	-4.672	SDH1|1.38292096	1	58	34	21379	http://www.ebi.ac.uk/QuickGO/GTerm?id=GO:0072350	[]
4	4	sulfur compound metabolic process	GO:0006790	0.0892	0.204	-0.27	-0.57	7.35285	-4.672	Os11g0525600|0.745998884;ACC2|0.715427491	2	315	34	21379	http://www.ebi.ac.uk/QuickGO/GTerm?id=GO:0006790	[]
5	5	benzene-containing compound metabolic process	GO:0042537	0.0941	0.214	0	0.01	7.35285	-4.672	Os03g0738400|1.340644043	1	62	34	21379	http://www.ebi.ac.uk/QuickGO/GTerm?id=GO:0042537	[]
4	4	organic substance catabolic process	GO:1901575	0.0998	0.225	-0.67	-1.42	7.35285	-4.672	Cht1|0.765818078;Cht3|0.765818078;MCCA|0.715427491;P0038F12.25|0.50509684	4	1118	34	21379	http://www.ebi.ac.uk/QuickGO/GTerm?id=GO:1901575	[]
7	6,7	aerobic respiration	GO:0009060	0.101	0.228	0	0.01	7.35285	-4.672	SDH1|1.38292096	1	67	34	21379	http://www.ebi.ac.uk/QuickGO/GTerm?id=GO:0009060	[]
6	5,6	defense response, incompatible interaction	GO:0009814	0.113	0.252	0	0.01	7.35285	-4.672	Os03g0738400|1.340644043	1	75	34	21379	http://www.ebi.ac.uk/QuickGO/GTerm?id=GO:0009814	[]
5	5	carbohydrate biosynthetic process	GO:0016051	0.115	0.256	-0.02	-0.02	7.35285	-4.672	SSII-1|0.766794254;rbcL|1.353497878	2	367	34	21379	http://www.ebi.ac.uk/QuickGO/GTerm?id=GO:0016051	[]
5	4,5	cellular modified amino acid metabolic process	GO:0006575	0.117	0.256	0	0.01	7.35285	-4.672	Os03g0738400|1.340644043	1	78	34	21379	http://www.ebi.ac.uk/QuickGO/GTerm?id=GO:0006575	[]
7	5,7	defense response to bacterium	GO:0042742	0.118	0.256	0	0.01	7.35285	-4.672	Os03g0738400|1.340644043	1	79	34	21379	http://www.ebi.ac.uk/QuickGO/GTerm?id=GO:0042742	[]
6	6	regulation of peptidase activity	GO:0052547	0.12	0.256	0	0.01	7.35285	-4.672	Os03g0610650|1.343431374	1	80	34	21379	http://www.ebi.ac.uk/QuickGO/GTerm?id=GO:0052547	[]
7	7	regulation of endopeptidase activity	GO:0052548	0.12	0.256	0	0.01	7.35285	-4.672	Os03g0610650|1.343431374	1	80	34	21379	http://www.ebi.ac.uk/QuickGO/GTerm?id=GO:0052548	[]
8	8	negative regulation of endopeptidase activity	GO:0010951	0.12	0.256	0	0.01	7.35285	-4.672	Os03g0610650|1.343431374	1	80	34	21379	http://www.ebi.ac.uk/QuickGO/GTerm?id=GO:0010951	[]
7	7	negative regulation of peptidase activity	GO:0010466	0.12	0.256	0	0.01	7.35285	-4.672	Os03g0610650|1.343431374	1	80	34	21379	http://www.ebi.ac.uk/QuickGO/GTerm?id=GO:0010466	[]
5	5	response to reactive oxygen species	GO:0000302	0.12	0.256	0	0.01	7.35285	-4.672	SODCC2|1.37733357	1	80	34	21379	http://www.ebi.ac.uk/QuickGO/GTerm?id=GO:0000302	[]
8	7,8	cysteine biosynthetic process	GO:0019344	0.12	0.256	0	0.01	7.35285	-4.672	Os11g0525600|0.745998884	1	80	34	21379	http://www.ebi.ac.uk/QuickGO/GTerm?id=GO:0019344	[]
7	7	monocarboxylic acid metabolic process	GO:0032787	0.12	0.256	-0.13	-0.26	7.35285	-4.672	P0038F12.25|0.50509684;Os03g0738400|1.340644043;ACC2|0.715427491	3	764	34	21379	http://www.ebi.ac.uk/QuickGO/GTerm?id=GO:0032787	[]
7	6,7	cysteine metabolic process	GO:0006534	0.123	0.258	0	0.01	7.35285	-4.672	Os11g0525600|0.745998884	1	82	34	21379	http://www.ebi.ac.uk/QuickGO/GTerm?id=GO:0006534	[]
8	6,8	alpha-amino acid catabolic process	GO:1901606	0.123	0.258	0	0.01	7.35285	-4.672	MCCA|0.715427491	1	82	34	21379	http://www.ebi.ac.uk/QuickGO/GTerm?id=GO:1901606	[]
6	6	translation	GO:0006412	0.126	0.26	0.48	1.04	7.35285	-4.672	P0475H04.12|1.419811558;Os07g0150200|1.593726423;OJ1126_D09.32|1.345079728	3	781	34	21379	http://www.ebi.ac.uk/QuickGO/GTerm?id=GO:0006412	[]
7	5,7	cellular amino acid catabolic process	GO:0009063	0.127	0.26	0	0.01	7.35285	-4.672	MCCA|0.715427491	1	85	34	21379	http://www.ebi.ac.uk/QuickGO/GTerm?id=GO:0009063	[]
9	8,9	purine ribonucleoside monophosphate biosynthetic process	GO:0009168	0.127	0.26	0	0.01	7.35285	-4.672	OSJNBa0091J19.1|0.6911201	1	85	34	21379	http://www.ebi.ac.uk/QuickGO/GTerm?id=GO:0009168	[]
6	6	negative regulation of hydrolase activity	GO:0051346	0.127	0.26	0	0.01	7.35285	-4.672	Os03g0610650|1.343431374	1	85	34	21379	http://www.ebi.ac.uk/QuickGO/GTerm?id=GO:0051346	[]
8	7,8	purine nucleoside monophosphate biosynthetic process	GO:0009127	0.127	0.26	0	0.01	7.35285	-4.672	OSJNBa0091J19.1|0.6911201	1	85	34	21379	http://www.ebi.ac.uk/QuickGO/GTerm?id=GO:0009127	[]
4	4	regulation of anatomical structure size	GO:0090066	0.128	0.26	0	0.01	7.35285	-4.672	PIP2-6|0.7462318	1	86	34	21379	http://www.ebi.ac.uk/QuickGO/GTerm?id=GO:0090066	[]
4	4	regulation of cellular component size	GO:0032535	0.128	0.26	0	0.01	7.35285	-4.672	PIP2-6|0.7462318	1	86	34	21379	http://www.ebi.ac.uk/QuickGO/GTerm?id=GO:0032535	[]
4	4	homeostatic process	GO:0042592	0.128	0.26	0.01	0.03	7.35285	-4.672	PDIL1-1|1.309983645;PIP2-6|0.7462318	2	392	34	21379	http://www.ebi.ac.uk/QuickGO/GTerm?id=GO:0042592	[]
7	6,7	peptide biosynthetic process	GO:0043043	0.13	0.263	0.48	1.04	7.35285	-4.672	P0475H04.12|1.419811558;Os07g0150200|1.593726423;OJ1126_D09.32|1.345079728	3	792	34	21379	http://www.ebi.ac.uk/QuickGO/GTerm?id=GO:0043043	[]
6	6	negative regulation of proteolysis	GO:0045861	0.131	0.263	0	0.01	7.35285	-4.672	Os03g0610650|1.343431374	1	88	34	21379	http://www.ebi.ac.uk/QuickGO/GTerm?id=GO:0045861	[]
6	4,6	response to bacterium	GO:0009617	0.132	0.263	0	0.01	7.35285	-4.672	Os03g0738400|1.340644043	1	89	34	21379	http://www.ebi.ac.uk/QuickGO/GTerm?id=GO:0009617	[]
7	7	serine family amino acid biosynthetic process	GO:0009070	0.132	0.263	0	0.01	7.35285	-4.672	Os11g0525600|0.745998884	1	89	34	21379	http://www.ebi.ac.uk/QuickGO/GTerm?id=GO:0009070	[]
5	5	peptide metabolic process	GO:0006518	0.138	0.274	0.48	1.04	7.35285	-4.672	P0475H04.12|1.419811558;Os07g0150200|1.593726423;OJ1126_D09.32|1.345079728	3	814	34	21379	http://www.ebi.ac.uk/QuickGO/GTerm?id=GO:0006518	[]
6	6	alcohol biosynthetic process	GO:0046165	0.139	0.275	0	0.01	7.35285	-4.672	Os05g0468800|1.438478475	1	94	34	21379	http://www.ebi.ac.uk/QuickGO/GTerm?id=GO:0046165	[]
4	4	developmental maturation	GO:0021700	0.141	0.276	0	0.01	7.35285	-4.672	Os05g0468800|1.438478475	1	95	34	21379	http://www.ebi.ac.uk/QuickGO/GTerm?id=GO:0021700	[]
6	5,6	cellular respiration	GO:0045333	0.142	0.277	0	0.01	7.35285	-4.672	SDH1|1.38292096	1	96	34	21379	http://www.ebi.ac.uk/QuickGO/GTerm?id=GO:0045333	[]
6	6	amide biosynthetic process	GO:0043604	0.142	0.277	0.48	1.04	7.35285	-4.672	P0475H04.12|1.419811558;Os07g0150200|1.593726423;OJ1126_D09.32|1.345079728	3	825	34	21379	http://www.ebi.ac.uk/QuickGO/GTerm?id=GO:0043604	[]
9	7,8,9	starch biosynthetic process	GO:0019252	0.145	0.278	0	0.01	7.35285	-4.672	SSII-1|0.766794254	1	98	34	21379	http://www.ebi.ac.uk/QuickGO/GTerm?id=GO:0019252	[]
6	6	hexose metabolic process	GO:0019318	0.145	0.278	0	0.01	7.35285	-4.672	Os11g0525600|0.745998884	1	98	34	21379	http://www.ebi.ac.uk/QuickGO/GTerm?id=GO:0019318	[]
5	5	programmed cell death	GO:0012501	0.145	0.278	0	0.01	7.35285	-4.672	Os03g0738400|1.340644043	1	98	34	21379	http://www.ebi.ac.uk/QuickGO/GTerm?id=GO:0012501	[]
8	7,8	protein polymerization	GO:0051258	0.146	0.278	0	0.01	7.35285	-4.672	Os11g0525600|0.745998884	1	99	34	21379	http://www.ebi.ac.uk/QuickGO/GTerm?id=GO:0051258	[]
5	5	response to carbohydrate	GO:0009743	0.146	0.278	0	0.01	7.35285	-4.672	MCCA|0.715427491	1	99	34	21379	http://www.ebi.ac.uk/QuickGO/GTerm?id=GO:0009743	[]
8	7,8	ribonucleoside monophosphate biosynthetic process	GO:0009156	0.149	0.282	0	0.01	7.35285	-4.672	OSJNBa0091J19.1|0.6911201	1	101	34	21379	http://www.ebi.ac.uk/QuickGO/GTerm?id=GO:0009156	[]
4	4	reactive oxygen species metabolic process	GO:0072593	0.153	0.289	0	0.01	7.35285	-4.672	SODCC2|1.37733357	1	104	34	21379	http://www.ebi.ac.uk/QuickGO/GTerm?id=GO:0072593	[]
6	5,6	cellular chemical homeostasis	GO:0055082	0.154	0.29	0	0.01	7.35285	-4.672	PIP2-6|0.7462318	1	105	34	21379	http://www.ebi.ac.uk/QuickGO/GTerm?id=GO:0055082	[]
3	3	multicellular organismal reproductive process	GO:0048609	0.156	0.29	0	0.01	7.35285	-4.672	Os05g0468800|1.438478475	1	106	34	21379	http://www.ebi.ac.uk/QuickGO/GTerm?id=GO:0048609	[]
4	4	response to oxygen-containing compound	GO:1901700	0.156	0.29	0.01	0.02	7.35285	-4.672	MCCA|0.715427491;SODCC2|1.37733357	2	442	34	21379	http://www.ebi.ac.uk/QuickGO/GTerm?id=GO:1901700	[]
7	6,7	nucleoside monophosphate biosynthetic process	GO:0009124	0.157	0.291	0	0.01	7.35285	-4.672	OSJNBa0091J19.1|0.6911201	1	107	34	21379	http://www.ebi.ac.uk/QuickGO/GTerm?id=GO:0009124	[]
5	5	carbohydrate derivative biosynthetic process	GO:1901137	0.158	0.293	-0.31	-0.64	7.35285	-4.672	OSJNBa0091J19.1|0.6911201;ACC2|0.715427491	2	447	34	21379	http://www.ebi.ac.uk/QuickGO/GTerm?id=GO:1901137	[]
7	4,7	translational initiation	GO:0006413	0.162	0.295	0	0.01	7.35285	-4.672	OJ1126_D09.32|1.345079728	1	111	34	21379	http://www.ebi.ac.uk/QuickGO/GTerm?id=GO:0006413	[]
5	4,5	electron transport chain	GO:0022900	0.162	0.295	0	0.01	7.35285	-4.672	SDH1|1.38292096	1	111	34	21379	http://www.ebi.ac.uk/QuickGO/GTerm?id=GO:0022900	[]
3	3	single organism reproductive process	GO:0044702	0.162	0.295	0.28	0.6	7.35285	-4.672	PDIL1-1|1.309983645;Os05g0468800|1.438478475	2	454	34	21379	http://www.ebi.ac.uk/QuickGO/GTerm?id=GO:0044702	[]
5	5	reproductive system development	GO:0061458	0.163	0.295	0.28	0.6	7.35285	-4.672	PDIL1-1|1.309983645;Os05g0468800|1.438478475	2	456	34	21379	http://www.ebi.ac.uk/QuickGO/GTerm?id=GO:0061458	[]
6	4,6	reproductive structure development	GO:0048608	0.163	0.295	0.28	0.6	7.35285	-4.672	PDIL1-1|1.309983645;Os05g0468800|1.438478475	2	456	34	21379	http://www.ebi.ac.uk/QuickGO/GTerm?id=GO:0048608	[]
4	4	cell death	GO:0008219	0.165	0.295	0	0.01	7.35285	-4.672	Os03g0738400|1.340644043	1	113	34	21379	http://www.ebi.ac.uk/QuickGO/GTerm?id=GO:0008219	[]
5	4,5	energy derivation by oxidation of organic compounds	GO:0015980	0.165	0.295	0	0.01	7.35285	-4.672	SDH1|1.38292096	1	113	34	21379	http://www.ebi.ac.uk/QuickGO/GTerm?id=GO:0015980	[]
FALSE	obselete	obsolete death	GO:0016265	0.165	0.295	0	0.01	7.35285	-4.672	Os03g0738400|1.340644043	1	113	34	21379	http://www.ebi.ac.uk/QuickGO/GTerm?id=GO:0016265	[]
8	7,8	starch metabolic process	GO:0005982	0.166	0.296	0	0.01	7.35285	-4.672	SSII-1|0.766794254	1	114	34	21379	http://www.ebi.ac.uk/QuickGO/GTerm?id=GO:0005982	[]
3	3	nitrogen compound metabolic process	GO:0006807	0.168	0.297	-2.2	-4.67	7.35285	-4.672	Cht1|0.765818078;Cht3|0.765818078;MCCA|0.715427491;P0038F12.25|0.50509684;P0475H04.12|1.419811558;Os07g0150200|1.593726423;P0427E01.36|0.653179507;Os03g0738400|1.340644043;OSJNBa0091J19.1|0.6911201;SDH1|1.38292096;Os11g0525600|0.745998884;ACC2|0.715427491;Os05g0468800|1.438478475;OJ1126_D09.32|1.345079728	14	6846	34	21379	http://www.ebi.ac.uk/QuickGO/GTerm?id=GO:0006807	[]
6	5,6	carbohydrate transport	GO:0008643	0.169	0.298	0	0.01	7.35285	-4.672	PIP2-6|0.7462318	1	116	34	21379	http://www.ebi.ac.uk/QuickGO/GTerm?id=GO:0008643	[]
3	3	multicellular organism reproduction	GO:0032504	0.173	0.304	0	0.01	7.35285	-4.672	Os05g0468800|1.438478475	1	119	34	21379	http://www.ebi.ac.uk/QuickGO/GTerm?id=GO:0032504	[]
6	5,6	plastid membrane organization	GO:0009668	0.176	0.306	0	0.01	7.35285	-4.672	P0479H10.23|1.392100236	1	121	34	21379	http://www.ebi.ac.uk/QuickGO/GTerm?id=GO:0009668	[]
7	6,7	thylakoid membrane organization	GO:0010027	0.176	0.306	0	0.01	7.35285	-4.672	P0479H10.23|1.392100236	1	121	34	21379	http://www.ebi.ac.uk/QuickGO/GTerm?id=GO:0010027	[]
6	6	regulation of proteolysis	GO:0030162	0.181	0.314	0	0.01	7.35285	-4.672	Os03g0610650|1.343431374	1	125	34	21379	http://www.ebi.ac.uk/QuickGO/GTerm?id=GO:0030162	[]
4	4	microtubule cytoskeleton organization	GO:0000226	0.185	0.32	0	0.01	7.35285	-4.672	Os11g0525600|0.745998884	1	128	34	21379	http://www.ebi.ac.uk/QuickGO/GTerm?id=GO:0000226	[]
8	6,8	sulfur amino acid biosynthetic process	GO:0000097	0.186	0.321	0	0.01	7.35285	-4.672	Os11g0525600|0.745998884	1	129	34	21379	http://www.ebi.ac.uk/QuickGO/GTerm?id=GO:0000097	[]
6	4,5,6	cell redox homeostasis	GO:0045454	0.187	0.322	0	0.01	7.35285	-4.672	PDIL1-1|1.309983645	1	130	34	21379	http://www.ebi.ac.uk/QuickGO/GTerm?id=GO:0045454	[]
3	3	cellular metabolic process	GO:0044237	0.19	0.324	3.33	7.08	7.35285	-4.672	Cht1|0.765818078;Cht3|0.765818078;PDIL1-1|1.309983645;MCCA|0.715427491;P0038F12.25|0.50509684;P0475H04.12|1.419811558;CAB2R|0.696468354;SODCC2|1.37733357;Os07g0150200|1.593726423;Os03g0738400|1.340644043;Os03g0628900|1.601853352;OSJNBa0091J19.1|0.6911201;SDH1|1.38292096;Os11g0525600|0.745998884;HSP81-1|1.486485333;ACC2|0.715427491;Os03g0610650|1.343431374;SSII-1|0.766794254;rbcL|1.353497878;P0479…	22	11921	34	21379	http://www.ebi.ac.uk/QuickGO/GTerm?id=GO:0044237	[]
9	8,9	ADP metabolic process	GO:0046031	0.194	0.324	0	0.01	7.35285	-4.672	P0038F12.25|0.50509684	1	135	34	21379	http://www.ebi.ac.uk/QuickGO/GTerm?id=GO:0046031	[]
7	7	ribonucleoside diphosphate metabolic process	GO:0009185	0.194	0.324	0	0.01	7.35285	-4.672	P0038F12.25|0.50509684	1	135	34	21379	http://www.ebi.ac.uk/QuickGO/GTerm?id=GO:0009185	[]
9	6,8,9	glycolytic process	GO:0006096	0.194	0.324	0	0.01	7.35285	-4.672	P0038F12.25|0.50509684	1	135	34	21379	http://www.ebi.ac.uk/QuickGO/GTerm?id=GO:0006096	[]
8	8	purine ribonucleoside diphosphate metabolic process	GO:0009179	0.194	0.324	0	0.01	7.35285	-4.672	P0038F12.25|0.50509684	1	135	34	21379	http://www.ebi.ac.uk/QuickGO/GTerm?id=GO:0009179	[]
7	7	purine nucleoside diphosphate metabolic process	GO:0009135	0.194	0.324	0	0.01	7.35285	-4.672	P0038F12.25|0.50509684	1	135	34	21379	http://www.ebi.ac.uk/QuickGO/GTerm?id=GO:0009135	[]
10	5,9,10	ATP generation from ADP	GO:0006757	0.194	0.324	0	0.01	7.35285	-4.672	P0038F12.25|0.50509684	1	135	34	21379	http://www.ebi.ac.uk/QuickGO/GTerm?id=GO:0006757	[]
5	4,5	innate immune response	GO:0045087	0.199	0.33	0	0.01	7.35285	-4.672	Os03g0738400|1.340644043	1	139	34	21379	http://www.ebi.ac.uk/QuickGO/GTerm?id=GO:0045087	[]
7	7	nucleoside diphosphate phosphorylation	GO:0006165	0.2	0.33	0	0.01	7.35285	-4.672	P0038F12.25|0.50509684	1	140	34	21379	http://www.ebi.ac.uk/QuickGO/GTerm?id=GO:0006165	[]
6	6	coenzyme biosynthetic process	GO:0009108	0.2	0.33	0	0.01	7.35285	-4.672	ACC2|0.715427491	1	140	34	21379	http://www.ebi.ac.uk/QuickGO/GTerm?id=GO:0009108	[]
3	3	developmental process involved in reproduction	GO:0003006	0.201	0.33	0.28	0.6	7.35285	-4.672	PDIL1-1|1.309983645;Os05g0468800|1.438478475	2	521	34	21379	http://www.ebi.ac.uk/QuickGO/GTerm?id=GO:0003006	[]
6	6	nucleoside diphosphate metabolic process	GO:0009132	0.205	0.337	0	0.01	7.35285	-4.672	P0038F12.25|0.50509684	1	144	34	21379	http://www.ebi.ac.uk/QuickGO/GTerm?id=GO:0009132	[]
3	3	immune response	GO:0006955	0.209	0.341	0	0.01	7.35285	-4.672	Os03g0738400|1.340644043	1	147	34	21379	http://www.ebi.ac.uk/QuickGO/GTerm?id=GO:0006955	[]
5	5	alcohol metabolic process	GO:0006066	0.211	0.341	0	0.01	7.35285	-4.672	Os05g0468800|1.438478475	1	148	34	21379	http://www.ebi.ac.uk/QuickGO/GTerm?id=GO:0006066	[]
5	5	negative regulation of protein metabolic process	GO:0051248	0.212	0.341	0	0.01	7.35285	-4.672	Os03g0610650|1.343431374	1	149	34	21379	http://www.ebi.ac.uk/QuickGO/GTerm?id=GO:0051248	[]
5	5	amine metabolic process	GO:0009308	0.212	0.341	0	0.01	7.35285	-4.672	P0427E01.36|0.653179507	1	149	34	21379	http://www.ebi.ac.uk/QuickGO/GTerm?id=GO:0009308	[]
6	5,6	negative regulation of cellular protein metabolic process	GO:0032269	0.212	0.341	0	0.01	7.35285	-4.672	Os03g0610650|1.343431374	1	149	34	21379	http://www.ebi.ac.uk/QuickGO/GTerm?id=GO:0032269	[]
3	3	cell wall organization or biogenesis	GO:0071554	0.212	0.341	-0.23	-0.48	7.35285	-4.672	Cht1|0.765818078;Cht3|0.765818078	2	541	34	21379	http://www.ebi.ac.uk/QuickGO/GTerm?id=GO:0071554	[]
5	5	sulfur amino acid metabolic process	GO:0000096	0.217	0.346	0	0.01	7.35285	-4.672	Os11g0525600|0.745998884	1	153	34	21379	http://www.ebi.ac.uk/QuickGO/GTerm?id=GO:0000096	[]
6	6	carboxylic acid catabolic process	GO:0046395	0.218	0.346	0	0.01	7.35285	-4.672	MCCA|0.715427491	1	154	34	21379	http://www.ebi.ac.uk/QuickGO/GTerm?id=GO:0046395	[]
5	5	organic acid catabolic process	GO:0016054	0.218	0.346	0	0.01	7.35285	-4.672	MCCA|0.715427491	1	154	34	21379	http://www.ebi.ac.uk/QuickGO/GTerm?id=GO:0016054	[]
5	5	response to organic cyclic compound	GO:0014070	0.223	0.353	0	0.01	7.35285	-4.672	P0479H10.23|1.392100236	1	158	34	21379	http://www.ebi.ac.uk/QuickGO/GTerm?id=GO:0014070	[]
7	7	nucleotide phosphorylation	GO:0046939	0.224	0.353	0	0.01	7.35285	-4.672	P0038F12.25|0.50509684	1	159	34	21379	http://www.ebi.ac.uk/QuickGO/GTerm?id=GO:0046939	[]
2	2	immune system process	GO:0002376	0.227	0.356	0	0.01	7.35285	-4.672	Os03g0738400|1.340644043	1	161	34	21379	http://www.ebi.ac.uk/QuickGO/GTerm?id=GO:0002376	[]
5	4,5	post-embryonic development	GO:0009791	0.228	0.357	0.28	0.6	7.35285	-4.672	PDIL1-1|1.309983645;Os05g0468800|1.438478475	2	568	34	21379	http://www.ebi.ac.uk/QuickGO/GTerm?id=GO:0009791	[]
5	5	chemical homeostasis	GO:0048878	0.229	0.357	0	0.01	7.35285	-4.672	PIP2-6|0.7462318	1	163	34	21379	http://www.ebi.ac.uk/QuickGO/GTerm?id=GO:0048878	[]
5	5	single-organism carbohydrate catabolic process	GO:0044724	0.231	0.358	0	0.01	7.35285	-4.672	P0038F12.25|0.50509684	1	164	34	21379	http://www.ebi.ac.uk/QuickGO/GTerm?id=GO:0044724	[]
7	5,6,7	positive regulation of RNA metabolic process	GO:0051254	0.24	0.368	0	0.01	7.35285	-4.672	Os05g0468800|1.438478475	1	172	34	21379	http://www.ebi.ac.uk/QuickGO/GTerm?id=GO:0051254	[]
9	6,7,8,9	positive regulation of transcription, DNA-templated	GO:0045893	0.24	0.368	0	0.01	7.35285	-4.672	Os05g0468800|1.438478475	1	172	34	21379	http://www.ebi.ac.uk/QuickGO/GTerm?id=GO:0045893	[]
7	6,7	positive regulation of RNA biosynthetic process	GO:1902680	0.24	0.368	0	0.01	7.35285	-4.672	Os05g0468800|1.438478475	1	172	34	21379	http://www.ebi.ac.uk/QuickGO/GTerm?id=GO:1902680	[]
8	7,8	positive regulation of nucleic acid-templated transcription	GO:1903508	0.24	0.368	0	0.01	7.35285	-4.672	Os05g0468800|1.438478475	1	172	34	21379	http://www.ebi.ac.uk/QuickGO/GTerm?id=GO:1903508	[]
6	5,6	positive regulation of nucleobase-containing compound metabolic process	GO:0045935	0.245	0.374	0	0.01	7.35285	-4.672	Os05g0468800|1.438478475	1	176	34	21379	http://www.ebi.ac.uk/QuickGO/GTerm?id=GO:0045935	[]
5	5	regulation of hydrolase activity	GO:0051336	0.252	0.383	0	0.01	7.35285	-4.672	Os03g0610650|1.343431374	1	182	34	21379	http://www.ebi.ac.uk/QuickGO/GTerm?id=GO:0051336	[]
4	4	cellular biosynthetic process	GO:0044249	0.253	0.383	1.45	3.09	7.35285	-4.672	P0475H04.12|1.419811558;Os07g0150200|1.593726423;Os03g0738400|1.340644043;OSJNBa0091J19.1|0.6911201;Os11g0525600|0.745998884;ACC2|0.715427491;SSII-1|0.766794254;rbcL|1.353497878;Os05g0468800|1.438478475;OJ1126_D09.32|1.345079728	10	4975	34	21379	http://www.ebi.ac.uk/QuickGO/GTerm?id=GO:0044249	[]
8	6,7,8	glucan biosynthetic process	GO:0009250	0.263	0.396	0	0.01	7.35285	-4.672	SSII-1|0.766794254	1	191	34	21379	http://www.ebi.ac.uk/QuickGO/GTerm?id=GO:0009250	[]
5	5	small molecule catabolic process	GO:0044282	0.263	0.396	0	0.01	7.35285	-4.672	MCCA|0.715427491	1	191	34	21379	http://www.ebi.ac.uk/QuickGO/GTerm?id=GO:0044282	[]
4	4	cellular response to stress	GO:0033554	0.264	0.396	0.27	0.58	7.35285	-4.672	SODCC2|1.37733357;Os03g0738400|1.340644043	2	628	34	21379	http://www.ebi.ac.uk/QuickGO/GTerm?id=GO:0033554	[]
6	6	fatty acid biosynthetic process	GO:0006633	0.266	0.397	0	0.01	7.35285	-4.672	ACC2|0.715427491	1	193	34	21379	http://www.ebi.ac.uk/QuickGO/GTerm?id=GO:0006633	[]
7	5,6,7	positive regulation of macromolecule biosynthetic process	GO:0010557	0.269	0.401	0	0.01	7.35285	-4.672	Os05g0468800|1.438478475	1	196	34	21379	http://www.ebi.ac.uk/QuickGO/GTerm?id=GO:0010557	[]
6	5,6	positive regulation of gene expression	GO:0010628	0.27	0.401	0	0.01	7.35285	-4.672	Os05g0468800|1.438478475	1	197	34	21379	http://www.ebi.ac.uk/QuickGO/GTerm?id=GO:0010628	[]
5	5	negative regulation of catalytic activity	GO:0043086	0.271	0.401	0	0.01	7.35285	-4.672	Os03g0610650|1.343431374	1	198	34	21379	http://www.ebi.ac.uk/QuickGO/GTerm?id=GO:0043086	[]
6	5,6	positive regulation of cellular biosynthetic process	GO:0031328	0.273	0.401	0	0.01	7.35285	-4.672	Os05g0468800|1.438478475	1	199	34	21379	http://www.ebi.ac.uk/QuickGO/GTerm?id=GO:0031328	[]
4	4	response to inorganic substance	GO:0010035	0.273	0.401	0	0.01	7.35285	-4.672	SODCC2|1.37733357	1	199	34	21379	http://www.ebi.ac.uk/QuickGO/GTerm?id=GO:0010035	[]
4	4	positive regulation of nitrogen compound metabolic process	GO:0051173	0.274	0.401	0	0.01	7.35285	-4.672	Os05g0468800|1.438478475	1	200	34	21379	http://www.ebi.ac.uk/QuickGO/GTerm?id=GO:0051173	[]
4	4	negative regulation of molecular function	GO:0044092	0.276	0.403	0	0.01	7.35285	-4.672	Os03g0610650|1.343431374	1	202	34	21379	http://www.ebi.ac.uk/QuickGO/GTerm?id=GO:0044092	[]
4	4	positive regulation of biosynthetic process	GO:0009891	0.281	0.407	0	0.01	7.35285	-4.672	Os05g0468800|1.438478475	1	206	34	21379	http://www.ebi.ac.uk/QuickGO/GTerm?id=GO:0009891	[]
5	5	cellular response to oxygen-containing compound	GO:1901701	0.281	0.407	0	0.01	7.35285	-4.672	SODCC2|1.37733357	1	206	34	21379	http://www.ebi.ac.uk/QuickGO/GTerm?id=GO:1901701	[]
5	5	plastid organization	GO:0009657	0.286	0.414	0	0.01	7.35285	-4.672	P0479H10.23|1.392100236	1	211	34	21379	http://www.ebi.ac.uk/QuickGO/GTerm?id=GO:0009657	[]
5	5	macromolecule catabolic process	GO:0009057	0.288	0.414	-0.23	-0.48	7.35285	-4.672	Cht1|0.765818078;Cht3|0.765818078	2	668	34	21379	http://www.ebi.ac.uk/QuickGO/GTerm?id=GO:0009057	[]
4	4	organic substance biosynthetic process	GO:1901576	0.291	0.417	1.45	3.09	7.35285	-4.672	P0475H04.12|1.419811558;Os07g0150200|1.593726423;Os03g0738400|1.340644043;OSJNBa0091J19.1|0.6911201;Os11g0525600|0.745998884;ACC2|0.715427491;SSII-1|0.766794254;rbcL|1.353497878;Os05g0468800|1.438478475;OJ1126_D09.32|1.345079728	10	5150	34	21379	http://www.ebi.ac.uk/QuickGO/GTerm?id=GO:1901576	[]
4	4	system development	GO:0048731	0.292	0.417	0.28	0.6	7.35285	-4.672	PDIL1-1|1.309983645;Os05g0468800|1.438478475	2	675	34	21379	http://www.ebi.ac.uk/QuickGO/GTerm?id=GO:0048731	[]
2	2	reproductive process	GO:0022414	0.295	0.42	0.28	0.6	7.35285	-4.672	PDIL1-1|1.309983645;Os05g0468800|1.438478475	2	680	34	21379	http://www.ebi.ac.uk/QuickGO/GTerm?id=GO:0022414	[]
5	5	cellular protein metabolic process	GO:0044267	0.296	0.421	1.41	3	7.35285	-4.672	PDIL1-1|1.309983645;P0475H04.12|1.419811558;CAB2R|0.696468354;Os07g0150200|1.593726423;Os03g0628900|1.601853352;HSP81-1|1.486485333;Os03g0610650|1.343431374;P0479H10.23|1.392100236;OJ1126_D09.32|1.345079728	9	4582	34	21379	http://www.ebi.ac.uk/QuickGO/GTerm?id=GO:0044267	[]
5	5	cofactor biosynthetic process	GO:0051188	0.3	0.425	0	0.01	7.35285	-4.672	ACC2|0.715427491	1	223	34	21379	http://www.ebi.ac.uk/QuickGO/GTerm?id=GO:0051188	[]
3	3	organic substance metabolic process	GO:0071704	0.305	0.431	1.69	3.6	7.35285	-4.672	Cht1|0.765818078;Cht3|0.765818078;PDIL1-1|1.309983645;MCCA|0.715427491;P0038F12.25|0.50509684;P0475H04.12|1.419811558;CAB2R|0.696468354;Os07g0150200|1.593726423;P0427E01.36|0.653179507;Os03g0738400|1.340644043;Os03g0628900|1.601853352;OSJNBa0091J19.1|0.6911201;SDH1|1.38292096;Os11g0525600|0.745998884;Os12g0429200|0.749392688;HSP81-1|1.486485333;ACC2|0.715427491;Os03g0610650|1.343431374;SSII-1|0.7…	23	13219	34	21379	http://www.ebi.ac.uk/QuickGO/GTerm?id=GO:0071704	[]
5	5	cytoskeleton organization	GO:0007010	0.307	0.432	0	0.01	7.35285	-4.672	Os11g0525600|0.745998884	1	229	34	21379	http://www.ebi.ac.uk/QuickGO/GTerm?id=GO:0007010	[]
2	2	reproduction	GO:0000003	0.308	0.432	0	0.01	7.35285	-4.672	Os05g0468800|1.438478475	1	230	34	21379	http://www.ebi.ac.uk/QuickGO/GTerm?id=GO:0000003	[]
5	5	monosaccharide metabolic process	GO:0005996	0.312	0.437	0	0.01	7.35285	-4.672	Os11g0525600|0.745998884	1	234	34	21379	http://www.ebi.ac.uk/QuickGO/GTerm?id=GO:0005996	[]
3	3	regulation of biological quality	GO:0065008	0.314	0.437	0.01	0.03	7.35285	-4.672	PDIL1-1|1.309983645;PIP2-6|0.7462318	2	712	34	21379	http://www.ebi.ac.uk/QuickGO/GTerm?id=GO:0065008	[]
6	5,6	cellular polysaccharide biosynthetic process	GO:0033692	0.315	0.437	0	0.01	7.35285	-4.672	SSII-1|0.766794254	1	236	34	21379	http://www.ebi.ac.uk/QuickGO/GTerm?id=GO:0033692	[]
3	3	microtubule-based process	GO:0007017	0.32	0.442	0	0.01	7.35285	-4.672	Os11g0525600|0.745998884	1	241	34	21379	http://www.ebi.ac.uk/QuickGO/GTerm?id=GO:0007017	[]
6	4,5,6	positive regulation of macromolecule metabolic process	GO:0010604	0.32	0.442	0	0.01	7.35285	-4.672	Os05g0468800|1.438478475	1	241	34	21379	http://www.ebi.ac.uk/QuickGO/GTerm?id=GO:0010604	[]
6	4,5,6	positive regulation of cellular metabolic process	GO:0031325	0.326	0.448	0	0.01	7.35285	-4.672	Os05g0468800|1.438478475	1	246	34	21379	http://www.ebi.ac.uk/QuickGO/GTerm?id=GO:0031325	[]
3	3	single-organism cellular process	GO:0044763	0.328	0.45	-0.83	-1.75	7.35285	-4.672	PDIL1-1|1.309983645;MCCA|0.715427491;P0038F12.25|0.50509684;SODCC2|1.37733357;Os03g0738400|1.340644043;OSJNBa0091J19.1|0.6911201;SDH1|1.38292096;Os11g0525600|0.745998884;PIP2-6|0.7462318;ACC2|0.715427491;SSII-1|0.766794254;P0479H10.23|1.392100236;Os05g0468800|1.438478475	13	7117	34	21379	http://www.ebi.ac.uk/QuickGO/GTerm?id=GO:0044763	[]
5	4,5	single-organism membrane organization	GO:0044802	0.338	0.463	0	0.01	7.35285	-4.672	P0479H10.23|1.392100236	1	258	34	21379	http://www.ebi.ac.uk/QuickGO/GTerm?id=GO:0044802	[]
3	3	primary metabolic process	GO:0044238	0.341	0.463	3.31	7.05	7.35285	-4.672	Cht1|0.765818078;Cht3|0.765818078;PDIL1-1|1.309983645;MCCA|0.715427491;P0038F12.25|0.50509684;P0475H04.12|1.419811558;CAB2R|0.696468354;Os07g0150200|1.593726423;Os03g0738400|1.340644043;Os03g0628900|1.601853352;OSJNBa0091J19.1|0.6911201;SDH1|1.38292096;Os11g0525600|0.745998884;Os12g0429200|0.749392688;HSP81-1|1.486485333;ACC2|0.715427491;Os03g0610650|1.343431374;SSII-1|0.766794254;rbcL|1.35349787…	22	12765	34	21379	http://www.ebi.ac.uk/QuickGO/GTerm?id=GO:0044238	[]
8	7,8	nicotinamide nucleotide metabolic process	GO:0046496	0.342	0.463	0	0.01	7.35285	-4.672	P0038F12.25|0.50509684	1	261	34	21379	http://www.ebi.ac.uk/QuickGO/GTerm?id=GO:0046496	[]
7	6,7	pyridine nucleotide metabolic process	GO:0019362	0.343	0.463	0	0.01	7.35285	-4.672	P0038F12.25|0.50509684	1	262	34	21379	http://www.ebi.ac.uk/QuickGO/GTerm?id=GO:0019362	[]
4	4	tissue development	GO:0009888	0.343	0.463	0	0.01	7.35285	-4.672	PDIL1-1|1.309983645	1	262	34	21379	http://www.ebi.ac.uk/QuickGO/GTerm?id=GO:0009888	[]
6	6	polysaccharide biosynthetic process	GO:0000271	0.35	0.472	0	0.01	7.35285	-4.672	SSII-1|0.766794254	1	269	34	21379	http://www.ebi.ac.uk/QuickGO/GTerm?id=GO:0000271	[]
8	6,8	alpha-amino acid biosynthetic process	GO:1901607	0.354	0.476	0	0.01	7.35285	-4.672	Os11g0525600|0.745998884	1	273	34	21379	http://www.ebi.ac.uk/QuickGO/GTerm?id=GO:1901607	[]
5	5	pyridine-containing compound metabolic process	GO:0072524	0.356	0.477	0	0.01	7.35285	-4.672	P0038F12.25|0.50509684	1	275	34	21379	http://www.ebi.ac.uk/QuickGO/GTerm?id=GO:0072524	[]
8	8	pyruvate metabolic process	GO:0006090	0.358	0.477	0	0.01	7.35285	-4.672	P0038F12.25|0.50509684	1	277	34	21379	http://www.ebi.ac.uk/QuickGO/GTerm?id=GO:0006090	[]
5	4,5	cellular carbohydrate biosynthetic process	GO:0034637	0.358	0.477	0	0.01	7.35285	-4.672	SSII-1|0.766794254	1	277	34	21379	http://www.ebi.ac.uk/QuickGO/GTerm?id=GO:0034637	[]
2	2	single-organism process	GO:0044699	0.36	0.478	-1.1	-2.34	7.35285	-4.672	PDIL1-1|1.309983645;MCCA|0.715427491;P0038F12.25|0.50509684;SODCC2|1.37733357;P0427E01.36|0.653179507;Os03g0738400|1.340644043;OSJNBa0091J19.1|0.6911201;SDH1|1.38292096;Os11g0525600|0.745998884;Os03g0780500|0.6911201;PETE|1.402491677;PIP2-6|0.7462318;ACC2|0.715427491;SSII-1|0.766794254;rbcL|1.353497878;P0479H10.23|1.392100236;Os05g0468800|1.438478475	17	9727	34	21379	http://www.ebi.ac.uk/QuickGO/GTerm?id=GO:0044699	[]
5	5	fatty acid metabolic process	GO:0006631	0.362	0.48	0	0.01	7.35285	-4.672	ACC2|0.715427491	1	281	34	21379	http://www.ebi.ac.uk/QuickGO/GTerm?id=GO:0006631	[]
6	4,5,6	negative regulation of cellular metabolic process	GO:0031324	0.368	0.485	0	0.01	7.35285	-4.672	Os03g0610650|1.343431374	1	286	34	21379	http://www.ebi.ac.uk/QuickGO/GTerm?id=GO:0031324	[]
4	4	membrane organization	GO:0061024	0.371	0.485	0	0.01	7.35285	-4.672	P0479H10.23|1.392100236	1	289	34	21379	http://www.ebi.ac.uk/QuickGO/GTerm?id=GO:0061024	[]
7	6,7	cellular glucan metabolic process	GO:0006073	0.371	0.485	0	0.01	7.35285	-4.672	SSII-1|0.766794254	1	289	34	21379	http://www.ebi.ac.uk/QuickGO/GTerm?id=GO:0006073	[]
6	6	glucan metabolic process	GO:0044042	0.371	0.485	0	0.01	7.35285	-4.672	SSII-1|0.766794254	1	289	34	21379	http://www.ebi.ac.uk/QuickGO/GTerm?id=GO:0044042	[]
3	3	biosynthetic process	GO:0009058	0.372	0.485	1.45	3.09	7.35285	-4.672	P0475H04.12|1.419811558;Os07g0150200|1.593726423;Os03g0738400|1.340644043;OSJNBa0091J19.1|0.6911201;Os11g0525600|0.745998884;ACC2|0.715427491;SSII-1|0.766794254;rbcL|1.353497878;Os05g0468800|1.438478475;OJ1126_D09.32|1.345079728	10	5498	34	21379	http://www.ebi.ac.uk/QuickGO/GTerm?id=GO:0009058	[]
6	6	oxidoreduction coenzyme metabolic process	GO:0006733	0.374	0.486	0	0.01	7.35285	-4.672	P0038F12.25|0.50509684	1	292	34	21379	http://www.ebi.ac.uk/QuickGO/GTerm?id=GO:0006733	[]
7	6,7	cellular protein complex assembly	GO:0043623	0.392	0.508	0	0.01	7.35285	-4.672	Os11g0525600|0.745998884	1	310	34	21379	http://www.ebi.ac.uk/QuickGO/GTerm?id=GO:0043623	[]
6	5,6	cellular polysaccharide metabolic process	GO:0044264	0.415	0.534	0	0.01	7.35285	-4.672	SSII-1|0.766794254	1	334	34	21379	http://www.ebi.ac.uk/QuickGO/GTerm?id=GO:0044264	[]
4	4	secondary metabolic process	GO:0019748	0.415	0.534	0	0.01	7.35285	-4.672	P0479H10.23|1.392100236	1	334	34	21379	http://www.ebi.ac.uk/QuickGO/GTerm?id=GO:0019748	[]
3	3	positive regulation of cellular process	GO:0048522	0.417	0.535	0	0.01	7.35285	-4.672	Os05g0468800|1.438478475	1	336	34	21379	http://www.ebi.ac.uk/QuickGO/GTerm?id=GO:0048522	[]
3	3	anatomical structure development	GO:0048856	0.418	0.536	0.28	0.6	7.35285	-4.672	PDIL1-1|1.309983645;Os05g0468800|1.438478475	2	893	34	21379	http://www.ebi.ac.uk/QuickGO/GTerm?id=GO:0048856	[]
4	4	response to oxidative stress	GO:0006979	0.425	0.543	0	0.01	7.35285	-4.672	SODCC2|1.37733357	1	345	34	21379	http://www.ebi.ac.uk/QuickGO/GTerm?id=GO:0006979	[]
7	5,7	cellular amino acid biosynthetic process	GO:0008652	0.431	0.548	0	0.01	7.35285	-4.672	Os11g0525600|0.745998884	1	351	34	21379	http://www.ebi.ac.uk/QuickGO/GTerm?id=GO:0008652	[]
6	4,5,6	negative regulation of macromolecule metabolic process	GO:0010605	0.447	0.568	0	0.01	7.35285	-4.672	Os03g0610650|1.343431374	1	369	34	21379	http://www.ebi.ac.uk/QuickGO/GTerm?id=GO:0010605	[]
6	5,6	protein complex assembly	GO:0006461	0.454	0.575	0	0.01	7.35285	-4.672	Os11g0525600|0.745998884	1	377	34	21379	http://www.ebi.ac.uk/QuickGO/GTerm?id=GO:0006461	[]
4	4	protein complex biogenesis	GO:0070271	0.456	0.575	0	0.01	7.35285	-4.672	Os11g0525600|0.745998884	1	379	34	21379	http://www.ebi.ac.uk/QuickGO/GTerm?id=GO:0070271	[]
3	3	positive regulation of metabolic process	GO:0009893	0.458	0.576	0	0.01	7.35285	-4.672	Os05g0468800|1.438478475	1	381	34	21379	http://www.ebi.ac.uk/QuickGO/GTerm?id=GO:0009893	[]
4	4	multicellular organism development	GO:0007275	0.464	0.582	0.28	0.6	7.35285	-4.672	PDIL1-1|1.309983645;Os05g0468800|1.438478475	2	976	34	21379	http://www.ebi.ac.uk/QuickGO/GTerm?id=GO:0007275	[]
3	3	single-multicellular organism process	GO:0044707	0.469	0.587	0.28	0.6	7.35285	-4.672	PDIL1-1|1.309983645;Os05g0468800|1.438478475	2	985	34	21379	http://www.ebi.ac.uk/QuickGO/GTerm?id=GO:0044707	[]
3	3	response to chemical	GO:0042221	0.47	0.587	0.15	0.32	7.35285	-4.672	MCCA|0.715427491;SODCC2|1.37733357;P0479H10.23|1.392100236	3	1594	34	21379	http://www.ebi.ac.uk/QuickGO/GTerm?id=GO:0042221	[]
6	5,6	regulation of cellular protein metabolic process	GO:0032268	0.474	0.59	0	0.01	7.35285	-4.672	Os03g0610650|1.343431374	1	400	34	21379	http://www.ebi.ac.uk/QuickGO/GTerm?id=GO:0032268	[]
3	3	negative regulation of cellular process	GO:0048523	0.477	0.591	0	0.01	7.35285	-4.672	Os03g0610650|1.343431374	1	403	34	21379	http://www.ebi.ac.uk/QuickGO/GTerm?id=GO:0048523	[]
5	4,5	animal organ development	GO:0048513	0.479	0.592	0	0.01	7.35285	-4.672	PDIL1-1|1.309983645	1	406	34	21379	http://www.ebi.ac.uk/QuickGO/GTerm?id=GO:0048513	[]
6	6	cellular macromolecular complex assembly	GO:0034622	0.48	0.592	0	0.01	7.35285	-4.672	Os11g0525600|0.745998884	1	407	34	21379	http://www.ebi.ac.uk/QuickGO/GTerm?id=GO:0034622	[]
5	5	regulation of protein metabolic process	GO:0051246	0.482	0.593	0	0.01	7.35285	-4.672	Os03g0610650|1.343431374	1	409	34	21379	http://www.ebi.ac.uk/QuickGO/GTerm?id=GO:0051246	[]
5	5	cellular nitrogen compound biosynthetic process	GO:0044271	0.494	0.606	0.95	2.02	7.35285	-4.672	P0475H04.12|1.419811558;Os07g0150200|1.593726423;OSJNBa0091J19.1|0.6911201;ACC2|0.715427491;Os05g0468800|1.438478475;OJ1126_D09.32|1.345079728	6	3511	34	21379	http://www.ebi.ac.uk/QuickGO/GTerm?id=GO:0044271	[]
3	3	single-organism developmental process	GO:0044767	0.502	0.615	0.28	0.6	7.35285	-4.672	PDIL1-1|1.309983645;Os05g0468800|1.438478475	2	1049	34	21379	http://www.ebi.ac.uk/QuickGO/GTerm?id=GO:0044767	[]
5	5	macromolecular complex assembly	GO:0065003	0.513	0.625	0	0.01	7.35285	-4.672	Os11g0525600|0.745998884	1	447	34	21379	http://www.ebi.ac.uk/QuickGO/GTerm?id=GO:0065003	[]
4	4	regulation of catalytic activity	GO:0050790	0.514	0.625	0	0.01	7.35285	-4.672	Os03g0610650|1.343431374	1	448	34	21379	http://www.ebi.ac.uk/QuickGO/GTerm?id=GO:0050790	[]
2	2	developmental process	GO:0032502	0.518	0.626	0.28	0.6	7.35285	-4.672	PDIL1-1|1.309983645;Os05g0468800|1.438478475	2	1080	34	21379	http://www.ebi.ac.uk/QuickGO/GTerm?id=GO:0032502	[]
5	5	protein complex subunit organization	GO:0071822	0.518	0.626	0	0.01	7.35285	-4.672	Os11g0525600|0.745998884	1	454	34	21379	http://www.ebi.ac.uk/QuickGO/GTerm?id=GO:0071822	[]
3	3	regulation of molecular function	GO:0065009	0.519	0.626	0	0.01	7.35285	-4.672	Os03g0610650|1.343431374	1	455	34	21379	http://www.ebi.ac.uk/QuickGO/GTerm?id=GO:0065009	[]
3	3	negative regulation of metabolic process	GO:0009892	0.533	0.641	0	0.01	7.35285	-4.672	Os03g0610650|1.343431374	1	473	34	21379	http://www.ebi.ac.uk/QuickGO/GTerm?id=GO:0009892	[]
2	2	multicellular organismal process	GO:0032501	0.538	0.645	0.28	0.6	7.35285	-4.672	PDIL1-1|1.309983645;Os05g0468800|1.438478475	2	1119	34	21379	http://www.ebi.ac.uk/QuickGO/GTerm?id=GO:0032501	[]
5	4,5	cellular carbohydrate metabolic process	GO:0044262	0.544	0.651	0	0.01	7.35285	-4.672	SSII-1|0.766794254	1	488	34	21379	http://www.ebi.ac.uk/QuickGO/GTerm?id=GO:0044262	[]
2	2	positive regulation of biological process	GO:0048518	0.554	0.661	0	0.01	7.35285	-4.672	Os05g0468800|1.438478475	1	501	34	21379	http://www.ebi.ac.uk/QuickGO/GTerm?id=GO:0048518	[]
6	5,6	ion transmembrane transport	GO:0034220	0.562	0.669	0	0.01	7.35285	-4.672	PIP2-6|0.7462318	1	512	34	21379	http://www.ebi.ac.uk/QuickGO/GTerm?id=GO:0034220	[]
4	4	organelle organization	GO:0006996	0.58	0.689	-0.02	-0.02	7.35285	-4.672	Os11g0525600|0.745998884;P0479H10.23|1.392100236	2	1209	34	21379	http://www.ebi.ac.uk/QuickGO/GTerm?id=GO:0006996	[]
2	2	cellular process	GO:0009987	0.588	0.695	3.45	7.35	7.35285	-4.672	Cht1|0.765818078;Cht3|0.765818078;PDIL1-1|1.309983645;MCCA|0.715427491;P0038F12.25|0.50509684;P0475H04.12|1.419811558;CAB2R|0.696468354;SODCC2|1.37733357;Os07g0150200|1.593726423;Os03g0738400|1.340644043;Os03g0628900|1.601853352;OSJNBa0091J19.1|0.6911201;SDH1|1.38292096;Os11g0525600|0.745998884;HSP81-1|1.486485333;PIP2-6|0.7462318;ACC2|0.715427491;Os03g0610650|1.343431374;SSII-1|0.766794254;rbcL|…	23	14494	34	21379	http://www.ebi.ac.uk/QuickGO/GTerm?id=GO:0009987	[]
3	3	methylation	GO:0032259	0.589	0.695	0	0.01	7.35285	-4.672	Os03g0738400|1.340644043	1	551	34	21379	http://www.ebi.ac.uk/QuickGO/GTerm?id=GO:0032259	[]
4	4	protein metabolic process	GO:0019538	0.595	0.701	1.41	3	7.35285	-4.672	PDIL1-1|1.309983645;P0475H04.12|1.419811558;CAB2R|0.696468354;Os07g0150200|1.593726423;Os03g0628900|1.601853352;HSP81-1|1.486485333;Os03g0610650|1.343431374;P0479H10.23|1.392100236;OJ1126_D09.32|1.345079728	9	5783	34	21379	http://www.ebi.ac.uk/QuickGO/GTerm?id=GO:0019538	[]
4	4	cellular component assembly	GO:0022607	0.616	0.723	0	0.01	7.35285	-4.672	Os11g0525600|0.745998884	1	593	34	21379	http://www.ebi.ac.uk/QuickGO/GTerm?id=GO:0022607	[]
5	5	lipid biosynthetic process	GO:0008610	0.637	0.746	0	0.01	7.35285	-4.672	ACC2|0.715427491	1	627	34	21379	http://www.ebi.ac.uk/QuickGO/GTerm?id=GO:0008610	[]
3	3	cellular component organization	GO:0016043	0.641	0.748	-0.14	-0.3	7.35285	-4.672	Os11g0525600|0.745998884;PIP2-6|0.7462318;P0479H10.23|1.392100236	3	2035	34	21379	http://www.ebi.ac.uk/QuickGO/GTerm?id=GO:0016043	[]
4	4	response to organic substance	GO:0010033	0.644	0.75	0	0.01	7.35285	-4.672	MCCA|0.715427491;P0479H10.23|1.392100236	2	1355	34	21379	http://www.ebi.ac.uk/QuickGO/GTerm?id=GO:0010033	[]
2	2	negative regulation of biological process	GO:0048519	0.65	0.755	0	0.01	7.35285	-4.672	Os03g0610650|1.343431374	1	649	34	21379	http://www.ebi.ac.uk/QuickGO/GTerm?id=GO:0048519	[]
4	4	transport	GO:0006810	0.676	0.783	-0.51	-1.08	7.35285	-4.672	PIP2-6|0.7462318;PIP2-2|0.760192705;TIP3-1|0.713482766;PIP2-1|0.760192705	4	2830	34	21379	http://www.ebi.ac.uk/QuickGO/GTerm?id=GO:0006810	[]
5	5	aromatic compound biosynthetic process	GO:0019438	0.687	0.794	0.02	0.05	7.35285	-4.672	Os03g0738400|1.340644043;OSJNBa0091J19.1|0.6911201;ACC2|0.715427491;Os05g0468800|1.438478475	4	2868	34	21379	http://www.ebi.ac.uk/QuickGO/GTerm?id=GO:0019438	[]
3	3	establishment of localization	GO:0051234	0.691	0.797	-0.51	-1.08	7.35285	-4.672	PIP2-6|0.7462318;PIP2-2|0.760192705;TIP3-1|0.713482766;PIP2-1|0.760192705	4	2885	34	21379	http://www.ebi.ac.uk/QuickGO/GTerm?id=GO:0051234	[]
5	4,5	single-organism organelle organization	GO:1902589	0.694	0.798	0	0.01	7.35285	-4.672	Os11g0525600|0.745998884	1	732	34	21379	http://www.ebi.ac.uk/QuickGO/GTerm?id=GO:1902589	[]
2	2	cellular component organization or biogenesis	GO:0071840	0.702	0.802	-0.14	-0.3	7.35285	-4.672	Os11g0525600|0.745998884;PIP2-6|0.7462318;P0479H10.23|1.392100236	3	2226	34	21379	http://www.ebi.ac.uk/QuickGO/GTerm?id=GO:0071840	[]
5	5	cellular macromolecule biosynthetic process	GO:0034645	0.703	0.802	0.76	1.62	7.35285	-4.672	P0475H04.12|1.419811558;Os07g0150200|1.593726423;SSII-1|0.766794254;Os05g0468800|1.438478475;OJ1126_D09.32|1.345079728	5	3611	34	21379	http://www.ebi.ac.uk/QuickGO/GTerm?id=GO:0034645	[]
2	2	localization	GO:0051179	0.703	0.802	-0.51	-1.08	7.35285	-4.672	PIP2-6|0.7462318;PIP2-2|0.760192705;TIP3-1|0.713482766;PIP2-1|0.760192705	4	2928	34	21379	http://www.ebi.ac.uk/QuickGO/GTerm?id=GO:0051179	[]
5	5	phosphate-containing compound metabolic process	GO:0006796	0.716	0.81	-0.3	-0.63	7.35285	-4.672	P0038F12.25|0.50509684;OSJNBa0091J19.1|0.6911201;SDH1|1.38292096;ACC2|0.715427491;Os05g0468800|1.438478475	5	3664	34	21379	http://www.ebi.ac.uk/QuickGO/GTerm?id=GO:0006796	[]
4	4	macromolecular complex subunit organization	GO:0043933	0.716	0.81	0	0.01	7.35285	-4.672	Os11g0525600|0.745998884	1	776	34	21379	http://www.ebi.ac.uk/QuickGO/GTerm?id=GO:0043933	[]
5	5	organic cyclic compound biosynthetic process	GO:1901362	0.717	0.81	0.02	0.05	7.35285	-4.672	Os03g0738400|1.340644043;OSJNBa0091J19.1|0.6911201;ACC2|0.715427491;Os05g0468800|1.438478475	4	2979	34	21379	http://www.ebi.ac.uk/QuickGO/GTerm?id=GO:1901362	[]
5	5	macromolecule biosynthetic process	GO:0009059	0.717	0.81	0.76	1.62	7.35285	-4.672	P0475H04.12|1.419811558;Os07g0150200|1.593726423;SSII-1|0.766794254;Os05g0468800|1.438478475;OJ1126_D09.32|1.345079728	5	3670	34	21379	http://www.ebi.ac.uk/QuickGO/GTerm?id=GO:0009059	[]
4	4	phosphorus metabolic process	GO:0006793	0.723	0.814	-0.3	-0.63	7.35285	-4.672	P0038F12.25|0.50509684;OSJNBa0091J19.1|0.6911201;SDH1|1.38292096;ACC2|0.715427491;Os05g0468800|1.438478475	5	3693	34	21379	http://www.ebi.ac.uk/QuickGO/GTerm?id=GO:0006793	[]
4	4	cellular lipid metabolic process	GO:0044255	0.726	0.816	0	0.01	7.35285	-4.672	ACC2|0.715427491	1	799	34	21379	http://www.ebi.ac.uk/QuickGO/GTerm?id=GO:0044255	[]
4	4	cellular nitrogen compound metabolic process	GO:0034641	0.735	0.823	1.51	3.23	7.35285	-4.672	P0038F12.25|0.50509684;P0475H04.12|1.419811558;Os07g0150200|1.593726423;Os03g0738400|1.340644043;OSJNBa0091J19.1|0.6911201;SDH1|1.38292096;ACC2|0.715427491;Os05g0468800|1.438478475;OJ1126_D09.32|1.345079728	9	6425	34	21379	http://www.ebi.ac.uk/QuickGO/GTerm?id=GO:0034641	[]
3	3	cellular component biogenesis	GO:0044085	0.763	0.852	0	0.01	7.35285	-4.672	Os11g0525600|0.745998884	1	885	34	21379	http://www.ebi.ac.uk/QuickGO/GTerm?id=GO:0044085	[]
4	4	cellular macromolecule metabolic process	GO:0044260	0.777	0.866	1.91	4.08	7.35285	-4.672	Cht1|0.765818078;Cht3|0.765818078;PDIL1-1|1.309983645;P0475H04.12|1.419811558;CAB2R|0.696468354;Os07g0150200|1.593726423;Os03g0628900|1.601853352;HSP81-1|1.486485333;Os03g0610650|1.343431374;SSII-1|0.766794254;P0479H10.23|1.392100236;Os05g0468800|1.438478475;OJ1126_D09.32|1.345079728	13	9252	34	21379	http://www.ebi.ac.uk/QuickGO/GTerm?id=GO:0044260	[]
2	2	metabolic process	GO:0008152	0.784	0.871	0.03	0.07	7.35285	-4.672	Cht1|0.765818078;Cht3|0.765818078;PDIL1-1|1.309983645;MCCA|0.715427491;P0038F12.25|0.50509684;P0475H04.12|1.419811558;CAB2R|0.696468354;SODCC2|1.37733357;Os07g0150200|1.593726423;P0427E01.36|0.653179507;Os07g0602200|0.736999378;Os03g0738400|1.340644043;Os03g0628900|1.601853352;OSJNBa0091J19.1|0.6911201;SDH1|1.38292096;Os11g0525600|0.745998884;Os03g0780500|0.6911201;OJ1124_B05.20|0.729596961;Os12g…	28	18273	34	21379	http://www.ebi.ac.uk/QuickGO/GTerm?id=GO:0008152	[]
5	5	ion transport	GO:0006811	0.788	0.874	0	0.01	7.35285	-4.672	PIP2-6|0.7462318	1	953	34	21379	http://www.ebi.ac.uk/QuickGO/GTerm?id=GO:0006811	[]
5	5	nucleobase-containing compound biosynthetic process	GO:0034654	0.795	0.879	-0.16	-0.33	7.35285	-4.672	OSJNBa0091J19.1|0.6911201;ACC2|0.715427491;Os05g0468800|1.438478475	3	2578	34	21379	http://www.ebi.ac.uk/QuickGO/GTerm?id=GO:0034654	[]
5	5	organic substance transport	GO:0071702	0.811	0.895	0	0.01	7.35285	-4.672	PIP2-6|0.7462318	1	1021	34	21379	http://www.ebi.ac.uk/QuickGO/GTerm?id=GO:0071702	[]
4	4	lipid metabolic process	GO:0006629	0.815	0.897	0	0.01	7.35285	-4.672	ACC2|0.715427491	1	1034	34	21379	http://www.ebi.ac.uk/QuickGO/GTerm?id=GO:0006629	[]
4	4	cellular response to chemical stimulus	GO:0070887	0.832	0.913	0	0.01	7.35285	-4.672	SODCC2|1.37733357	1	1091	34	21379	http://www.ebi.ac.uk/QuickGO/GTerm?id=GO:0070887	[]
5	5	heterocycle biosynthetic process	GO:0018130	0.842	0.922	-0.16	-0.33	7.35285	-4.672	OSJNBa0091J19.1|0.6911201;ACC2|0.715427491;Os05g0468800|1.438478475	3	2809	34	21379	http://www.ebi.ac.uk/QuickGO/GTerm?id=GO:0018130	[]
3	3	cellular response to stimulus	GO:0051716	0.855	0.934	0.27	0.58	7.35285	-4.672	SODCC2|1.37733357;Os03g0738400|1.340644043	2	2073	34	21379	http://www.ebi.ac.uk/QuickGO/GTerm?id=GO:0051716	[]
5	5	gene expression	GO:0010467	0.861	0.938	0.64	1.37	7.35285	-4.672	P0475H04.12|1.419811558;Os07g0150200|1.593726423;Os05g0468800|1.438478475;OJ1126_D09.32|1.345079728	4	3682	34	21379	http://www.ebi.ac.uk/QuickGO/GTerm?id=GO:0010467	[]
6	4,5,6	transmembrane transport	GO:0055085	0.865	0.94	0	0.01	7.35285	-4.672	PIP2-6|0.7462318	1	1222	34	21379	http://www.ebi.ac.uk/QuickGO/GTerm?id=GO:0055085	[]
4	4	macromolecule metabolic process	GO:0043170	0.922	0.988	1.91	4.08	7.35285	-4.672	Cht1|0.765818078;Cht3|0.765818078;PDIL1-1|1.309983645;P0475H04.12|1.419811558;CAB2R|0.696468354;Os07g0150200|1.593726423;Os03g0628900|1.601853352;HSP81-1|1.486485333;Os03g0610650|1.343431374;SSII-1|0.766794254;P0479H10.23|1.392100236;Os05g0468800|1.438478475;OJ1126_D09.32|1.345079728	13	10448	34	21379	http://www.ebi.ac.uk/QuickGO/GTerm?id=GO:0043170	[]
4	4	regulation of primary metabolic process	GO:0080090	0.922	0.988	0.29	0.62	7.35285	-4.672	Os03g0610650|1.343431374;Os05g0468800|1.438478475	2	2519	34	21379	http://www.ebi.ac.uk/QuickGO/GTerm?id=GO:0080090	[]
5	4,5	regulation of cellular metabolic process	GO:0031323	0.924	0.988	0.29	0.62	7.35285	-4.672	Os03g0610650|1.343431374;Os05g0468800|1.438478475	2	2537	34	21379	http://www.ebi.ac.uk/QuickGO/GTerm?id=GO:0031323	[]
5	4,5	regulation of macromolecule metabolic process	GO:0060255	0.93	0.988	0.29	0.62	7.35285	-4.672	Os03g0610650|1.343431374;Os05g0468800|1.438478475	2	2592	34	21379	http://www.ebi.ac.uk/QuickGO/GTerm?id=GO:0060255	[]
4	4	heterocycle metabolic process	GO:0046483	0.931	0.988	0.18	0.39	7.35285	-4.672	P0038F12.25|0.50509684;Os03g0738400|1.340644043;OSJNBa0091J19.1|0.6911201;SDH1|1.38292096;ACC2|0.715427491;Os05g0468800|1.438478475	6	5802	34	21379	http://www.ebi.ac.uk/QuickGO/GTerm?id=GO:0046483	[]
4	4	cellular aromatic compound metabolic process	GO:0006725	0.938	0.988	0.18	0.39	7.35285	-4.672	P0038F12.25|0.50509684;Os03g0738400|1.340644043;OSJNBa0091J19.1|0.6911201;SDH1|1.38292096;ACC2|0.715427491;Os05g0468800|1.438478475	6	5906	34	21379	http://www.ebi.ac.uk/QuickGO/GTerm?id=GO:0006725	[]
6	6	phosphorylation	GO:0016310	0.939	0.988	0.16	0.34	7.35285	-4.672	P0038F12.25|0.50509684;SDH1|1.38292096	2	2688	34	21379	http://www.ebi.ac.uk/QuickGO/GTerm?id=GO:0016310	[]
5	5	proteolysis	GO:0006508	0.942	0.988	0	0.01	7.35285	-4.672	Os03g0610650|1.343431374	1	1717	34	21379	http://www.ebi.ac.uk/QuickGO/GTerm?id=GO:0006508	[]
4	4	organic cyclic compound metabolic process	GO:1901360	0.944	0.988	0.18	0.39	7.35285	-4.672	P0038F12.25|0.50509684;Os03g0738400|1.340644043;OSJNBa0091J19.1|0.6911201;SDH1|1.38292096;ACC2|0.715427491;Os05g0468800|1.438478475	6	5991	34	21379	http://www.ebi.ac.uk/QuickGO/GTerm?id=GO:1901360	[]
4	3,4	regulation of metabolic process	GO:0019222	0.954	0.988	0.29	0.62	7.35285	-4.672	Os03g0610650|1.343431374;Os05g0468800|1.438478475	2	2880	34	21379	http://www.ebi.ac.uk/QuickGO/GTerm?id=GO:0019222	[]
4	4	nucleobase-containing compound metabolic process	GO:0006139	0.961	0.988	-0.3	-0.63	7.35285	-4.672	P0038F12.25|0.50509684;OSJNBa0091J19.1|0.6911201;SDH1|1.38292096;ACC2|0.715427491;Os05g0468800|1.438478475	5	5520	34	21379	http://www.ebi.ac.uk/QuickGO/GTerm?id=GO:0006139	[]
7	6,7	regulation of transcription, DNA-templated	GO:0006355	0.968	0.988	0	0.01	7.35285	-4.672	Os05g0468800|1.438478475	1	2048	34	21379	http://www.ebi.ac.uk/QuickGO/GTerm?id=GO:0006355	[]
9	7,8,9	regulation of nucleic acid-templated transcription	GO:1903506	0.968	0.988	0	0.01	7.35285	-4.672	Os05g0468800|1.438478475	1	2064	34	21379	http://www.ebi.ac.uk/QuickGO/GTerm?id=GO:1903506	[]
6	6	regulation of RNA biosynthetic process	GO:2001141	0.968	0.988	0	0.01	7.35285	-4.672	Os05g0468800|1.438478475	1	2064	34	21379	http://www.ebi.ac.uk/QuickGO/GTerm?id=GO:2001141	[]
7	5,6,7	regulation of RNA metabolic process	GO:0051252	0.969	0.988	0	0.01	7.35285	-4.672	Os05g0468800|1.438478475	1	2075	34	21379	http://www.ebi.ac.uk/QuickGO/GTerm?id=GO:0051252	[]
2	2	biological regulation	GO:0065007	0.969	0.988	0.53	1.14	7.35285	-4.672	PDIL1-1|1.309983645;PIP2-6|0.7462318;Os03g0610650|1.343431374;Os05g0468800|1.438478475	4	4908	34	21379	http://www.ebi.ac.uk/QuickGO/GTerm?id=GO:0065007	[]
5	5	regulation of nucleobase-containing compound metabolic process	GO:0019219	0.972	0.988	0	0.01	7.35285	-4.672	Os05g0468800|1.438478475	1	2134	34	21379	http://www.ebi.ac.uk/QuickGO/GTerm?id=GO:0019219	[]
3	3	regulation of cellular process	GO:0050794	0.973	0.988	0.4	0.87	7.35285	-4.672	PDIL1-1|1.309983645;Os03g0610650|1.343431374;Os05g0468800|1.438478475	3	4160	34	21379	http://www.ebi.ac.uk/QuickGO/GTerm?id=GO:0050794	[]
5	4,5	single-organism transport	GO:0044765	0.973	0.988	0	0.01	7.35285	-4.672	PIP2-6|0.7462318	1	2163	34	21379	http://www.ebi.ac.uk/QuickGO/GTerm?id=GO:0044765	[]
6	6	cellular protein modification process	GO:0006464	0.975	0.988	0.01	0.04	7.35285	-4.672	CAB2R|0.696468354;P0479H10.23|1.392100236	2	3263	34	21379	http://www.ebi.ac.uk/QuickGO/GTerm?id=GO:0006464	[]
5	5	protein modification process	GO:0036211	0.975	0.988	0.01	0.04	7.35285	-4.672	CAB2R|0.696468354;P0479H10.23|1.392100236	2	3263	34	21379	http://www.ebi.ac.uk/QuickGO/GTerm?id=GO:0036211	[]
3	3	single-organism localization	GO:1902578	0.975	0.988	0	0.01	7.35285	-4.672	PIP2-6|0.7462318	1	2187	34	21379	http://www.ebi.ac.uk/QuickGO/GTerm?id=GO:1902578	[]
6	6	regulation of cellular macromolecule biosynthetic process	GO:2000112	0.975	0.988	0	0.01	7.35285	-4.672	Os05g0468800|1.438478475	1	2193	34	21379	http://www.ebi.ac.uk/QuickGO/GTerm?id=GO:2000112	[]
6	5,6	regulation of macromolecule biosynthetic process	GO:0010556	0.976	0.988	0	0.01	7.35285	-4.672	Os05g0468800|1.438478475	1	2209	34	21379	http://www.ebi.ac.uk/QuickGO/GTerm?id=GO:0010556	[]
5	5	regulation of cellular biosynthetic process	GO:0031326	0.976	0.988	0	0.01	7.35285	-4.672	Os05g0468800|1.438478475	1	2218	34	21379	http://www.ebi.ac.uk/QuickGO/GTerm?id=GO:0031326	[]
4	4	regulation of biosynthetic process	GO:0009889	0.976	0.988	0	0.01	7.35285	-4.672	Os05g0468800|1.438478475	1	2227	34	21379	http://www.ebi.ac.uk/QuickGO/GTerm?id=GO:0009889	[]
4	4	regulation of nitrogen compound metabolic process	GO:0051171	0.977	0.988	0	0.01	7.35285	-4.672	Os05g0468800|1.438478475	1	2254	34	21379	http://www.ebi.ac.uk/QuickGO/GTerm?id=GO:0051171	[]
6	6	transcription, DNA-templated	GO:0006351	0.978	0.988	0	0.01	7.35285	-4.672	Os05g0468800|1.438478475	1	2263	34	21379	http://www.ebi.ac.uk/QuickGO/GTerm?id=GO:0006351	[]
8	7,8	nucleic acid-templated transcription	GO:0097659	0.978	0.988	0	0.01	7.35285	-4.672	Os05g0468800|1.438478475	1	2280	34	21379	http://www.ebi.ac.uk/QuickGO/GTerm?id=GO:0097659	[]
7	6,7	RNA biosynthetic process	GO:0032774	0.979	0.988	0	0.01	7.35285	-4.672	Os05g0468800|1.438478475	1	2286	34	21379	http://www.ebi.ac.uk/QuickGO/GTerm?id=GO:0032774	[]
6	5,6	regulation of gene expression	GO:0010468	0.979	0.988	0	0.01	7.35285	-4.672	Os05g0468800|1.438478475	1	2292	34	21379	http://www.ebi.ac.uk/QuickGO/GTerm?id=GO:0010468	[]
5	5	macromolecule modification	GO:0043412	0.982	0.989	0.01	0.04	7.35285	-4.672	CAB2R|0.696468354;P0479H10.23|1.392100236	2	3487	34	21379	http://www.ebi.ac.uk/QuickGO/GTerm?id=GO:0043412	[]
3	2,3	regulation of biological process	GO:0050789	0.986	0.991	0.4	0.87	7.35285	-4.672	PDIL1-1|1.309983645;Os03g0610650|1.343431374;Os05g0468800|1.438478475	3	4609	34	21379	http://www.ebi.ac.uk/QuickGO/GTerm?id=GO:0050789	[]
6	5,6	RNA metabolic process	GO:0016070	0.998	1	0	0.01	7.35285	-4.672	Os05g0468800|1.438478475	1	3538	34	21379	http://www.ebi.ac.uk/QuickGO/GTerm?id=GO:0016070	[]
5	5	nucleic acid metabolic process	GO:0090304	1	1	0	0.01	7.35285	-4.672	Os05g0468800|1.438478475	1	4975	34	21379	http://www.ebi.ac.uk/QuickGO/GTerm?id=GO:0090304	[]

## Sheet: GDG-GC(CC)
maxLevel	levels	GO_Name	GO_ID	Pvalue	Pvalue_adjusted	Genes	Count	Pop_Hit	List_Total	Background_Genes	URL
4	4	cytoplasm	GO:0005737	1.33e-06	0.000134	PDIL1-1|1.309983645;MCCA|0.715427491;P0475H04.12|1.419811558;CAB2R|0.696468354;SODCC2|1.37733357;Os07g0150200|1.593726423;Os03g0738400|1.340644043;Os03g0628900|1.601853352;OSJNBa0091J19.1|0.6911201;SDH1|1.38292096;Os11g0525600|0.745998884;Os12g0429200|0.749392688;PETE|1.402491677;HSP81-1|1.486485333;PIP2-6|0.7462318;ACC2|0.715427491;TCTP|1.422849148;TIP3-1|0.713482766;SSII-1|0.766794254;rbcL|1.35…	21	4344	25	11949	http://www.ebi.ac.uk/QuickGO/GTerm?id=GO:0005737
5	4,5	cytoplasmic part	GO:0044444	8.87e-05	0.00448	PDIL1-1|1.309983645;MCCA|0.715427491;P0475H04.12|1.419811558;CAB2R|0.696468354;Os07g0150200|1.593726423;Os03g0738400|1.340644043;Os03g0628900|1.601853352;SDH1|1.38292096;Os11g0525600|0.745998884;Os12g0429200|0.749392688;PETE|1.402491677;PIP2-6|0.7462318;ACC2|0.715427491;TIP3-1|0.713482766;SSII-1|0.766794254;rbcL|1.353497878;P0479H10.23|1.392100236	17	3562	25	11949	http://www.ebi.ac.uk/QuickGO/GTerm?id=GO:0044444
6	5,6	plant-type cell wall	GO:0009505	0.00226	0.0487	Os11g0525600|0.745998884;Os12g0429200|0.749392688	2	34	25	11949	http://www.ebi.ac.uk/QuickGO/GTerm?id=GO:0009505
6	5,6	vacuole	GO:0005773	0.00253	0.0487	Os11g0525600|0.745998884;Os12g0429200|0.749392688;PIP2-6|0.7462318;TIP3-1|0.713482766	4	280	25	11949	http://www.ebi.ac.uk/QuickGO/GTerm?id=GO:0005773
8	6,7,8	cytosolic ribosome	GO:0022626	0.00328	0.0487	MCCA|0.715427491;Os03g0738400|1.340644043	2	41	25	11949	http://www.ebi.ac.uk/QuickGO/GTerm?id=GO:0022626
3	3	apoplast	GO:0048046	0.00476	0.0487	Os03g0738400|1.340644043;Os11g0525600|0.745998884;Os12g0429200|0.749392688	3	165	25	11949	http://www.ebi.ac.uk/QuickGO/GTerm?id=GO:0048046
7	4,5,6,7	vacuolar part	GO:0044437	0.00484	0.0487	Os11g0525600|0.745998884;Os12g0429200|0.749392688;TIP3-1|0.713482766	3	166	25	11949	http://www.ebi.ac.uk/QuickGO/GTerm?id=GO:0044437
5	4,5	vacuolar membrane	GO:0005774	0.00484	0.0487	Os11g0525600|0.745998884;Os12g0429200|0.749392688;TIP3-1|0.713482766	3	166	25	11949	http://www.ebi.ac.uk/QuickGO/GTerm?id=GO:0005774
6	5,6	mitochondrial matrix	GO:0005759	0.00484	0.0487	MCCA|0.715427491;Os03g0738400|1.340644043	2	50	25	11949	http://www.ebi.ac.uk/QuickGO/GTerm?id=GO:0005759
7	5,6,7	cytosolic part	GO:0044445	0.00523	0.0487	MCCA|0.715427491;Os03g0738400|1.340644043	2	52	25	11949	http://www.ebi.ac.uk/QuickGO/GTerm?id=GO:0044445
5	5	mitochondrial respiratory chain complex II, succinate dehydrogenase complex (ubiquinone)	GO:0005749	0.00626	0.0487	SDH1|1.38292096	1	3	25	11949	http://www.ebi.ac.uk/QuickGO/GTerm?id=GO:0005749
5	4,5	succinate dehydrogenase complex (ubiquinone)	GO:0045257	0.00626	0.0487	SDH1|1.38292096	1	3	25	11949	http://www.ebi.ac.uk/QuickGO/GTerm?id=GO:0045257
4	4	fumarate reductase complex	GO:0045283	0.00626	0.0487	SDH1|1.38292096	1	3	25	11949	http://www.ebi.ac.uk/QuickGO/GTerm?id=GO:0045283
5	4,5	mitochondrial part	GO:0044429	0.00821	0.0562	MCCA|0.715427491;Os03g0738400|1.340644043;SDH1|1.38292096	3	201	25	11949	http://www.ebi.ac.uk/QuickGO/GTerm?id=GO:0044429
4	3,4	succinate dehydrogenase complex	GO:0045281	0.00834	0.0562	SDH1|1.38292096	1	4	25	11949	http://www.ebi.ac.uk/QuickGO/GTerm?id=GO:0045281
3	3	intracellular part	GO:0044424	0.0104	0.0658	PDIL1-1|1.309983645;MCCA|0.715427491;P0475H04.12|1.419811558;CAB2R|0.696468354;SODCC2|1.37733357;Os07g0150200|1.593726423;Os03g0738400|1.340644043;Os03g0628900|1.601853352;OSJNBa0091J19.1|0.6911201;SDH1|1.38292096;Os11g0525600|0.745998884;Os12g0429200|0.749392688;PETE|1.402491677;HSP81-1|1.486485333;PIP2-6|0.7462318;ACC2|0.715427491;TCTP|1.422849148;TIP3-1|0.713482766;SSII-1|0.766794254;rbcL|1.35…	21	7216	25	11949	http://www.ebi.ac.uk/QuickGO/GTerm?id=GO:0044424
4	3,4	intracellular organelle part	GO:0044446	0.0143	0.0763	PDIL1-1|1.309983645;MCCA|0.715427491;CAB2R|0.696468354;Os03g0738400|1.340644043;SDH1|1.38292096;Os11g0525600|0.745998884;Os12g0429200|0.749392688;PETE|1.402491677;TIP3-1|0.713482766;P0479H10.23|1.392100236	10	2326	25	11949	http://www.ebi.ac.uk/QuickGO/GTerm?id=GO:0044446
2	2	organelle part	GO:0044422	0.0154	0.0763	PDIL1-1|1.309983645;MCCA|0.715427491;CAB2R|0.696468354;Os03g0738400|1.340644043;SDH1|1.38292096;Os11g0525600|0.745998884;Os12g0429200|0.749392688;PETE|1.402491677;TIP3-1|0.713482766;P0479H10.23|1.392100236	10	2352	25	11949	http://www.ebi.ac.uk/QuickGO/GTerm?id=GO:0044422
6	5,6	cytosol	GO:0005829	0.0155	0.0763	MCCA|0.715427491;Os03g0738400|1.340644043;Os03g0628900|1.601853352;ACC2|0.715427491	4	470	25	11949	http://www.ebi.ac.uk/QuickGO/GTerm?id=GO:0005829
6	6	chloroplast thylakoid	GO:0009534	0.0161	0.0763	CAB2R|0.696468354;Os03g0738400|1.340644043;PETE|1.402491677	3	258	25	11949	http://www.ebi.ac.uk/QuickGO/GTerm?id=GO:0009534
5	5	plastid thylakoid	GO:0031976	0.0163	0.0763	CAB2R|0.696468354;Os03g0738400|1.340644043;PETE|1.402491677	3	259	25	11949	http://www.ebi.ac.uk/QuickGO/GTerm?id=GO:0031976
5	4,5	cell wall	GO:0005618	0.0166	0.0763	SDH1|1.38292096;Os11g0525600|0.745998884;Os12g0429200|0.749392688	3	261	25	11949	http://www.ebi.ac.uk/QuickGO/GTerm?id=GO:0005618
4	3,4	external encapsulating structure	GO:0030312	0.0176	0.0775	SDH1|1.38292096;Os11g0525600|0.745998884;Os12g0429200|0.749392688	3	267	25	11949	http://www.ebi.ac.uk/QuickGO/GTerm?id=GO:0030312
7	6,7	chloroplast	GO:0009507	0.0189	0.0794	CAB2R|0.696468354;Os03g0738400|1.340644043;PETE|1.402491677;SSII-1|0.766794254;rbcL|1.353497878;P0479H10.23|1.392100236	6	1051	25	11949	http://www.ebi.ac.uk/QuickGO/GTerm?id=GO:0009507
6	5,6	endoplasmic reticulum lumen	GO:0005788	0.0207	0.0794	PDIL1-1|1.309983645	1	10	25	11949	http://www.ebi.ac.uk/QuickGO/GTerm?id=GO:0005788
4	4	prefoldin complex	GO:0016272	0.0207	0.0794	Os03g0628900|1.601853352	1	10	25	11949	http://www.ebi.ac.uk/QuickGO/GTerm?id=GO:0016272
6	5,6	plastid	GO:0009536	0.0216	0.0794	CAB2R|0.696468354;Os03g0738400|1.340644043;PETE|1.402491677;SSII-1|0.766794254;rbcL|1.353497878;P0479H10.23|1.392100236	6	1083	25	11949	http://www.ebi.ac.uk/QuickGO/GTerm?id=GO:0009536
6	5,6	ribosome	GO:0005840	0.0225	0.0794	MCCA|0.715427491;P0475H04.12|1.419811558;Os07g0150200|1.593726423;Os03g0738400|1.340644043	4	526	25	11949	http://www.ebi.ac.uk/QuickGO/GTerm?id=GO:0005840
4	4	respiratory chain complex II	GO:0045273	0.0228	0.0794	SDH1|1.38292096	1	11	25	11949	http://www.ebi.ac.uk/QuickGO/GTerm?id=GO:0045273
3	3	whole membrane	GO:0098805	0.0252	0.0849	Os11g0525600|0.745998884;Os12g0429200|0.749392688;TIP3-1|0.713482766	3	306	25	11949	http://www.ebi.ac.uk/QuickGO/GTerm?id=GO:0098805
3	3	intracellular	GO:0005622	0.028	0.0914	PDIL1-1|1.309983645;MCCA|0.715427491;P0475H04.12|1.419811558;CAB2R|0.696468354;SODCC2|1.37733357;Os07g0150200|1.593726423;Os03g0738400|1.340644043;Os03g0628900|1.601853352;OSJNBa0091J19.1|0.6911201;SDH1|1.38292096;Os11g0525600|0.745998884;Os12g0429200|0.749392688;PETE|1.402491677;HSP81-1|1.486485333;PIP2-6|0.7462318;ACC2|0.715427491;TCTP|1.422849148;TIP3-1|0.713482766;SSII-1|0.766794254;rbcL|1.35…	21	7699	25	11949	http://www.ebi.ac.uk/QuickGO/GTerm?id=GO:0005622
7	6,7	amyloplast	GO:0009501	0.0309	0.0935	SSII-1|0.766794254	1	15	25	11949	http://www.ebi.ac.uk/QuickGO/GTerm?id=GO:0009501
6	5,6	chloroplast part	GO:0044434	0.0316	0.0935	CAB2R|0.696468354;Os03g0738400|1.340644043;PETE|1.402491677;P0479H10.23|1.392100236	4	584	25	11949	http://www.ebi.ac.uk/QuickGO/GTerm?id=GO:0044434
2	2	cell part	GO:0044464	0.0321	0.0935	PDIL1-1|1.309983645;MCCA|0.715427491;P0475H04.12|1.419811558;CAB2R|0.696468354;SODCC2|1.37733357;Os07g0150200|1.593726423;Os03g0738400|1.340644043;Os03g0628900|1.601853352;OSJNBa0091J19.1|0.6911201;SDH1|1.38292096;Os11g0525600|0.745998884;Os12g0429200|0.749392688;PETE|1.402491677;HSP81-1|1.486485333;PIP2-6|0.7462318;ACC2|0.715427491;TCTP|1.422849148;PIP2-2|0.760192705;TIP3-1|0.713482766;SSII-1|0.…	23	8964	25	11949	http://www.ebi.ac.uk/QuickGO/GTerm?id=GO:0044464
7	5,6,7	stromule	GO:0010319	0.033	0.0935	Os03g0738400|1.340644043	1	16	25	11949	http://www.ebi.ac.uk/QuickGO/GTerm?id=GO:0010319
5	4,5	plastid part	GO:0044435	0.0333	0.0935	CAB2R|0.696468354;Os03g0738400|1.340644043;PETE|1.402491677;P0479H10.23|1.392100236	4	594	25	11949	http://www.ebi.ac.uk/QuickGO/GTerm?id=GO:0044435
5	4,5	organelle subcompartment	GO:0031984	0.0369	0.101	CAB2R|0.696468354;Os03g0738400|1.340644043;PETE|1.402491677	3	355	25	11949	http://www.ebi.ac.uk/QuickGO/GTerm?id=GO:0031984
2	2	cell	GO:0005623	0.0404	0.107	PDIL1-1|1.309983645;MCCA|0.715427491;P0475H04.12|1.419811558;CAB2R|0.696468354;SODCC2|1.37733357;Os07g0150200|1.593726423;Os03g0738400|1.340644043;Os03g0628900|1.601853352;OSJNBa0091J19.1|0.6911201;SDH1|1.38292096;Os11g0525600|0.745998884;Os12g0429200|0.749392688;PETE|1.402491677;HSP81-1|1.486485333;PIP2-6|0.7462318;ACC2|0.715427491;TCTP|1.422849148;PIP2-2|0.760192705;TIP3-1|0.713482766;SSII-1|0.…	23	9080	25	11949	http://www.ebi.ac.uk/QuickGO/GTerm?id=GO:0005623
3	3	cell periphery	GO:0071944	0.0425	0.11	Os03g0738400|1.340644043;SDH1|1.38292096;Os11g0525600|0.745998884;Os12g0429200|0.749392688;PIP2-6|0.7462318;PIP2-2|0.760192705;PIP2-1|0.760192705	7	1611	25	11949	http://www.ebi.ac.uk/QuickGO/GTerm?id=GO:0071944
4	4	thylakoid	GO:0009579	0.0481	0.122	CAB2R|0.696468354;Os03g0738400|1.340644043;PETE|1.402491677	3	395	25	11949	http://www.ebi.ac.uk/QuickGO/GTerm?id=GO:0009579
2	2	extracellular region	GO:0005576	0.0501	0.123	Os03g0738400|1.340644043;Os11g0525600|0.745998884;Os12g0429200|0.749392688;Os03g0610650|1.343431374	4	677	25	11949	http://www.ebi.ac.uk/QuickGO/GTerm?id=GO:0005576
6	6	chloroplast thylakoid membrane	GO:0009535	0.065	0.141	CAB2R|0.696468354;PETE|1.402491677	2	200	25	11949	http://www.ebi.ac.uk/QuickGO/GTerm?id=GO:0009535
5	5	plastid thylakoid membrane	GO:0055035	0.0656	0.141	CAB2R|0.696468354;PETE|1.402491677	2	201	25	11949	http://www.ebi.ac.uk/QuickGO/GTerm?id=GO:0055035
5	4,5	organelle envelope	GO:0031967	0.0668	0.141	Os03g0738400|1.340644043;SDH1|1.38292096;P0479H10.23|1.392100236	3	452	25	11949	http://www.ebi.ac.uk/QuickGO/GTerm?id=GO:0031967
4	4	mitochondrial respiratory chain	GO:0005746	0.0669	0.141	SDH1|1.38292096	1	33	25	11949	http://www.ebi.ac.uk/QuickGO/GTerm?id=GO:0005746
5	4,5	intracellular organelle lumen	GO:0070013	0.0675	0.141	PDIL1-1|1.309983645;MCCA|0.715427491;Os03g0738400|1.340644043	3	454	25	11949	http://www.ebi.ac.uk/QuickGO/GTerm?id=GO:0070013
3	3	organelle lumen	GO:0043233	0.0675	0.141	PDIL1-1|1.309983645;MCCA|0.715427491;Os03g0738400|1.340644043	3	454	25	11949	http://www.ebi.ac.uk/QuickGO/GTerm?id=GO:0043233
4	4	intracellular ribonucleoprotein complex	GO:0030529	0.0676	0.141	MCCA|0.715427491;P0475H04.12|1.419811558;Os07g0150200|1.593726423;Os03g0738400|1.340644043	4	748	25	11949	http://www.ebi.ac.uk/QuickGO/GTerm?id=GO:0030529
3	3	envelope	GO:0031975	0.0689	0.141	Os03g0738400|1.340644043;SDH1|1.38292096;P0479H10.23|1.392100236	3	458	25	11949	http://www.ebi.ac.uk/QuickGO/GTerm?id=GO:0031975
2	2	membrane-enclosed lumen	GO:0031974	0.0697	0.141	PDIL1-1|1.309983645;MCCA|0.715427491;Os03g0738400|1.340644043	3	460	25	11949	http://www.ebi.ac.uk/QuickGO/GTerm?id=GO:0031974
3	3	organelle membrane	GO:0031090	0.0742	0.147	SDH1|1.38292096;Os11g0525600|0.745998884;Os12g0429200|0.749392688;TIP3-1|0.713482766	4	772	25	11949	http://www.ebi.ac.uk/QuickGO/GTerm?id=GO:0031090
5	4,5	respiratory chain complex	GO:0098803	0.0805	0.156	SDH1|1.38292096	1	40	25	11949	http://www.ebi.ac.uk/QuickGO/GTerm?id=GO:0098803
4	4	thylakoid membrane	GO:0042651	0.0917	0.175	CAB2R|0.696468354;PETE|1.402491677	2	244	25	11949	http://www.ebi.ac.uk/QuickGO/GTerm?id=GO:0042651
6	5,6	mitochondrion	GO:0005739	0.0953	0.178	MCCA|0.715427491;Os03g0738400|1.340644043;SDH1|1.38292096	3	526	25	11949	http://www.ebi.ac.uk/QuickGO/GTerm?id=GO:0005739
4	4	inner mitochondrial membrane protein complex	GO:0098800	0.102	0.186	SDH1|1.38292096	1	51	25	11949	http://www.ebi.ac.uk/QuickGO/GTerm?id=GO:0098800
6	5,6	photosystem I	GO:0009522	0.103	0.186	CAB2R|0.696468354	1	52	25	11949	http://www.ebi.ac.uk/QuickGO/GTerm?id=GO:0009522
6	5,6	plastid envelope	GO:0009526	0.105	0.187	Os03g0738400|1.340644043;P0479H10.23|1.392100236	2	265	25	11949	http://www.ebi.ac.uk/QuickGO/GTerm?id=GO:0009526
4	4	mitochondrial protein complex	GO:0098798	0.109	0.19	SDH1|1.38292096	1	55	25	11949	http://www.ebi.ac.uk/QuickGO/GTerm?id=GO:0098798
4	4	bounding membrane of organelle	GO:0098588	0.123	0.211	Os11g0525600|0.745998884;Os12g0429200|0.749392688;TIP3-1|0.713482766	3	590	25	11949	http://www.ebi.ac.uk/QuickGO/GTerm?id=GO:0098588
3	3	mitochondrial membrane part	GO:0044455	0.126	0.212	SDH1|1.38292096	1	64	25	11949	http://www.ebi.ac.uk/QuickGO/GTerm?id=GO:0044455
3	3	respiratory chain	GO:0070469	0.135	0.222	SDH1|1.38292096	1	69	25	11949	http://www.ebi.ac.uk/QuickGO/GTerm?id=GO:0070469
3	3	photosynthetic membrane	GO:0034357	0.136	0.222	CAB2R|0.696468354;PETE|1.402491677	2	310	25	11949	http://www.ebi.ac.uk/QuickGO/GTerm?id=GO:0034357
5	4,5	thylakoid part	GO:0044436	0.15	0.241	CAB2R|0.696468354;PETE|1.402491677	2	329	25	11949	http://www.ebi.ac.uk/QuickGO/GTerm?id=GO:0044436
3	3	extracellular space	GO:0005615	0.158	0.245	Os03g0610650|1.343431374	1	82	25	11949	http://www.ebi.ac.uk/QuickGO/GTerm?id=GO:0005615
2	2	extracellular region part	GO:0044421	0.16	0.245	Os03g0610650|1.343431374	1	83	25	11949	http://www.ebi.ac.uk/QuickGO/GTerm?id=GO:0044421
3	3	oxidoreductase complex	GO:1990204	0.16	0.245	SDH1|1.38292096	1	83	25	11949	http://www.ebi.ac.uk/QuickGO/GTerm?id=GO:1990204
6	5,6	photosystem II	GO:0009523	0.183	0.274	CAB2R|0.696468354	1	96	25	11949	http://www.ebi.ac.uk/QuickGO/GTerm?id=GO:0009523
4	3,4	intracellular organelle	GO:0043229	0.187	0.274	PDIL1-1|1.309983645;MCCA|0.715427491;P0475H04.12|1.419811558;CAB2R|0.696468354;Os07g0150200|1.593726423;Os03g0738400|1.340644043;SDH1|1.38292096;Os11g0525600|0.745998884;Os12g0429200|0.749392688;PETE|1.402491677;PIP2-6|0.7462318;TIP3-1|0.713482766;SSII-1|0.766794254;rbcL|1.353497878;P0479H10.23|1.392100236	15	5867	25	11949	http://www.ebi.ac.uk/QuickGO/GTerm?id=GO:0043229
2	2	macromolecular complex	GO:0032991	0.187	0.274	MCCA|0.715427491;P0475H04.12|1.419811558;CAB2R|0.696468354;Os07g0150200|1.593726423;Os03g0738400|1.340644043;Os03g0628900|1.601853352;SDH1|1.38292096	7	2285	25	11949	http://www.ebi.ac.uk/QuickGO/GTerm?id=GO:0032991
2	2	organelle	GO:0043226	0.192	0.276	PDIL1-1|1.309983645;MCCA|0.715427491;P0475H04.12|1.419811558;CAB2R|0.696468354;Os07g0150200|1.593726423;Os03g0738400|1.340644043;SDH1|1.38292096;Os11g0525600|0.745998884;Os12g0429200|0.749392688;PETE|1.402491677;PIP2-6|0.7462318;TIP3-1|0.713482766;SSII-1|0.766794254;rbcL|1.353497878;P0479H10.23|1.392100236	15	5889	25	11949	http://www.ebi.ac.uk/QuickGO/GTerm?id=GO:0043226
5	5	mitochondrial inner membrane	GO:0005743	0.212	0.301	SDH1|1.38292096	1	113	25	11949	http://www.ebi.ac.uk/QuickGO/GTerm?id=GO:0005743
5	4,5	intracellular non-membrane-bounded organelle	GO:0043232	0.22	0.304	MCCA|0.715427491;P0475H04.12|1.419811558;Os07g0150200|1.593726423;Os03g0738400|1.340644043	4	1159	25	11949	http://www.ebi.ac.uk/QuickGO/GTerm?id=GO:0043232
3	3	non-membrane-bounded organelle	GO:0043228	0.22	0.304	MCCA|0.715427491;P0475H04.12|1.419811558;Os07g0150200|1.593726423;Os03g0738400|1.340644043	4	1159	25	11949	http://www.ebi.ac.uk/QuickGO/GTerm?id=GO:0043228
5	5	integral component of plasma membrane	GO:0005887	0.228	0.311	PIP2-6|0.7462318	1	123	25	11949	http://www.ebi.ac.uk/QuickGO/GTerm?id=GO:0005887
4	4	organelle inner membrane	GO:0019866	0.243	0.321	SDH1|1.38292096	1	132	25	11949	http://www.ebi.ac.uk/QuickGO/GTerm?id=GO:0019866
4	4	intrinsic component of plasma membrane	GO:0031226	0.244	0.321	PIP2-6|0.7462318	1	133	25	11949	http://www.ebi.ac.uk/QuickGO/GTerm?id=GO:0031226
5	4,5	intracellular membrane-bounded organelle	GO:0043231	0.245	0.321	PDIL1-1|1.309983645;MCCA|0.715427491;CAB2R|0.696468354;Os03g0738400|1.340644043;SDH1|1.38292096;Os11g0525600|0.745998884;Os12g0429200|0.749392688;PETE|1.402491677;PIP2-6|0.7462318;TIP3-1|0.713482766;SSII-1|0.766794254;rbcL|1.353497878;P0479H10.23|1.392100236	13	5162	25	11949	http://www.ebi.ac.uk/QuickGO/GTerm?id=GO:0043231
3	3	membrane-bounded organelle	GO:0043227	0.251	0.324	PDIL1-1|1.309983645;MCCA|0.715427491;CAB2R|0.696468354;Os03g0738400|1.340644043;SDH1|1.38292096;Os11g0525600|0.745998884;Os12g0429200|0.749392688;PETE|1.402491677;PIP2-6|0.7462318;TIP3-1|0.713482766;SSII-1|0.766794254;rbcL|1.353497878;P0479H10.23|1.392100236	13	5183	25	11949	http://www.ebi.ac.uk/QuickGO/GTerm?id=GO:0043227
5	4,5	photosystem	GO:0009521	0.254	0.325	CAB2R|0.696468354	1	139	25	11949	http://www.ebi.ac.uk/QuickGO/GTerm?id=GO:0009521
7	4,6,7	mitochondrial membrane	GO:0031966	0.262	0.33	SDH1|1.38292096	1	144	25	11949	http://www.ebi.ac.uk/QuickGO/GTerm?id=GO:0031966
4	3,4	membrane protein complex	GO:0098796	0.265	0.33	CAB2R|0.696468354;SDH1|1.38292096	2	479	25	11949	http://www.ebi.ac.uk/QuickGO/GTerm?id=GO:0098796
6	5,6	mitochondrial envelope	GO:0005740	0.274	0.335	SDH1|1.38292096	1	152	25	11949	http://www.ebi.ac.uk/QuickGO/GTerm?id=GO:0005740
3	3	plasma membrane	GO:0005886	0.276	0.335	Os03g0738400|1.340644043;PIP2-6|0.7462318;PIP2-2|0.760192705;PIP2-1|0.760192705	4	1278	25	11949	http://www.ebi.ac.uk/QuickGO/GTerm?id=GO:0005886
3	3	plasma membrane part	GO:0044459	0.319	0.383	PIP2-6|0.7462318	1	182	25	11949	http://www.ebi.ac.uk/QuickGO/GTerm?id=GO:0044459
5	4,5	endoplasmic reticulum part	GO:0044432	0.34	0.404	PDIL1-1|1.309983645	1	197	25	11949	http://www.ebi.ac.uk/QuickGO/GTerm?id=GO:0044432
7	6,7	chloroplast envelope	GO:0009941	0.416	0.486	P0479H10.23|1.392100236	1	254	25	11949	http://www.ebi.ac.uk/QuickGO/GTerm?id=GO:0009941
7	6,7	chloroplast stroma	GO:0009570	0.418	0.486	Os03g0738400|1.340644043	1	256	25	11949	http://www.ebi.ac.uk/QuickGO/GTerm?id=GO:0009570
6	5,6	plastid stroma	GO:0009532	0.427	0.49	Os03g0738400|1.340644043	1	263	25	11949	http://www.ebi.ac.uk/QuickGO/GTerm?id=GO:0009532
2	2	membrane part	GO:0044425	0.496	0.562	CAB2R|0.696468354;SDH1|1.38292096;PIP2-6|0.7462318;P0475H04.1|0.66203045;PIP2-2|0.760192705;TIP3-1|0.713482766;PIP2-1|0.760192705	7	3134	25	11949	http://www.ebi.ac.uk/QuickGO/GTerm?id=GO:0044425
4	4	integral component of membrane	GO:0016021	0.511	0.573	CAB2R|0.696468354;PIP2-6|0.7462318;P0475H04.1|0.66203045;PIP2-2|0.760192705;TIP3-1|0.713482766;PIP2-1|0.760192705	6	2700	25	11949	http://www.ebi.ac.uk/QuickGO/GTerm?id=GO:0016021
2	2	membrane	GO:0016020	0.516	0.573	CAB2R|0.696468354;Os03g0738400|1.340644043;SDH1|1.38292096;Os11g0525600|0.745998884;Os12g0429200|0.749392688;PETE|1.402491677;PIP2-6|0.7462318;P0475H04.1|0.66203045;PIP2-2|0.760192705;TIP3-1|0.713482766;PIP2-1|0.760192705	11	5078	25	11949	http://www.ebi.ac.uk/QuickGO/GTerm?id=GO:0016020
3	3	intrinsic component of membrane	GO:0031224	0.527	0.574	CAB2R|0.696468354;PIP2-6|0.7462318;P0475H04.1|0.66203045;PIP2-2|0.760192705;TIP3-1|0.713482766;PIP2-1|0.760192705	6	2742	25	11949	http://www.ebi.ac.uk/QuickGO/GTerm?id=GO:0031224
6	4,5,6	endoplasmic reticulum	GO:0005783	0.529	0.574	PDIL1-1|1.309983645	1	354	25	11949	http://www.ebi.ac.uk/QuickGO/GTerm?id=GO:0005783
4	4	catalytic complex	GO:1902494	0.634	0.681	SDH1|1.38292096	1	470	25	11949	http://www.ebi.ac.uk/QuickGO/GTerm?id=GO:1902494
3	3	protein complex	GO:0043234	0.662	0.704	CAB2R|0.696468354;Os03g0628900|1.601853352;SDH1|1.38292096	3	1583	25	11949	http://www.ebi.ac.uk/QuickGO/GTerm?id=GO:0043234
2	2	cell junction	GO:0030054	0.819	0.83	PIP2-6|0.7462318	1	788	25	11949	http://www.ebi.ac.uk/QuickGO/GTerm?id=GO:0030054
3	3	plasmodesma	GO:0009506	0.819	0.83	PIP2-6|0.7462318	1	788	25	11949	http://www.ebi.ac.uk/QuickGO/GTerm?id=GO:0009506
3	3	cell-cell junction	GO:0005911	0.819	0.83	PIP2-6|0.7462318	1	788	25	11949	http://www.ebi.ac.uk/QuickGO/GTerm?id=GO:0005911
2	2	symplast	GO:0055044	0.819	0.83	PIP2-6|0.7462318	1	788	25	11949	http://www.ebi.ac.uk/QuickGO/GTerm?id=GO:0055044
3	3	endomembrane system	GO:0012505	0.822	0.83	PDIL1-1|1.309983645	1	796	25	11949	http://www.ebi.ac.uk/QuickGO/GTerm?id=GO:0012505
6	5,6	nucleus	GO:0005634	0.998	0.998	Os03g0738400|1.340644043	1	2615	25	11949	http://www.ebi.ac.uk/QuickGO/GTerm?id=GO:0005634

## Sheet: GDG-GC(MF)
maxLevel	levels	GO_Name	GO_ID	Pvalue	Pvalue_adjusted	Genes	Count	Pop_Hit	List_Total	Background_Genes	URL
5	5	CoA carboxylase activity	GO:0016421	5.73e-06	0.000258	MCCA|0.715427491;ACC2|0.715427491	2	3	32	22771	http://www.ebi.ac.uk/QuickGO/GTerm?id=GO:0016421
4	4	ligase activity, forming carbon-carbon bonds	GO:0016885	5.73e-06	0.000258	MCCA|0.715427491;ACC2|0.715427491	2	3	32	22771	http://www.ebi.ac.uk/QuickGO/GTerm?id=GO:0016885
5	5	biotin carboxylase activity	GO:0004075	5.73e-06	0.000258	MCCA|0.715427491;ACC2|0.715427491	2	3	32	22771	http://www.ebi.ac.uk/QuickGO/GTerm?id=GO:0004075
6	6	methylcrotonoyl-CoA carboxylase activity	GO:0004485	0.00141	0.0244	MCCA|0.715427491	1	1	32	22771	http://www.ebi.ac.uk/QuickGO/GTerm?id=GO:0004485
6	6	acetyl-CoA carboxylase activity	GO:0003989	0.00281	0.0379	ACC2|0.715427491	1	2	32	22771	http://www.ebi.ac.uk/QuickGO/GTerm?id=GO:0003989
7	7	starch synthase activity	GO:0009011	0.00561	0.0505	SSII-1|0.766794254	1	4	32	22771	http://www.ebi.ac.uk/QuickGO/GTerm?id=GO:0009011
5	5	succinate dehydrogenase activity	GO:0000104	0.00561	0.0505	SDH1|1.38292096	1	4	32	22771	http://www.ebi.ac.uk/QuickGO/GTerm?id=GO:0000104
6	6	succinate dehydrogenase (ubiquinone) activity	GO:0008177	0.00561	0.0505	SDH1|1.38292096	1	4	32	22771	http://www.ebi.ac.uk/QuickGO/GTerm?id=GO:0008177
5	5	hydrolase activity, hydrolyzing O-glycosyl compounds	GO:0004553	0.00686	0.0556	Cht1|0.765818078;Cht3|0.765818078;Os11g0525600|0.745998884;Os12g0429200|0.749392688	4	545	32	22771	http://www.ebi.ac.uk/QuickGO/GTerm?id=GO:0004553
6	6	glycine hydroxymethyltransferase activity	GO:0004372	0.00701	0.0556	Os03g0738400|1.340644043	1	5	32	22771	http://www.ebi.ac.uk/QuickGO/GTerm?id=GO:0004372
2	2	nutrient reservoir activity	GO:0045735	0.00756	0.0567	P0561B08.15|0.715556673;Os05g0499100|1.317126624	2	93	32	22771	http://www.ebi.ac.uk/QuickGO/GTerm?id=GO:0045735
4	4	ligase activity, forming carbon-nitrogen bonds	GO:0016879	0.00903	0.0636	MCCA|0.715427491;ACC2|0.715427491	2	102	32	22771	http://www.ebi.ac.uk/QuickGO/GTerm?id=GO:0016879
5	5	oxidoreductase activity, acting on the CH-CH group of donors, quinone or related compound as acceptor	GO:0016635	0.0098	0.0636	SDH1|1.38292096	1	7	32	22771	http://www.ebi.ac.uk/QuickGO/GTerm?id=GO:0016635
4	4	unfolded protein binding	GO:0051082	0.0099	0.0636	Os03g0628900|1.601853352;HSP81-1|1.486485333	2	107	32	22771	http://www.ebi.ac.uk/QuickGO/GTerm?id=GO:0051082
4	4	hydrolase activity, acting on glycosyl bonds	GO:0016798	0.0113	0.0696	Cht1|0.765818078;Cht3|0.765818078;Os11g0525600|0.745998884;Os12g0429200|0.749392688	4	631	32	22771	http://www.ebi.ac.uk/QuickGO/GTerm?id=GO:0016798
7	7	beta-N-acetylhexosaminidase activity	GO:0004563	0.0126	0.0697	Cht3|0.765818078	1	9	32	22771	http://www.ebi.ac.uk/QuickGO/GTerm?id=GO:0004563
7	7	copper ion binding	GO:0005507	0.0129	0.0697	P0427E01.36|0.653179507;PETE|1.402491677	2	123	32	22771	http://www.ebi.ac.uk/QuickGO/GTerm?id=GO:0005507
6	6	primary amine oxidase activity	GO:0008131	0.014	0.0705	P0427E01.36|0.653179507	1	10	32	22771	http://www.ebi.ac.uk/QuickGO/GTerm?id=GO:0008131
5	3,5	superoxide dismutase activity	GO:0004784	0.0167	0.0705	SODCC2|1.37733357	1	12	32	22771	http://www.ebi.ac.uk/QuickGO/GTerm?id=GO:0004784
6	6	single-stranded RNA binding	GO:0003727	0.0167	0.0705	Os03g0738400|1.340644043	1	12	32	22771	http://www.ebi.ac.uk/QuickGO/GTerm?id=GO:0003727
4	4	oxidoreductase activity, acting on superoxide radicals as acceptor	GO:0016721	0.0167	0.0705	SODCC2|1.37733357	1	12	32	22771	http://www.ebi.ac.uk/QuickGO/GTerm?id=GO:0016721
6	6	ribulose-bisphosphate carboxylase activity	GO:0016984	0.0167	0.0705	rbcL|1.353497878	1	12	32	22771	http://www.ebi.ac.uk/QuickGO/GTerm?id=GO:0016984
8	7,8	glycogen (starch) synthase activity	GO:0004373	0.0195	0.0705	SSII-1|0.766794254	1	14	32	22771	http://www.ebi.ac.uk/QuickGO/GTerm?id=GO:0004373
5	5	oxidoreductase activity, acting on the CH-NH2 group of donors, oxygen as acceptor	GO:0016641	0.0195	0.0705	P0427E01.36|0.653179507	1	14	32	22771	http://www.ebi.ac.uk/QuickGO/GTerm?id=GO:0016641
7	7	alpha-mannosidase activity	GO:0004559	0.0195	0.0705	Os11g0525600|0.745998884	1	14	32	22771	http://www.ebi.ac.uk/QuickGO/GTerm?id=GO:0004559
6	6	pyruvate kinase activity	GO:0004743	0.0209	0.0705	P0038F12.25|0.50509684	1	15	32	22771	http://www.ebi.ac.uk/QuickGO/GTerm?id=GO:0004743
6	6	protein disulfide isomerase activity	GO:0003756	0.0209	0.0705	PDIL1-1|1.309983645	1	15	32	22771	http://www.ebi.ac.uk/QuickGO/GTerm?id=GO:0003756
7	7	potassium ion binding	GO:0030955	0.0209	0.0705	P0038F12.25|0.50509684	1	15	32	22771	http://www.ebi.ac.uk/QuickGO/GTerm?id=GO:0030955
5	5	intramolecular oxidoreductase activity, transposing S-S bonds	GO:0016864	0.0209	0.0705	PDIL1-1|1.309983645	1	15	32	22771	http://www.ebi.ac.uk/QuickGO/GTerm?id=GO:0016864
6	6	alkali metal ion binding	GO:0031420	0.0209	0.0705	P0038F12.25|0.50509684	1	15	32	22771	http://www.ebi.ac.uk/QuickGO/GTerm?id=GO:0031420
5	5	hydroxymethyl-, formyl- and related transferase activity	GO:0016742	0.0209	0.0705	Os03g0738400|1.340644043	1	15	32	22771	http://www.ebi.ac.uk/QuickGO/GTerm?id=GO:0016742
7	6,7	glycerol channel activity	GO:0015254	0.0236	0.076	PIP2-6|0.7462318	1	17	32	22771	http://www.ebi.ac.uk/QuickGO/GTerm?id=GO:0015254
6	5,6	glycerol transmembrane transporter activity	GO:0015168	0.0236	0.076	PIP2-6|0.7462318	1	17	32	22771	http://www.ebi.ac.uk/QuickGO/GTerm?id=GO:0015168
5	5	water transmembrane transporter activity	GO:0005372	0.0264	0.0809	PIP2-6|0.7462318	1	19	32	22771	http://www.ebi.ac.uk/QuickGO/GTerm?id=GO:0005372
6	6	water channel activity	GO:0015250	0.0264	0.0809	PIP2-6|0.7462318	1	19	32	22771	http://www.ebi.ac.uk/QuickGO/GTerm?id=GO:0015250
6	6	polyol transmembrane transporter activity	GO:0015166	0.0277	0.0832	PIP2-6|0.7462318	1	20	32	22771	http://www.ebi.ac.uk/QuickGO/GTerm?id=GO:0015166
6	6	magnesium ion binding	GO:0000287	0.0286	0.0839	P0038F12.25|0.50509684;rbcL|1.353497878	2	188	32	22771	http://www.ebi.ac.uk/QuickGO/GTerm?id=GO:0000287
4	4	organic hydroxy compound transmembrane transporter activity	GO:1901618	0.0305	0.084	PIP2-6|0.7462318	1	22	32	22771	http://www.ebi.ac.uk/QuickGO/GTerm?id=GO:1901618
5	5	alcohol transmembrane transporter activity	GO:0015665	0.0305	0.084	PIP2-6|0.7462318	1	22	32	22771	http://www.ebi.ac.uk/QuickGO/GTerm?id=GO:0015665
7	7	beta-galactosidase activity	GO:0004565	0.0305	0.084	Os12g0429200|0.749392688	1	22	32	22771	http://www.ebi.ac.uk/QuickGO/GTerm?id=GO:0004565
4	4	oxidoreductase activity, acting on the CH-NH2 group of donors	GO:0016638	0.0359	0.0951	P0427E01.36|0.653179507	1	26	32	22771	http://www.ebi.ac.uk/QuickGO/GTerm?id=GO:0016638
6	6	galactosidase activity	GO:0015925	0.0359	0.0951	Os12g0429200|0.749392688	1	26	32	22771	http://www.ebi.ac.uk/QuickGO/GTerm?id=GO:0015925
6	6	mannosidase activity	GO:0015923	0.04	0.104	Os11g0525600|0.745998884	1	29	32	22771	http://www.ebi.ac.uk/QuickGO/GTerm?id=GO:0015923
5	5	chlorophyll binding	GO:0016168	0.0547	0.138	CAB2R|0.696468354	1	40	32	22771	http://www.ebi.ac.uk/QuickGO/GTerm?id=GO:0016168
3	3	cofactor binding	GO:0048037	0.0554	0.138	P0427E01.36|0.653179507;Os03g0738400|1.340644043;SDH1|1.38292096	3	619	32	22771	http://www.ebi.ac.uk/QuickGO/GTerm?id=GO:0048037
4	4	quinone binding	GO:0048038	0.0587	0.144	P0427E01.36|0.653179507	1	43	32	22771	http://www.ebi.ac.uk/QuickGO/GTerm?id=GO:0048038
4	4	intramolecular oxidoreductase activity	GO:0016860	0.0797	0.192	PDIL1-1|1.309983645	1	59	32	22771	http://www.ebi.ac.uk/QuickGO/GTerm?id=GO:0016860
7	7	serine-type endopeptidase inhibitor activity	GO:0004867	0.0862	0.204	Os03g0610650|1.343431374	1	64	32	22771	http://www.ebi.ac.uk/QuickGO/GTerm?id=GO:0004867
3	3	oxidoreductase activity	GO:0016491	0.0886	0.206	SODCC2|1.37733357;P0427E01.36|0.653179507;OSJNBa0091J19.1|0.6911201;SDH1|1.38292096;Os03g0780500|0.6911201;rbcL|1.353497878	6	2240	32	22771	http://www.ebi.ac.uk/QuickGO/GTerm?id=GO:0016491
5	5	metal ion binding	GO:0046872	0.092	0.21	MCCA|0.715427491;P0038F12.25|0.50509684;CAB2R|0.696468354;SODCC2|1.37733357;P0427E01.36|0.653179507;OSJNBa0091J19.1|0.6911201;SDH1|1.38292096;Os11g0525600|0.745998884;PETE|1.402491677;ACC2|0.715427491;rbcL|1.353497878	11	5190	32	22771	http://www.ebi.ac.uk/QuickGO/GTerm?id=GO:0046872
4	4	cation binding	GO:0043169	0.0941	0.212	MCCA|0.715427491;P0038F12.25|0.50509684;CAB2R|0.696468354;SODCC2|1.37733357;P0427E01.36|0.653179507;OSJNBa0091J19.1|0.6911201;SDH1|1.38292096;Os11g0525600|0.745998884;PETE|1.402491677;ACC2|0.715427491;rbcL|1.353497878	11	5211	32	22771	http://www.ebi.ac.uk/QuickGO/GTerm?id=GO:0043169
4	4	oxidoreductase activity, acting on the CH-CH group of donors	GO:0016627	0.0977	0.216	SDH1|1.38292096	1	73	32	22771	http://www.ebi.ac.uk/QuickGO/GTerm?id=GO:0016627
5	5	endopeptidase regulator activity	GO:0061135	0.107	0.221	Os03g0610650|1.343431374	1	80	32	22771	http://www.ebi.ac.uk/QuickGO/GTerm?id=GO:0061135
5	5	peptidase inhibitor activity	GO:0030414	0.107	0.221	Os03g0610650|1.343431374	1	80	32	22771	http://www.ebi.ac.uk/QuickGO/GTerm?id=GO:0030414
4	4	peptidase regulator activity	GO:0061134	0.107	0.221	Os03g0610650|1.343431374	1	80	32	22771	http://www.ebi.ac.uk/QuickGO/GTerm?id=GO:0061134
6	6	endopeptidase inhibitor activity	GO:0004866	0.107	0.221	Os03g0610650|1.343431374	1	80	32	22771	http://www.ebi.ac.uk/QuickGO/GTerm?id=GO:0004866
5	4,5	carbohydrate transmembrane transporter activity	GO:0015144	0.115	0.232	PIP2-6|0.7462318	1	87	32	22771	http://www.ebi.ac.uk/QuickGO/GTerm?id=GO:0015144
3	3	carbohydrate transporter activity	GO:1901476	0.115	0.232	PIP2-6|0.7462318	1	87	32	22771	http://www.ebi.ac.uk/QuickGO/GTerm?id=GO:1901476
5	5	carboxy-lyase activity	GO:0016831	0.119	0.236	rbcL|1.353497878	1	90	32	22771	http://www.ebi.ac.uk/QuickGO/GTerm?id=GO:0016831
2	2	transporter activity	GO:0005215	0.121	0.237	PIP2-6|0.7462318;PIP2-2|0.760192705;TIP3-1|0.713482766;PIP2-1|0.760192705	4	1361	32	22771	http://www.ebi.ac.uk/QuickGO/GTerm?id=GO:0005215
3	3	carbohydrate binding	GO:0030246	0.123	0.237	Os11g0525600|0.745998884;Os12g0429200|0.749392688	2	432	32	22771	http://www.ebi.ac.uk/QuickGO/GTerm?id=GO:0030246
3	3	structural constituent of ribosome	GO:0003735	0.128	0.241	P0475H04.12|1.419811558;Os07g0150200|1.593726423	2	443	32	22771	http://www.ebi.ac.uk/QuickGO/GTerm?id=GO:0003735
3	3	ligase activity	GO:0016874	0.128	0.241	MCCA|0.715427491;ACC2|0.715427491	2	444	32	22771	http://www.ebi.ac.uk/QuickGO/GTerm?id=GO:0016874
7	7	translation initiation factor activity	GO:0003743	0.136	0.252	OJ1126_D09.32|1.345079728	1	104	32	22771	http://www.ebi.ac.uk/QuickGO/GTerm?id=GO:0003743
5	5	substrate-specific channel activity	GO:0022838	0.156	0.281	PIP2-6|0.7462318	1	120	32	22771	http://www.ebi.ac.uk/QuickGO/GTerm?id=GO:0022838
2	2	structural molecule activity	GO:0005198	0.16	0.281	P0475H04.12|1.419811558;Os07g0150200|1.593726423	2	509	32	22771	http://www.ebi.ac.uk/QuickGO/GTerm?id=GO:0005198
4	4	passive transmembrane transporter activity	GO:0022803	0.16	0.281	PIP2-6|0.7462318	1	124	32	22771	http://www.ebi.ac.uk/QuickGO/GTerm?id=GO:0022803
5	5	channel activity	GO:0015267	0.16	0.281	PIP2-6|0.7462318	1	124	32	22771	http://www.ebi.ac.uk/QuickGO/GTerm?id=GO:0015267
5	4,5	pyridoxal phosphate binding	GO:0030170	0.164	0.284	Os03g0738400|1.340644043	1	127	32	22771	http://www.ebi.ac.uk/QuickGO/GTerm?id=GO:0030170
4	4	carbon-carbon lyase activity	GO:0016830	0.178	0.304	rbcL|1.353497878	1	139	32	22771	http://www.ebi.ac.uk/QuickGO/GTerm?id=GO:0016830
6	6	translation factor activity, RNA binding	GO:0008135	0.208	0.35	OJ1126_D09.32|1.345079728	1	165	32	22771	http://www.ebi.ac.uk/QuickGO/GTerm?id=GO:0008135
5	5	flavin adenine dinucleotide binding	GO:0050660	0.21	0.35	SDH1|1.38292096	1	167	32	22771	http://www.ebi.ac.uk/QuickGO/GTerm?id=GO:0050660
4	4	enzyme inhibitor activity	GO:0004857	0.23	0.378	Os03g0610650|1.343431374	1	185	32	22771	http://www.ebi.ac.uk/QuickGO/GTerm?id=GO:0004857
7	6,7	UDP-glucosyltransferase activity	GO:0035251	0.235	0.383	SSII-1|0.766794254	1	190	32	22771	http://www.ebi.ac.uk/QuickGO/GTerm?id=GO:0035251
6	6	glucosyltransferase activity	GO:0046527	0.241	0.387	SSII-1|0.766794254	1	195	32	22771	http://www.ebi.ac.uk/QuickGO/GTerm?id=GO:0046527
5	5	oxidoreductase activity, acting on the CH-OH group of donors, NAD or NADP as acceptor	GO:0016616	0.252	0.401	OSJNBa0091J19.1|0.6911201	1	206	32	22771	http://www.ebi.ac.uk/QuickGO/GTerm?id=GO:0016616
2	2	electron carrier activity	GO:0009055	0.284	0.445	PETE|1.402491677	1	236	32	22771	http://www.ebi.ac.uk/QuickGO/GTerm?id=GO:0009055
5	5	RNA binding	GO:0003723	0.298	0.458	Os03g0738400|1.340644043;OJ1126_D09.32|1.345079728	2	776	32	22771	http://www.ebi.ac.uk/QuickGO/GTerm?id=GO:0003723
4	4	oxidoreductase activity, acting on CH-OH group of donors	GO:0016614	0.299	0.458	OSJNBa0091J19.1|0.6911201	1	251	32	22771	http://www.ebi.ac.uk/QuickGO/GTerm?id=GO:0016614
2	2	antioxidant activity	GO:0016209	0.31	0.47	SODCC2|1.37733357	1	262	32	22771	http://www.ebi.ac.uk/QuickGO/GTerm?id=GO:0016209
3	3	enzyme regulator activity	GO:0030234	0.334	0.501	Os03g0610650|1.343431374	1	287	32	22771	http://www.ebi.ac.uk/QuickGO/GTerm?id=GO:0030234
5	5	UDP-glycosyltransferase activity	GO:0008194	0.345	0.512	SSII-1|0.766794254	1	299	32	22771	http://www.ebi.ac.uk/QuickGO/GTerm?id=GO:0008194
3	3	isomerase activity	GO:0016853	0.353	0.519	PDIL1-1|1.309983645	1	308	32	22771	http://www.ebi.ac.uk/QuickGO/GTerm?id=GO:0016853
2	2	molecular function regulator	GO:0098772	0.369	0.536	Os03g0610650|1.343431374	1	325	32	22771	http://www.ebi.ac.uk/QuickGO/GTerm?id=GO:0098772
5	5	methyltransferase activity	GO:0008168	0.44	0.632	Os03g0738400|1.340644043	1	409	32	22771	http://www.ebi.ac.uk/QuickGO/GTerm?id=GO:0008168
4	4	transferase activity, transferring one-carbon groups	GO:0016741	0.447	0.636	Os03g0738400|1.340644043	1	418	32	22771	http://www.ebi.ac.uk/QuickGO/GTerm?id=GO:0016741
3	3	lyase activity	GO:0016829	0.463	0.651	rbcL|1.353497878	1	438	32	22771	http://www.ebi.ac.uk/QuickGO/GTerm?id=GO:0016829
4	4	coenzyme binding	GO:0050662	0.474	0.659	SDH1|1.38292096	1	452	32	22771	http://www.ebi.ac.uk/QuickGO/GTerm?id=GO:0050662
6	6	transition metal ion binding	GO:0046914	0.5	0.689	MCCA|0.715427491;P0427E01.36|0.653179507;SDH1|1.38292096;Os11g0525600|0.745998884;PETE|1.402491677	5	3289	32	22771	http://www.ebi.ac.uk/QuickGO/GTerm?id=GO:0046914
4	4	transferase activity, transferring acyl groups	GO:0016746	0.511	0.697	OJ1124_B05.20|0.729596961	1	503	32	22771	http://www.ebi.ac.uk/QuickGO/GTerm?id=GO:0016746
4	4	monooxygenase activity	GO:0004497	0.538	0.725	rbcL|1.353497878	1	543	32	22771	http://www.ebi.ac.uk/QuickGO/GTerm?id=GO:0004497
3	3	carbohydrate derivative binding	GO:0097367	0.543	0.725	Cht1|0.765818078;Cht3|0.765818078;MCCA|0.715427491;SDH1|1.38292096;HSP81-1|1.486485333;ACC2|0.715427491	6	4157	32	22771	http://www.ebi.ac.uk/QuickGO/GTerm?id=GO:0097367
5	5	transferase activity, transferring hexosyl groups	GO:0016758	0.586	0.772	SSII-1|0.766794254	1	619	32	22771	http://www.ebi.ac.uk/QuickGO/GTerm?id=GO:0016758
3	3	ion binding	GO:0043167	0.589	0.772	MCCA|0.715427491;P0038F12.25|0.50509684;CAB2R|0.696468354;SODCC2|1.37733357;P0427E01.36|0.653179507;Os03g0738400|1.340644043;OSJNBa0091J19.1|0.6911201;SDH1|1.38292096;Os11g0525600|0.745998884;PETE|1.402491677;HSP81-1|1.486485333;ACC2|0.715427491;rbcL|1.353497878	13	9363	32	22771	http://www.ebi.ac.uk/QuickGO/GTerm?id=GO:0043167
4	4	substrate-specific transmembrane transporter activity	GO:0022891	0.653	0.848	PIP2-6|0.7462318	1	741	32	22771	http://www.ebi.ac.uk/QuickGO/GTerm?id=GO:0022891
2	2	catalytic activity	GO:0003824	0.668	0.856	Cht1|0.765818078;Cht3|0.765818078;PDIL1-1|1.309983645;MCCA|0.715427491;P0038F12.25|0.50509684;SODCC2|1.37733357;P0427E01.36|0.653179507;Os07g0602200|0.736999378;Os03g0738400|1.340644043;OSJNBa0091J19.1|0.6911201;SDH1|1.38292096;Os11g0525600|0.745998884;Os03g0780500|0.6911201;OJ1124_B05.20|0.729596961;Os12g0429200|0.749392688;ACC2|0.715427491;SSII-1|0.766794254;rbcL|1.353497878	18	13301	32	22771	http://www.ebi.ac.uk/QuickGO/GTerm?id=GO:0003824
4	4	transferase activity, transferring glycosyl groups	GO:0016757	0.672	0.856	SSII-1|0.766794254	1	779	32	22771	http://www.ebi.ac.uk/QuickGO/GTerm?id=GO:0016757
4	4	tetrapyrrole binding	GO:0046906	0.686	0.858	CAB2R|0.696468354	1	809	32	22771	http://www.ebi.ac.uk/QuickGO/GTerm?id=GO:0046906
3	3	substrate-specific transporter activity	GO:0022892	0.687	0.858	PIP2-6|0.7462318	1	812	32	22771	http://www.ebi.ac.uk/QuickGO/GTerm?id=GO:0022892
6	6	ATP binding	GO:0005524	0.693	0.858	MCCA|0.715427491;SDH1|1.38292096;HSP81-1|1.486485333;ACC2|0.715427491	4	3266	32	22771	http://www.ebi.ac.uk/QuickGO/GTerm?id=GO:0005524
5	5	purine ribonucleoside triphosphate binding	GO:0035639	0.759	0.932	MCCA|0.715427491;SDH1|1.38292096;HSP81-1|1.486485333;ACC2|0.715427491	4	3559	32	22771	http://www.ebi.ac.uk/QuickGO/GTerm?id=GO:0035639
3	3	transmembrane transporter activity	GO:0022857	0.772	0.938	PIP2-6|0.7462318	1	1026	32	22771	http://www.ebi.ac.uk/QuickGO/GTerm?id=GO:0022857
3	3	protein binding	GO:0005515	0.789	0.939	Os03g0628900|1.601853352;HSP81-1|1.486485333	2	2016	32	22771	http://www.ebi.ac.uk/QuickGO/GTerm?id=GO:0005515
7	6,7	adenyl ribonucleotide binding	GO:0032559	0.802	0.939	MCCA|0.715427491;SDH1|1.38292096;HSP81-1|1.486485333;ACC2|0.715427491	4	3782	32	22771	http://www.ebi.ac.uk/QuickGO/GTerm?id=GO:0032559
6	6	adenyl nucleotide binding	GO:0030554	0.803	0.939	MCCA|0.715427491;SDH1|1.38292096;HSP81-1|1.486485333;ACC2|0.715427491	4	3787	32	22771	http://www.ebi.ac.uk/QuickGO/GTerm?id=GO:0030554
4	4	anion binding	GO:0043168	0.805	0.939	MCCA|0.715427491;Os03g0738400|1.340644043;SDH1|1.38292096;HSP81-1|1.486485333;ACC2|0.715427491	5	4606	32	22771	http://www.ebi.ac.uk/QuickGO/GTerm?id=GO:0043168
3	3	hydrolase activity	GO:0016787	0.819	0.939	Cht1|0.765818078;Cht3|0.765818078;Os07g0602200|0.736999378;Os11g0525600|0.745998884;Os12g0429200|0.749392688	5	4697	32	22771	http://www.ebi.ac.uk/QuickGO/GTerm?id=GO:0016787
6	6	purine ribonucleoside binding	GO:0032550	0.849	0.939	MCCA|0.715427491;SDH1|1.38292096;HSP81-1|1.486485333;ACC2|0.715427491	4	4075	32	22771	http://www.ebi.ac.uk/QuickGO/GTerm?id=GO:0032550
6	5,6	purine ribonucleotide binding	GO:0032555	0.849	0.939	MCCA|0.715427491;SDH1|1.38292096;HSP81-1|1.486485333;ACC2|0.715427491	4	4075	32	22771	http://www.ebi.ac.uk/QuickGO/GTerm?id=GO:0032555
5	5	purine nucleoside binding	GO:0001883	0.849	0.939	MCCA|0.715427491;SDH1|1.38292096;HSP81-1|1.486485333;ACC2|0.715427491	4	4075	32	22771	http://www.ebi.ac.uk/QuickGO/GTerm?id=GO:0001883
5	5	purine nucleotide binding	GO:0017076	0.85	0.939	MCCA|0.715427491;SDH1|1.38292096;HSP81-1|1.486485333;ACC2|0.715427491	4	4081	32	22771	http://www.ebi.ac.uk/QuickGO/GTerm?id=GO:0017076
5	5	ribonucleoside binding	GO:0032549	0.851	0.939	MCCA|0.715427491;SDH1|1.38292096;HSP81-1|1.486485333;ACC2|0.715427491	4	4088	32	22771	http://www.ebi.ac.uk/QuickGO/GTerm?id=GO:0032549
4	4	nucleoside binding	GO:0001882	0.852	0.939	MCCA|0.715427491;SDH1|1.38292096;HSP81-1|1.486485333;ACC2|0.715427491	4	4090	32	22771	http://www.ebi.ac.uk/QuickGO/GTerm?id=GO:0001882
4	4	ribonucleotide binding	GO:0032553	0.856	0.939	MCCA|0.715427491;SDH1|1.38292096;HSP81-1|1.486485333;ACC2|0.715427491	4	4118	32	22771	http://www.ebi.ac.uk/QuickGO/GTerm?id=GO:0032553
2	2	binding	GO:0005488	0.87	0.947	Cht1|0.765818078;Cht3|0.765818078;MCCA|0.715427491;P0038F12.25|0.50509684;CAB2R|0.696468354;SODCC2|1.37733357;P0427E01.36|0.653179507;Os03g0738400|1.340644043;Os03g0628900|1.601853352;OSJNBa0091J19.1|0.6911201;SDH1|1.38292096;Os11g0525600|0.745998884;Os12g0429200|0.749392688;PETE|1.402491677;HSP81-1|1.486485333;ACC2|0.715427491;rbcL|1.353497878;OJ1126_D09.32|1.345079728	18	14627	32	22771	http://www.ebi.ac.uk/QuickGO/GTerm?id=GO:0005488
4	4	nucleoside phosphate binding	GO:1901265	0.928	0.994	MCCA|0.715427491;SDH1|1.38292096;HSP81-1|1.486485333;ACC2|0.715427491	4	4792	32	22771	http://www.ebi.ac.uk/QuickGO/GTerm?id=GO:1901265
4	4	nucleotide binding	GO:0000166	0.928	0.994	MCCA|0.715427491;SDH1|1.38292096;HSP81-1|1.486485333;ACC2|0.715427491	4	4792	32	22771	http://www.ebi.ac.uk/QuickGO/GTerm?id=GO:0000166
3	3	small molecule binding	GO:0036094	0.935	0.994	MCCA|0.715427491;SDH1|1.38292096;HSP81-1|1.486485333;ACC2|0.715427491	4	4887	32	22771	http://www.ebi.ac.uk/QuickGO/GTerm?id=GO:0036094
3	3	transferase activity	GO:0016740	0.956	0.999	P0038F12.25|0.50509684;Os03g0738400|1.340644043;OJ1124_B05.20|0.729596961;SSII-1|0.766794254	4	5237	32	22771	http://www.ebi.ac.uk/QuickGO/GTerm?id=GO:0016740
5	5	phosphotransferase activity, alcohol group as acceptor	GO:0016773	0.964	0.999	P0038F12.25|0.50509684	1	2245	32	22771	http://www.ebi.ac.uk/QuickGO/GTerm?id=GO:0016773
7	7	zinc ion binding	GO:0008270	0.974	0.999	Os11g0525600|0.745998884	1	2454	32	22771	http://www.ebi.ac.uk/QuickGO/GTerm?id=GO:0008270
5	5	kinase activity	GO:0016301	0.975	0.999	P0038F12.25|0.50509684	1	2479	32	22771	http://www.ebi.ac.uk/QuickGO/GTerm?id=GO:0016301
4	4	transferase activity, transferring phosphorus-containing groups	GO:0016772	0.986	0.999	P0038F12.25|0.50509684	1	2822	32	22771	http://www.ebi.ac.uk/QuickGO/GTerm?id=GO:0016772
4	4	nucleic acid binding	GO:0003676	0.999	0.999	Os03g0738400|1.340644043;OJ1126_D09.32|1.345079728	2	5702	32	22771	http://www.ebi.ac.uk/QuickGO/GTerm?id=GO:0003676
3	3	organic cyclic compound binding	GO:0097159	0.999	0.999	MCCA|0.715427491;CAB2R|0.696468354;Os03g0738400|1.340644043;SDH1|1.38292096;HSP81-1|1.486485333;ACC2|0.715427491;OJ1126_D09.32|1.345079728	7	10819	32	22771	http://www.ebi.ac.uk/QuickGO/GTerm?id=GO:0097159
3	3	heterocyclic compound binding	GO:1901363	0.999	0.999	MCCA|0.715427491;CAB2R|0.696468354;Os03g0738400|1.340644043;SDH1|1.38292096;HSP81-1|1.486485333;ACC2|0.715427491;OJ1126_D09.32|1.345079728	7	10819	32	22771	http://www.ebi.ac.uk/QuickGO/GTerm?id=GO:1901363

## Sheet: GDef-GC(BP)
maxLevel	levels	GO_Name	GO_ID	Pvalue	Pvalue_adjusted	PAS_Value	PAS_Zscore	max_zscore	min_zscore	Genes	Count	Pop_Hit	List_Total	Background_Genes	URL	PATHS
[truncated: 271 more rows]

[truncated: 2 more sheets: GDef-GC(MF), GDef-GC(CC)]
